# Supplementary material for: Single-cell transcriptomic analysis reveals a systemic immune dysregulation in COVID-19-associated pediatric encephalopathy
Source: Signal Transduct Target Ther. 2023 Oct 18;8:398. doi: 10.1038/s41392-023-01641-y (PMC10582072; doi:10.1038/s41392-023-01641-y)
Supplement: Supplementary file 3 — Supplementary Table 2 [file 41392_2023_1641_MOESM3_ESM.xlsx]

## Sheet: Table_S2
Table S2. Marker genes and signature genes for 8 major celltypes and 30 cell subtypes, related to Figure 1, Fig 2 and Fig S1.
Name of major celltypes	Canonical genes	Name of cell subtypes	Typical marker genes	Signature genes
B	CD79A, CD79B, MS4A1	B_Naive	TCL1A, IGHD	TCL1A CD79B FCER2 CD74 VPREB3 BACH2 YBX3 IGHM CD79A AFF3 HVCN1 CALHM6 CD72 PLPP5 IGHD CCR7 TSPAN13 LINC00926 RNASE6 BIRC3 NIBAN3 IL4R FCRL1 IFI44L CHI3L2 CCSER1 NCK2 HLA-DQA1 CD200 HLA-DOB CD40 RBM38 CD83 ZNF318 FAM177B RP9 P2RX5 CD69 RHOH LINC02397 COL19A1 IGHV5-78 GBP4 IFIT3 CDCA7L AL161781.2 IFIT1 KCNG1 TSTD1 IGHV4-34
		B_GC	NEIL1	TCL1A BACH2 PCDH9 NIBAN3 FCRL1 AFF3 YBX3 IGHM IGHD CAMK2D VPREB3 MTSS1 TCL6 AL139020.1 CD79B ZCCHC7 CD38 IGHV5-78 TSPAN13 BCL7A MZB1 IGLC1 PLPP5 PAX5 TAPT1 CD79A IL4R PPP1R14A ADK PLEKHA2 RB1 EBF1 CCDC191 TLE1 HVCN1 CD37 SNX22 MACROD2 LIX1-AS1 MCTP2 AL589693.1 PLCL2 SSBP2 BTLA PLD4 STX7 NEIL1 JUP RUBCNL SMIM14
		B_iMemory	IGHD, CD27	CD7 IL32 CD247 CD3E GIMAP7 FYN IL7R NKG7 PRKCH CST7 CCL5 CD3D SKAP1 SYTL3 ARL4C PRF1 GIMAP4 LCK AOAH SYNE2 PITPNC1 PARP8 LEPROTL1 PDE3B CTSW IQGAP2 GZMB CD96 CD3G KLRD1
		B_Memory	CD27	IGHA1 TNFRSF13B CD82 IGHG2 IGHG1 AIM2 ITGB1 VOPP1 ACP5 CD27 GPR183 MARCKS CLECL1 JCHAIN SCIMP CAPG CPNE5 CTSH ITGB7 SSPN CCDC50 POU2AF1 ANXA4 ARHGAP25 PPP1R14A HLA-DQA1 BLK COPDA1 PTPN1 OSBPL10 SPIB MAP4K1 SEMA4B MS4A1 ODC1 TLR10 PPP1R15A SEL1L3 R3HDM4 SOX5 SYTL1 DDAH2 CRIP2 AC004687.1 RILPL2 POU2F2 CD86 BCL2A1 TFEB IGHG3
		B_Plasmablast	MKI67	JCHAIN TXNDC5 MZB1 XBP1 SEC11C FKBP11 TNFRSF17 PDIA4 SSR3 ITM2C MYDGF HM13 LIME1 SDF2L1 LMAN1 DERL3 SPCS3 FNDC3B UBE2J1 MANF MAN1A1 AQP3 CD38 PRDM1 TXNDC11 IGHA1 ELL2 PDIA6 RRBP1 SLAMF7 SELENOS OSTC LMAN2 DNAJB11 RPN1 HDLBP RPN2 KDELR2 TENT5C MYO1D CD59 CD27 FKBP2 ERLEC1 STT3A CYTOR SEC61A1 MLEC IGKC SEC24D
		B_Plasma	CD38, IGHM	AFF3 BANK1 FCHSD2 EBF1 RALGPS2 BACH2 ZCCHC7 CAMK2D MARCH1 ZBTB20 MGAT5 TBC1D5 ARID1B CDK14 AUTS2 VAV3 PPP3CA PRKCE HDAC9 UBE2E2 LRBA TBC1D22A PDE7A FCRL1 CAMK1D KHDRBS2 SIK3 PAN3 LINC01619 TMEM131L ADK OSBPL10 UVRAG JAZF1 RERE NCOA3 MEF2A PAX5 VPS13B PLEKHG1 DLEU2 FAM172A ARHGAP24 ST6GAL1 LPP TMEM131 PACS1 KDM4C ELMO1 SIPA1L1
CD4	CD3D, CD3E, CD40LG	CD4_Naive	CCR7, SELL	CCR7 LEF1 TCF7 LINC00861 SATB1 CAMK4 LRRN3 NUCB2 TRABD2A RGS10 OXNAD1 TGFBR2 NOSIP C12orf57 BACH2 ACTN1 PIK3IP1 PRMT2 CD7 FCMR ABLIM1 IL6ST ITGA6 MAML2 AIF1 MAL LBH ATM TMIGD2 PDE7A
		CD4_Memory	GPR183, S100A4	IL32 AHNAK S100A11 KLF6 ITGB1 B2M ANXA1 IFITM1 PPP2R5C SYNE2 FLNA LIMS1 EZR ANXA5 TRADD PREX1 KLRB1 CAST ITGA4 CD69 IL10RA PYHIN1 ISG20 GPR183 CD2 TIMP1 ARID5B PLP2 LDHA APOO
		CD4_Pro	MKI67	CENPF STMN1 CCR7 TCF7 ITM2A LEF1 IL6ST RGS10 SATB1 NOSIP CD3E MARCKSL1 TRAF3IP3 CD7 TUBA1B TESPA1 NUCB2 TPT1 CAMK4 LRRN3 IL16 FCGRT MKI67 BCL11B SOX4 LDLRAP1 STMN3 TRBC2 HIST1H1C EVL
		CD4_Th1	TBX21	IL32 S100A11 AHNAK ITGB1 ANXA1 B2M ANXA2 KLF6 TNFRSF4 PLP2 FLNA ANXA5 LGALS1 IL10RA TXN TIMP1 GATA3 SYNE2 CAST EZR TRADD MAF CAPN2 OPTN HLA-A NIBAN1 CSTB LDHA CD82 PREX1
		CD4_Th2	GATA3, MAF	KLRB1 IL32 ANXA1 GATA3 S100A11 CTSW AHNAK TRDC KLRG1 ITGB1 DDIT4 MAF PTGDR2 KLF6 TNFRSF18 FXYD5 IFITM3 HPGD PLP2 CD63 IL10RA LMO4 PTGER2 CAPG LINC01229 IER2 DHRS7 ANXA5 ARL4A PDCD4
		CD4_Treg	FOXP3, IL2RA	JUN FOS FOSB IER2 CITED2 CXCR4 TCF7 CD7 GADD45B TUBA1A DNAJB1 GAS5 FCMR TNFAIP3 PIK3IP1 EEF1A1 CD27 CD69 TGFBR2 CCR7 LINC01578 DUSP2 TPT1 C12orf57 ACTN1 SNHG1 SRSF2 RBM38 NOG LEPROTL1
CD8	CD3D, CD3E, CD8A, CD8B	CD8_Naive	CCR7, SELL	CCR7 LEF1 TCF7 EEF1A1 PIK3IP1 NELL2 ACTN1 CD8B MYC MAL TRABD2A OXNAD1 RCAN3 PRKCQ-AS1 LINC02446 ABLIM1 LRRN3 SATB1 EEF1B2 ARMH1 LDLRAP1 FLT3LG CAMK4 NUCB2 PASK BACH2 NT5E PCED1B MGAT4A CD27 TMIGD2 SH3YL1 TPT1 TXK PDE3B GIMAP5 RETREG1 TMEM243 MAML2 IMPDH2 APBA2 CD248 LINC01550 DGKA IL6ST LINC00861 CARS HSPB1 PIM2 RGCC
		CD8_Pro	MKI67	STMN1 MKI67 JPT1 PCLAF TPM4 HIST1H1C TYMS FABP5 SMC4 YWHAE TXNDC17 RRM2 IDH2 HIST1H1D CARHSP1 PTTG1 MIR4435-2HG NUDT1 DUT RPA3 LIMS1 PSMA4 PRDX3 ANP32E LMNB1 HIST1H1B ALYREF CENPF PSMB2 MCM5 NASP C17orf49 CDK2AP2 GZMA DECR1 PDIA6 SNRPD1 PHF19 CYTOR PCNA HMGA1 SKA2 YWHAH C12orf75 HNRNPAB CCDC167 DHFR CENPM MCM7 NDUFB3
		CD8_eMemory	GPR183, S100A4, GZMB, GZMH	PRKCH SKAP1 CBLB LRBA KLF12 DOCK10 MALAT1 ZBTB20 SYNE2 PDE3B RUNX1 LINC01619 ARID1B CDC14A SIK3 PCNX1 SYNE1 ELMO1 VPS13B FAM172A RORA CNOT6L HERC1 SLFN12L RASA3 ARL15 CHST11 ATXN1 STAG1 PIK3R5 PLCL2 SMYD3 TCF12 PITPNC1 EXOC4 TBC1D5 PAN3 TNIK LPP PTPRC PRKCQ COP1 AGTPBP1 NSF RASA2 CEMIP2 CAMK4 ARAP2 FAF1 AAK1
		CD8_Memory	GPR183, S100A4	DUSP2 LYAR GZMK TCF7 RTKN2 TRDC TRDV1 CLDND1 IKZF2 MAP3K1 CD69 CXCR3 NCR3 IFNG-AS1 ARID5B PITPNC1 LEF1 TRADD CD27 NUCB2 WDR86-AS1 NPDC1 TRG-AS1 CDKN1B TNFSF8 CDC14A CASK EPHA4 SOX4 HSPB1 ZNF331 LSR GRK6 AKT3 ODF2L STT3B WDR86 CHD7 CCL5 TRGC2 NINJ1 NSG1 IFITM1 TRAC TRAT1 SORL1 ITGB2-AS1 TGIF1 P2RY8 SEMA4D
		CD8_Effector-GZMK(-)	GZMH(+), GZMK (-)	NKG7 GZMH CST7 GZMB FGFBP2 PRF1 CCL5 GZMA GNLY B2M KLRD1 CTSW CCL4 FCGR3A SPON2 ITGB1 CX3CR1 ADGRG1 TBX21 C12orf75 PRSS23 S1PR5 PYHIN1 FCRL6 HLA-A LAIR2 SYNE2 CD8A CD3G HLA-C IL32 TTC38 GZMM ASCL2 SYNE1 TGFBR3 APMAP HOPX CLIC3 APOBEC3G IFITM1 SH2D2A KLRG1 C1orf21 CHST12 DOK2 AC243829.2 GNG2 RUNX3 CD2
		CD8_Effector-GZMK(+)	GZMH(+), GZMK (+)	NKG7 CCL5 CST7 GZMA GZMH CCL4 PRF1 B2M DUSP2 GZMB FGFBP2 KLRD1 GNLY PYHIN1 LYAR SYNE2 C12orf75 KLRG1 CTSW IL32 GZMM CD2 ITGB1 SYNE1 APMAP APOBEC3G CYTOR TGFBR3 SAMD3 LAG3 HLA-A TBX21 SYTL3 ACTN4 SH2D2A S1PR5 CX3CR1 HOPX DOK2 GZMK RUNX3 CHST12 CLIC3 SPON2 ARPC5L DNAJC1 GNG2 PRDM1 MYO1G FCRL6
CD8	CD3D, CD3E, CD8A, CD8B	CD8_Effector-GNLY	GNLY, GZMH(-), GZMK (+)	DUSP2 KLRC2 LYAR ZNF683 CTSW NCR3 CXCR3 IFITM1 KLRC3 MATK IFNG-AS1 ZFP36L2 TRGC2 CD69 IL2RB TRDV1 FCRL3 TRG-AS1 TPST2 KLRD1 WDR86-AS1 IKZF2 ARID5B MAP3K1 XCL1 FCRL6 IL32 NR4A2 CCL5 VAV3 CXXC5 PITPNC1 RASSF1 CD300A RRAS2 FUT7 TRDC GZMK FXYD2 NUCB2 TRADD TCF7 FXYD7 CTSA CRIP2 DOK2 RBM38 RTKN2 TRGV4 GATA3
γδT	TRDV2, TRGV9	γδT	TRDV2, TRGV9	CCL5 IL32 DUSP2 KLRB1 NKG7 CST7 GZMA IL7R GZMK CD3E ARL4C TRGV9 LYAR KLRG1 TRDV2 CD3D CTSW PRF1 GZMM SYNE2 RORA SPOCK2 CD69 CCL4 CD247 CD3G CXCR4 B2M CD81 PPP2R5C
NK	KLRF1, NKG7,TYROBP	NK_Naive	SELL, LEF1	TCF7 GZMK XCL1 IL7R XCL2 CD44 DUSP2 KLRC1 LTB AREG FOS CD7 CAPG GAS5 TRDC CD2 TMEM123 MCUB IFITM3 CMC1 CNN2 CLDND1 EEF1A1 IL2RB PDCD4 CXCR3 GPR183 IGFBP4 EML4 CD69
		NK_CD56(dim)	CD56(dim), CD160(bri)	GZMH CCL5 CD3E IL32 KLRC2 CD3D CD3G PTMS KLRC3 LIME1 FGFBP2 ZEB2 HLA-DPB1 ASCL2 PPP2R5C SYNE2 AHNAK LAG3 FCRL6 TRG-AS1 HLA-DPA1 ITGB1 HLA-DRB5 LGALS1 ZBTB38 FLNA ANXA2 SYNGR1 KLRC4 COL6A2
Macro		NK_CD56(bri)	CD56(bri), CD160(dim)	FCER1G SPON2 GZMB NKG7 PRF1 CLIC3 CST7 ALOX5AP CCL4 IGFBP7 KLRB1 CD247 LAIR2 AKR1C3 SH2D1B GZMA CX3CR1 FGFBP2 FCGR3A TYROBP MYOM2 GZMM RHOC S1PR5 EFHD2 ABHD17A CEBPD CD160 GNG2 PLAAT4
Myeloid cells	CST3 or (CST3, LYZ)	Mono_CD14	CD14	S100A8 S100A9 S100A12 LYZ MNDA TSPO CSTA TALDO1 VCAN CDA LGALS1 TKT FCN1 NCF1 HMGB2 PGD SERPINB1 ANXA1 RBP7 PLBD1 CD14 CTSD CEBPD S100A6 CSF3R RGS2 AC020656.1 AGTRAP BRI3 RETN ATP5MPL APLP2 PLP2 HEBP2 CAPG PKM METTL9 S100A11 CDC42EP3 BLVRB PYCARD GCA FOS PADI4 MSRB1 FPR1 GLRX CTSS DYSF MGST1
		Mono_CD14_CD16	CD14, CD16	HLA-DRA IFI30 HLA-DPA1 FTH1 NPC2 CD74 CST3 HLA-DPB1 AIF1 CPVL HLA-DMA IFITM3 FTL CALHM6 SERPINA1 MAFB FCER1G CD68 MARCKS CSF1R C1orf162 DUSP6 LGALS3 FGL2 ABI3 HMOX1 MTSS1 ZFP36L1 APOBEC3A TIMP1 PID1 TYROBP CD300E CEBPB DOK2 SECTM1 IGSF6 PSAP HLA-DQB1 MS4A7 PRELID1 ITGA4 FCGRT YBX3 UBE2L6 SLC7A7 GIMAP4 LILRB2 CTSB CDKN1A
		Mono_C1QA	C1QA	FCGR3A HLA-DPA1 LST1 AIF1 MS4A7 FTH1 IFI30 FCER1G MTSS1 ABI3 HLA-DPB1 SERPINA1 IFITM3 TCF7L2 CSF1R RHOC WARS CALHM6 TIMP1 CDKN1C TUBA1B SMIM25 CTSC HMOX1 RNASET2 PSAP CD68 RHOB SAT1 FTL HLA-DRA NPC2 LILRB2 DRAP1 HES4 RRAS LRRC25 NAP1L1 C1QA CEBPB ICAM2 LILRB1 CD74 GPBAR1 MAFB CST3 CTSL MARCKS HLA-DQA1 COTL1
		MDSCs	S100A9, S100A8, HLA-DQB1(low)	DPYD ZEB2 PLXDC2 NEAT1 ARHGAP26 SLC8A1 MED13L AOAH ZFAND3 DOCK2 LRMDA DOCK8 SIPA1L1 USP15 JARID2 UTRN ACSL1 DENND1A SSH2 ARHGAP15 ZSWIM6 NAMPT PRKCB GNAQ SBF2 FNDC3B COP1 QKI TBXAS1 LYN IRAK3 DIAPH2 RBM47 ETV6 PICALM GAB2 FKBP5 ELMO1 CHST11 VPS13B SIK3 JMJD1C DLEU2 ANKRD44 TBC1D5 KMT2C SLCO3A1 LPP USP3 SPIDR
		DC_mDC	CD1C	HLA-DRA HLA-DPB1 HLA-DPA1 HLA-DQA1 CD74 HLA-DQB1 HLA-DMA CST3 FCER1A HLA-DRB5 CD1C PLD4 HLA-DRB1 ENHO TUBA1B ACTB GSN AFF3 CLEC10A SPINT2 HLA-DMB PEBP1 EIF3L PPA1 HMGN1 ARL4C CIITA HLA-DQA2 SYNGR2 DDIT4 RHOC LDHB GDI2 CNN2 ACTG1 ATP5F1A ITGB7 HMGA1 TMEM109 ATP5F1B APEX1 C1QBP GPR183 NDRG2 PRCP TMEM14C CCSER1 ARF5 MAP4K1 AREG
		DC_pDC	LILRA4	ITM2C PLD4 TCF4 JCHAIN UGCG IRF7 MZB1 GZMB CCDC50 PPP1R14B CLIC3 FCHSD2 CD74 IL3RA HSP90B1 HLA-DQA1 IRF4 IRF8 HERPUD1 BCL11A SPIB STMN1 VEGFB SERPINF1 RHEX AFF3 APP C12orf75 NIBAN3 HLA-DPB1 RUNX2 HLA-DPA1 SEL1L3 CLEC4C ALOX5AP TSPAN13 IGKC SCT CXCR3 PLAC8 SLC15A4 LIME1 CD2AP HLA-DRA LILRA4 BLNK GPR183 MAP1A SMPD3 CARD11
NK		Mega	PPBP, PF4	PPBP NRGN CCL5 TUBB1 PF4 CAVIN2 KIF2A PRKAR2B HIST1H2AC GNG11 GP1BB SPARC GP9 MPIG6B TUBA4A ETS1 ACRBP LTB PDLIM1 CLU GRAP2 FCMR IL32 LAT MYL9 MTURN TRBC2 TSC22D1 TREML1 NCK2 BEX3 CMTM5 TMEM40 MMD EVL CD3E MAX ODC1 TRIM58 HIST1H3H RGS10 PCED1B-AS1 PGRMC1 F13A1 PTCRA NT5C3A PTGS1 ITGA2B CD7 HMGN1
