# Supplementary material for: Single-cell transcriptomic analysis reveals a systemic immune dysregulation in COVID-19-associated pediatric encephalopathy
Source: Signal Transduct Target Ther. 2023 Oct 18;8:398. doi: 10.1038/s41392-023-01641-y (PMC10582072; doi:10.1038/s41392-023-01641-y)
Supplement: Supplementary file 4 — Supplementary Table 3 [file 41392_2023_1641_MOESM4_ESM.xlsx]

## Sheet: Table_S3
Table S3. Inflammatory genes and cytokine score, related to Figure 3,Figures S4
Inflammatory genes	Cytokine scores
ABCA1	IL2
ABI1	IL7
ACVR1B	CSF3
ACVR2A	CXCL10
ADGRE1	CCL2
ADM	CCL3
ADORA2B	TNF
ADRM1	IL6
AHR	CCL7
APLNR	IL1RN
AQP9	CSF1
ATP2A2	IFNG
ATP2B1	IL2RA
ATP2C1	IL10
AXL	IL18
BDKRB1	HGF
BEST1	CXCL9
BST2	CCL27
BTG2	TGFB1
C3AR1	IL1B
C5AR1	LTA
CALCRL	CSF2
CCL17	LTB
CCL2	TNFSF13
CCL20	IL4
CCL22	CCL12
CCL24	CXCL8
CCL5	CXCL11
CCL7	CCL4
CCR7	CXCL1
CCRL2	CXCL2
CD14	CXCL3
CD40	CCL3L1
CD48	CCL8
CD55	CXCL16
CD69	IFNA1
CD70	CCL5
CD82	CCL11
CDKN1A	IFNA2
CHST2	CCL20
CLEC5A	CCL4L2
CMKLR1	OSM
CSF1	TNFSF14
CSF3	SA100A12
CSF3R	FGF19
CX3CL1	CXCL5
CXCL10	CCL19
CXCL11	IL18R1
CXCL6	TGFA
CXCL8	IFNB1
CXCL9	IL8
CXCR6	IL17C
CYBB	TNFSF10
DCBLD2	FGF7
EBI3	XCL1
EDN1	FGF13
EIF2AK2	LIF
EMP3	TGFB3
EREG	INHBE
F3	CERS1
FFAR2	TXLNA
FPR1	IFNW1
FZD5	IL22
GABBR1	XCL2
GCH1	CCL25
GNA15	CCL16
GNAI3	CD40LG
GP1BA	IL20
GPC3	FASLG
GPR132	TPO
GPR183	SCYL3
HAS2	PF4V1
HBEGF	TNFSF8
HIF1A	GDF15
HPN	IL1A
HRH1	VEGFA
ICAM1	GDF7
ICAM4	BMP6
ICOSLG	PDGFA
IFITM1	IL21
IFNAR1	ABCD-1
IFNGR2	ABCD-2
IL10	PDGFB
IL10RA	TNFSF4
IL12B	FAM19A1
IL15	HBEGF
IL15RA	PDGFD
IL18	IL12RB2
IL18R1	GH1
IL18RAP	VEGFB
IL1A	MIP3B
IL1B	IL27
IL1R1	PF4
IL2RB	BMP8B
IL4R	TNFSF12
IL6	IL15
IL7R	SCYL2
INHBA	SCYL1
IRAK2	TSLP
IRF1	GDF11
IRF7	SDF1B
ITGA5	INHBA
ITGB3	PPBP
ITGB8	FGF11
KCNA3	IFNG-AS1
KCNJ2	FGF22
KCNMB2	VEGFC
KIF1B	CCL18
KLF6	TNFSF11
LAMP3	IL12A
LCK	EBI3
LCP2	AMH
LDLR	IL26
LIF	IL32
LPAR1	PDGFC
LTA	FGF23
LY6E	IGF1
LYN	IL1F11
MARCO	CCL28
MEFV	CLCF1
MEP1A	TNFSF9
MET	BMP3
MMP14	IL24
MSR1	GDF10
MXD1	CXCL6
MYC	GDF9
NAMPT	IL23A
NDP	IL16
NFKB1	CD70
NFKBIA	IL5
NLRP3	FGF9
NMI	IFNL1
NMUR1	TSC1
NOD2	FGF2
NPFFR2	IL23R
OLR1	IL1G
OPRK1	SPP1
OSM	IL12RB1
OSMR	BMP4
P2RX4	IL13
P2RX7	TPAR1
P2RY2	TGFB2
PCDH7	FAM19A2
PDE4B	AGIF3
PDPN	EDA
PIK3R5	MIF
PLAUR	TNFSF13B
PROK2	BMP7
PSEN1	FGF18
PTAFR	CCL23
PTGER2	CCL23
PTGER4
PTGIR
PTPRE
PVR
RAF1
RASGRP1
RELA
RGS1
RGS16
RHOG
RIPK2
RNF144B
ROS1
RTP4
SCARF1
SCN1B
SELE
SELENOS
SELL
SEMA4D
SERPINE1
SGMS2
SLAMF1
SLC11A2
SLC1A2
SLC28A2
SLC31A1
SLC31A2
SLC4A4
SLC7A1
SLC7A2
SPHK1
SRI
STAB1
TACR1
TACR3
TAPBP
TIMP1
TLR1
TLR2
TLR3
TNFAIP6
TNFSF14
TNFRSF1B
TNFRSF9
TNFSF10
TNFSF15
TNFSF9
TPBG
VIP
