# Supplementary material for: Single-cell transcriptomic analysis reveals a systemic immune dysregulation in COVID-19-associated pediatric encephalopathy
Source: Signal Transduct Target Ther. 2023 Oct 18;8:398. doi: 10.1038/s41392-023-01641-y (PMC10582072; doi:10.1038/s41392-023-01641-y)
Supplement: Supplementary file 5 — Supplementary Table 4 [file 41392_2023_1641_MOESM5_ESM.xls]

## Sheet: Sheet 1
Table S4. The DEGs list of T cells related to Fig 4
Sheet 2, Upregulated genes in COVID-19 patients with mild-moderate symptoms
Sheet 3, Upregulated genes in COVID-19 patients with severe symptoms
Sheet 4, Upregulated genes in COVID-19 patients with non-acute necrotizing encephalopathy
Sheet 5, Upregulated genes in COVID-19 patients with acute necrotizing encephalopathy
Sheet 6, Upregulated genes in COVID-19 patients with encephalopathy
Sheet 7, Upregulated genes in COVID-19 patients with non-encephalopathy

## Sheet: Sheet 2
names	scores	logfoldchanges	pvals	pvals_adj	pct_nz_group	log(pvalue)	Signature	size
FP236383.3	89.3521	66.5144	0	0	0.998965	inf	Upregulation	6.65144
RBFOX2	78.5628	18.7958	0	0	0.878579	inf	Upregulation	1.87958
FP671120.4	75.0891	19.4437	0	0	0.8396	inf	Upregulation	1.94437
ARHGAP15	52.0383	5.37227	0	0	0.846844	inf	Upregulation	0.537227
APOO	48.2732	5.72888	0	0	0.567437	inf	Upregulation	0.572888
UTRN	43.6864	3.41032	0	0	0.703691	inf	Upregulation	0.341032
PARP8	37.6031	3.24566	0	3.76524e-307	0.672301	306.424	Upregulation	0.324566
RABGAP1L	36.2713	3.0883	4.58329e-288	8.55883e-286	0.573646	285.068	Upregulation	0.30883
SMCHD1	36.1152	2.80932	1.30915e-285	2.40786e-283	0.790273	282.618	Upregulation	0.280932
SYNE2	36.0533	2.81285	1.22618e-284	2.22175e-282	0.658503	281.653	Upregulation	0.281285
ANKRD44	33.8455	2.34321	4.22722e-251	6.90716e-249	0.746119	248.161	Upregulation	0.234321
LRBA	33.2478	2.81073	2.19469e-242	3.4774e-240	0.527078	239.459	Upregulation	0.281073
LINC01619	33.1458	4.82504	6.50245e-241	1.02585e-238	0.396689	237.989	Upregulation	0.482504
AOAH	32.9113	3.96931	1.51399e-237	2.35802e-235	0.481545	234.627	Upregulation	0.396931
AC079793.1	32.6539	9.16803	7.06539e-234	1.08201e-231	0.366333	230.966	Upregulation	0.916803
SKAP1	32.5922	2.40818	5.28807e-233	8.06453e-231	0.746809	230.093	Upregulation	0.240818
DOCK10	32.353	2.53786	1.26006e-229	1.89014e-227	0.631252	226.724	Upregulation	0.253786
AHNAK	31.7569	2.8405	2.54612e-221	3.78823e-219	0.64505	218.422	Upregulation	0.28405
AC138123.1	31.1937	29.2251	1.29833e-213	1.87826e-211	0.348741	210.726	Upregulation	2.92251
SAMD3	30.2416	2.42624	6.71837e-201	9.34977e-199	0.560538	198.029	Upregulation	0.242624
ZBTB20	30.2033	2.83431	2.14207e-200	2.96977e-198	0.506382	197.527	Upregulation	0.283431
PRKCH	29.7426	2.42909	2.16475e-194	2.92369e-192	0.692308	191.534	Upregulation	0.242909
FKBP5	29.5254	2.29681	1.35785e-191	1.81382e-189	0.579165	188.741	Upregulation	0.229681
ARAP2	29.0774	2.7102	6.93929e-186	9.00656e-184	0.456019	183.045	Upregulation	0.27102
KLF12	28.3007	2.41344	3.38979e-176	4.24897e-174	0.531218	173.372	Upregulation	0.241344
SLFN12L	28.2806	4.50665	5.98688e-176	7.47869e-174	0.341152	173.126	Upregulation	0.450665
PYHIN1	28.2042	2.64685	5.19891e-175	6.45035e-173	0.452915	172.19	Upregulation	0.264685
CBLB	28.0586	2.64233	3.14075e-173	3.85754e-171	0.540876	170.414	Upregulation	0.264233
SYNE1	27.8896	2.29901	3.56789e-171	4.30984e-169	0.562263	168.366	Upregulation	0.229901
MBNL1	27.3405	2.58164	1.39974e-164	1.65799e-162	0.876164	161.78	Upregulation	0.258164
CEMIP2	27.0586	3.0798	3.02398e-161	3.53613e-159	0.399448	158.451	Upregulation	0.30798
VPS13B	26.6338	2.91099	2.75519e-156	3.14152e-154	0.392549	153.503	Upregulation	0.291099
AKAP13	26.5442	1.66108	2.99996e-155	3.38894e-153	0.660573	152.47	Upregulation	0.166108
IQGAP2	26.2404	1.98893	9.19498e-152	1.02605e-149	0.546395	148.989	Upregulation	0.198893
SIK3	26.2184	2.83719	1.63784e-151	1.81656e-149	0.425319	148.741	Upregulation	0.283719
DPYD	25.8748	2.12401	1.28118e-147	1.39147e-145	0.542946	144.857	Upregulation	0.212401
PTPRC	25.7362	3.31592	4.59942e-146	4.92232e-144	0.977234	143.308	Upregulation	0.331592
MACF1	25.637	1.77424	5.91012e-145	6.28826e-143	0.585719	142.201	Upregulation	0.177424
SOS1	25.6093	3.51571	1.20159e-144	1.26378e-142	0.335288	141.898	Upregulation	0.351571
CELF2	25.3527	1.83003	8.38296e-142	8.71661e-140	0.719214	139.06	Upregulation	0.183003
HERC1	25.3332	1.99575	1.37603e-141	1.42675e-139	0.504657	138.846	Upregulation	0.199575
DOCK8	25.1878	1.64609	5.44713e-140	5.63193e-138	0.581925	137.249	Upregulation	0.164609
NSF	24.4948	2.50143	1.67864e-132	1.62971e-130	0.399448	129.788	Upregulation	0.250143
AP001011.1	24.4057	28.8484	1.48668e-131	1.42819e-129	0.272853	128.845	Upregulation	2.88484
PDE3B	24.0835	2.79187	3.72097e-128	3.49208e-126	0.581235	125.457	Upregulation	0.279187
BIRC6	23.8286	1.75343	1.68999e-125	1.55026e-123	0.499828	122.81	Upregulation	0.175343
SMYD3	23.8046	3.13067	2.99021e-125	2.7225e-123	0.348741	122.565	Upregulation	0.313067
TBC1D5	23.5837	2.76874	5.6629e-123	5.06767e-121	0.356675	120.295	Upregulation	0.276874
USP34	23.3881	1.57461	5.64508e-121	4.99072e-119	0.530873	118.302	Upregulation	0.157461
LINC01138	23.0827	2.01595	6.90411e-118	6.04539e-116	0.409796	115.219	Upregulation	0.201595
SP100	22.8719	1.44035	8.84541e-116	7.65368e-114	0.652294	113.116	Upregulation	0.144035
PIP4K2A	22.7989	1.658	4.69991e-115	4.03806e-113	0.555364	112.394	Upregulation	0.1658
ARL15	22.7843	4.10514	6.56934e-115	5.63102e-113	0.284926	112.249	Upregulation	0.410514
LPP	22.6296	2.58011	2.21743e-113	1.89185e-111	0.35426	110.723	Upregulation	0.258011
TUT4	22.5462	1.60868	1.46195e-112	1.24151e-110	0.502242	109.906	Upregulation	0.160868
CDC14A	22.5223	2.53993	2.51084e-112	2.12729e-110	0.400828	109.672	Upregulation	0.253993
CCL5	22.3942	2.34368	4.47882e-111	3.72566e-109	0.527768	108.429	Upregulation	0.234368
ATXN1	22.0469	3.20074	1.02196e-107	8.16695e-106	0.303898	105.088	Upregulation	0.320074
GPRIN3	21.9916	2.47575	3.46312e-107	2.76152e-105	0.347706	104.559	Upregulation	0.247575
ELMO1	21.9625	2.04859	6.57636e-107	5.23264e-105	0.42049	104.281	Upregulation	0.204859
PLCL2	21.9331	1.82201	1.25616e-106	9.90874e-105	0.462228	104.004	Upregulation	0.182201
DENND4A	21.8681	2.6067	5.22472e-106	4.06872e-104	0.344257	103.391	Upregulation	0.26067
ZFAND3	21.7322	2.22484	1.01754e-104	7.79143e-103	0.371852	102.108	Upregulation	0.222484
NCOA1	21.7303	2.60455	1.06134e-104	8.10985e-103	0.336323	102.091	Upregulation	0.260455
XRN1	21.6659	1.58745	4.30066e-104	3.27252e-102	0.474646	101.485	Upregulation	0.158745
FAM172A	21.5884	2.34752	2.3073e-103	1.74483e-101	0.365298	100.758	Upregulation	0.234752
PCNX1	21.4712	2.02391	2.89306e-102	2.16541e-100	0.394619	99.6645	Upregulation	0.202391
PIK3R5	21.4011	1.8724	1.30571e-101	9.71346e-100	0.413936	99.0126	Upregulation	0.18724
PAN3	21.3452	2.11255	4.31931e-101	3.20672e-99	0.374267	98.4939	Upregulation	0.211255
ATP2B1	21.2379	2.0791	4.26231e-100	3.14097e-98	0.396689	97.5029	Upregulation	0.20791
ZEB2	21.0791	2.61389	1.23757e-98	9.04118e-97	0.32287	96.0438	Upregulation	0.261389
STAG1	21.0725	2.1979	1.42319e-98	1.03765e-96	0.360469	95.9839	Upregulation	0.21979
PPP3CA	21.0332	2.63762	3.2579e-98	2.36123e-96	0.324595	95.6269	Upregulation	0.263762
STAT4	21.0145	2.14277	4.83252e-98	3.49555e-96	0.429113	95.4565	Upregulation	0.214277
NCOA2	20.8557	2.53323	1.3529e-96	9.72837e-95	0.317006	94.012	Upregulation	0.253323
PZP	20.852	8.16496	1.46202e-96	1.04924e-94	0.234564	93.9791	Upregulation	0.816496
CD96	20.8124	1.52993	3.34111e-96	2.37914e-94	0.598137	93.6236	Upregulation	0.152993
SIPA1L1	20.7391	3.30202	1.53811e-95	1.09101e-93	0.283891	92.9622	Upregulation	0.330202
DOCK2	20.668	1.7499	6.72281e-95	4.73195e-93	0.414971	92.325	Upregulation	0.17499
ITGB1	20.4336	1.82083	8.4139e-93	5.83252e-91	0.422215	90.2341	Upregulation	0.182083
NIBAN1	20.3413	2.75525	5.54722e-92	3.83807e-90	0.297689	89.4159	Upregulation	0.275525
ARHGAP26	20.1224	2.36325	4.69584e-90	3.16524e-88	0.32563	87.4996	Upregulation	0.236325
A2M	20.1015	6.98696	7.15806e-90	4.81603e-88	0.22801	87.3173	Upregulation	0.698696
EXOC4	20.0732	2.06977	1.26472e-89	8.478e-88	0.377716	87.0717	Upregulation	0.206977
IQGAP1	20.0267	1.28618	3.22358e-89	2.15303e-87	0.539841	86.6669	Upregulation	0.128618
MBD5	19.9364	2.147	1.96886e-88	1.30784e-86	0.379441	85.8834	Upregulation	0.2147
FOXN3	19.7083	1.54378	1.83132e-86	1.20338e-84	0.506037	83.9196	Upregulation	0.154378
ITGA4	19.6742	1.75088	3.5904e-86	2.35506e-84	0.648155	83.628	Upregulation	0.175088
SSH2	19.6667	1.48681	4.15653e-86	2.72152e-84	0.536392	83.5652	Upregulation	0.148681
AGTPBP1	19.6636	2.05927	4.42464e-86	2.8919e-84	0.347016	83.5388	Upregulation	0.205927
RASA3	19.6631	1.36079	4.46423e-86	2.91257e-84	0.567092	83.5357	Upregulation	0.136079
KMT2C	19.5464	1.53044	4.42985e-85	2.86968e-83	0.446361	82.5422	Upregulation	0.153044
BCAS3	19.5343	2.75953	5.6068e-85	3.6257e-83	0.283891	82.4406	Upregulation	0.275953
NCALD	19.5099	3.15239	9.0436e-85	5.83783e-83	0.271128	82.2337	Upregulation	0.315239
PTPRCAP	19.4829	1.53176	1.53308e-84	9.87892e-83	0.791997	82.0053	Upregulation	0.153176
TCF12	19.4729	1.80103	1.86393e-84	1.19897e-82	0.406692	81.9212	Upregulation	0.180103
AC092683.1	19.4239	3.40138	4.84348e-84	3.09924e-82	0.248362	81.5087	Upregulation	0.340138
ZEB1	19.4208	2.23843	5.14981e-84	3.28377e-82	0.348396	81.4836	Upregulation	0.223843
USP47	19.3347	1.64644	2.74151e-83	1.73302e-81	0.399448	80.7612	Upregulation	0.164644
ANXA1	19.3216	1.47732	3.53394e-83	2.22626e-81	0.54674	80.6524	Upregulation	0.147732
FRYL	19.2601	1.56291	1.16229e-82	7.25956e-81	0.412556	80.1391	Upregulation	0.156291
CNOT6L	19.2233	1.87784	2.36429e-82	1.47419e-80	0.454295	79.8314	Upregulation	0.187784
DOCK11	19.1891	1.71419	4.56239e-82	2.82075e-80	0.371852	79.5496	Upregulation	0.171419
ATF7IP	19.1663	1.35444	7.07666e-82	4.36784e-80	0.504657	79.3597	Upregulation	0.135444
RFX7	19.149	3.56466	9.86157e-82	6.06627e-80	0.246637	79.2171	Upregulation	0.356466
STK38	19.0282	1.2574	9.9576e-81	6.09462e-79	0.532942	78.2151	Upregulation	0.12574
GNLY	18.8505	2.52155	2.90882e-79	1.75686e-77	0.304588	76.7553	Upregulation	0.252155
ITFG1	18.8187	2.12802	5.30598e-79	3.19415e-77	0.329424	76.4956	Upregulation	0.212802
GPCPD1	18.803	2.04997	7.13324e-79	4.28006e-77	0.332873	76.3686	Upregulation	0.204997
CDKAL1	18.7919	2.76339	8.7926e-79	5.26707e-77	0.274922	76.2784	Upregulation	0.276339
TBC1D22A	18.7522	2.04575	1.85735e-78	1.10718e-76	0.323215	75.9558	Upregulation	0.204575
VPS13C	18.7399	1.29865	2.33853e-78	1.39175e-76	0.505692	75.8564	Upregulation	0.129865
COP1	18.7003	2.16221	4.92e-78	2.92333e-76	0.316661	75.5341	Upregulation	0.216221
SYTL3	18.6755	2.21164	7.83592e-78	4.64834e-76	0.32563	75.3327	Upregulation	0.221164
PICALM	18.6458	2.01644	1.36599e-77	8.07698e-76	0.32011	75.0928	Upregulation	0.201644
FYN	18.6202	1.64411	2.20316e-77	1.29851e-75	0.710245	74.8866	Upregulation	0.164411
CST7	18.5747	1.14713	5.15125e-77	3.01665e-75	0.446706	74.5205	Upregulation	0.114713
CAST	18.4275	1.21345	7.90564e-76	4.60755e-74	0.535357	73.3365	Upregulation	0.121345
NCOA7	18.3841	1.8015	1.76075e-75	1.02132e-73	0.344947	72.9908	Upregulation	0.18015
KLRD1	18.3568	1.69829	2.91027e-75	1.68542e-73	0.335633	72.7733	Upregulation	0.169829
S100A4	18.3047	1.94882	7.58794e-75	4.38054e-73	0.720593	72.3585	Upregulation	0.194882
CHST11	18.2555	2.00466	1.87092e-74	1.075e-72	0.341842	71.9686	Upregulation	0.200466
RUNX1	18.1877	1.91038	6.46013e-74	3.69449e-72	0.364608	71.4324	Upregulation	0.191038
HIVEP3	18.1755	2.98883	8.07018e-74	4.60806e-72	0.250086	71.3365	Upregulation	0.298883
TNIK	18.1244	1.49891	2.04406e-73	1.15992e-71	0.439462	70.9356	Upregulation	0.149891
SPIDR	18.1192	2.42669	2.24681e-73	1.27103e-71	0.28803	70.8958	Upregulation	0.242669
ERC1	18.0555	2.40786	7.14269e-73	4.02819e-71	0.274232	70.3949	Upregulation	0.240786
ANKRD17	18.0341	1.66034	1.05211e-72	5.91522e-71	0.359779	70.228	Upregulation	0.166034
RNF19A	17.983	1.87899	2.64559e-72	1.4806e-70	0.345981	69.8296	Upregulation	0.1879
ITPR2	17.9801	2.03935	2.78985e-72	1.55895e-70	0.311832	69.8072	Upregulation	0.203935
ASCC3	17.8697	2.0056	2.03029e-71	1.12592e-69	0.309072	68.9485	Upregulation	0.20056
COG5	17.8017	1.94632	6.8562e-71	3.79069e-69	0.317696	68.4213	Upregulation	0.194632
PCM1	17.765	1.24797	1.32048e-70	7.28971e-69	0.477751	68.1373	Upregulation	0.124797
STK39	17.7355	2.06088	2.23047e-70	1.22579e-68	0.303208	67.9116	Upregulation	0.206088
KIAA1109	17.6608	1.82829	8.39916e-70	4.56787e-68	0.329079	67.3403	Upregulation	0.182829
EIF4G3	17.619	2.31643	1.76191e-69	9.56791e-68	0.274232	67.0192	Upregulation	0.231643
NBPF26	17.5974	2.49648	2.58077e-69	1.39939e-67	0.26009	66.8541	Upregulation	0.249648
ASH1L	17.5728	1.25749	3.98192e-69	2.15595e-67	0.477751	66.6664	Upregulation	0.125749
PDE4D	17.4641	2.03469	2.69005e-68	1.43735e-66	0.344947	65.8424	Upregulation	0.203469
FAF1	17.3819	1.88849	1.13099e-67	6.00803e-66	0.335978	65.2213	Upregulation	0.188849
ADAM10	17.3611	1.41416	1.62449e-67	8.61708e-66	0.442566	65.0646	Upregulation	0.141416
PRKCQ	17.3458	1.62236	2.12037e-67	1.12312e-65	0.373232	64.9496	Upregulation	0.162236
RUNX3	17.2396	1.39628	1.33919e-66	7.04251e-65	0.402208	64.1523	Upregulation	0.139628
VAV3	17.2381	2.96969	1.376e-66	7.2257e-65	0.246637	64.1411	Upregulation	0.296969
RNF213	17.2182	1.13899	1.93938e-66	1.0155e-64	0.679545	63.9933	Upregulation	0.113899
UBR2	17.1324	1.57489	8.50034e-66	4.40681e-64	0.342877	63.3559	Upregulation	0.157489
RASA2	17.0992	1.35303	1.50477e-65	7.77913e-64	0.504312	63.1091	Upregulation	0.135303
RASA1	16.9713	2.32874	1.3386e-64	6.84274e-63	0.262504	62.1648	Upregulation	0.232874
PREX1	16.9662	1.26424	1.46057e-64	7.45585e-63	0.407727	62.1275	Upregulation	0.126424
LRRC8C	16.9343	1.82078	2.51258e-64	1.27727e-62	0.328044	61.8937	Upregulation	0.182078
RFX3	16.921	3.02239	3.15108e-64	1.5974e-62	0.242497	61.7966	Upregulation	0.302239
EML4	16.7904	1.37416	2.87009e-63	1.43902e-61	0.587099	60.8419	Upregulation	0.137416
TOP2B	16.7482	1.63536	5.83335e-63	2.91676e-61	0.323215	60.5351	Upregulation	0.163536
USP25	16.6964	1.65706	1.39157e-62	6.88283e-61	0.355295	60.1622	Upregulation	0.165706
PTPN4	16.6773	1.26179	1.91598e-62	9.4638e-61	0.456019	60.0239	Upregulation	0.126179
FTX	16.6628	2.08711	2.44261e-62	1.20326e-60	0.28803	59.9196	Upregulation	0.208711
BTBD9	16.6019	2.52065	6.75071e-62	3.29884e-60	0.254571	59.4816	Upregulation	0.252065
MYCBP2	16.5809	1.06093	9.57619e-62	4.67331e-60	0.577785	59.3304	Upregulation	0.106093
PHACTR2	16.4703	2.00607	6.00035e-61	2.91272e-59	0.337358	58.5357	Upregulation	0.200607
RAP1GAP2	16.465	2.88408	6.5429e-61	3.17188e-59	0.229734	58.4987	Upregulation	0.288408
MGAT5	16.3388	2.36661	5.22946e-60	2.502e-58	0.26009	57.6017	Upregulation	0.236661
FBXL17	16.3379	2.17658	5.30424e-60	2.53447e-58	0.284926	57.5961	Upregulation	0.217658
MED13L	16.265	1.62621	1.74885e-59	8.34547e-58	0.350811	57.0785	Upregulation	0.162621
LINC01934	16.264	2.98298	1.77611e-59	8.4645e-58	0.235598	57.0724	Upregulation	0.298298
CRYBG1	16.2022	1.84643	4.86359e-59	2.29693e-57	0.314246	56.6389	Upregulation	0.184643
RORA	16.1901	1.53578	5.92169e-59	2.79304e-57	0.464643	56.5539	Upregulation	0.153578
ERBIN	16.1084	1.38473	2.22729e-58	1.04514e-56	0.381166	55.9808	Upregulation	0.138473
DIPK1A	16.0823	2.32358	3.39492e-58	1.58897e-56	0.250086	55.7989	Upregulation	0.232358
HELZ	16.0603	1.45352	4.84121e-58	2.263e-56	0.358399	55.6453	Upregulation	0.145352
PRKCB	15.9777	1.12052	1.82847e-57	8.51449e-56	0.498103	55.0698	Upregulation	0.112052
GOLGA4	15.9461	1.17613	3.03242e-57	1.40316e-55	0.413591	54.8529	Upregulation	0.117613
TNRC6B	15.8675	1.11725	1.0639e-56	4.88579e-55	0.544671	54.3111	Upregulation	0.111725
NIPBL	15.8506	1.10919	1.39281e-56	6.38026e-55	0.507416	54.1952	Upregulation	0.110919
RORA-AS1	15.8403	4.03516	1.64153e-56	7.51018e-55	0.19317	54.1243	Upregulation	0.403516
MATR3-1	15.8234	1.18307	2.14493e-56	9.80108e-55	0.407037	54.0087	Upregulation	0.118307
CDC42SE2	15.8135	1.26472	2.50974e-56	1.14537e-54	0.560193	53.9411	Upregulation	0.126472
AP3B1	15.7936	1.58099	3.44599e-56	1.57069e-54	0.331149	53.8039	Upregulation	0.158099
CARD11	15.6947	1.49981	1.64425e-55	7.45738e-54	0.337358	53.1274	Upregulation	0.149981
VWA8	15.6813	2.42995	2.03154e-55	9.19116e-54	0.240428	53.0366	Upregulation	0.242995
SETX	15.6668	1.19679	2.55253e-55	1.15056e-53	0.408072	52.9391	Upregulation	0.119679
PLEK	15.6563	1.29729	3.00904e-55	1.35466e-53	0.306313	52.8682	Upregulation	0.129729
ATAD2B	15.6366	1.93963	4.10168e-55	1.84203e-53	0.269058	52.7347	Upregulation	0.193963
AC092821.3	15.5615	2.06542	1.32948e-54	5.93416e-53	0.243532	52.2266	Upregulation	0.206542
PKN2	15.5346	1.6243	2.02255e-54	9.01673e-53	0.303208	52.045	Upregulation	0.16243
LINC00342	15.4259	2.28292	1.09695e-53	4.8431e-52	0.238703	51.3149	Upregulation	0.228292
ITSN2	15.3598	1.09747	3.04418e-53	1.33437e-51	0.440497	50.8747	Upregulation	0.109747
DIAPH2	15.3389	2.94151	4.20234e-53	1.83544e-51	0.209383	50.7363	Upregulation	0.294151
SETD2	15.311	1.17792	6.45579e-53	2.80627e-51	0.399103	50.5519	Upregulation	0.117792
CCL4	15.2871	1.76278	9.3253e-53	4.04882e-51	0.275267	50.3927	Upregulation	0.176278
ANKRD36C	15.1687	1.84484	5.69995e-52	2.46309e-50	0.266644	49.6085	Upregulation	0.184484
NEK7	15.1683	1.70473	5.73609e-52	2.47578e-50	0.310452	49.6063	Upregulation	0.170473
MYO1F	15.1365	1.19283	9.30073e-52	4.00019e-50	0.328734	49.3979	Upregulation	0.119283
CAMK2D	15.1322	1.8139	9.9319e-52	4.26664e-50	0.28941	49.3699	Upregulation	0.18139
ATP11B	15.1276	1.32653	1.06503e-51	4.56987e-50	0.35219	49.3401	Upregulation	0.132653
IFI16	15.1044	1.18193	1.51484e-51	6.46964e-50	0.433253	49.1891	Upregulation	0.118193
TRAPPC9	15.0762	2.21095	2.32108e-51	9.90137e-50	0.238703	49.0043	Upregulation	0.221095
RAD51B	15.0701	2.77885	2.54679e-51	1.08516e-49	0.222491	48.9645	Upregulation	0.277885
ZNF638	15.0094	1.10662	6.36758e-51	2.69745e-49	0.426009	48.569	Upregulation	0.110662
TOX	14.9626	2.35504	1.28838e-50	5.42025e-49	0.262504	48.266	Upregulation	0.235504
ANKIB1	14.9551	1.80558	1.44296e-50	6.04968e-49	0.264919	48.2183	Upregulation	0.180558
RAP1GDS1	14.9477	1.66477	1.6113e-50	6.74772e-49	0.306313	48.1708	Upregulation	0.166477
SCAPER	14.9464	1.72269	1.64349e-50	6.87467e-49	0.28734	48.1627	Upregulation	0.172269
ADK	14.9389	1.59506	1.84054e-50	7.68138e-49	0.344257	48.1146	Upregulation	0.159506
SLC4A7	14.8894	1.57211	3.86246e-50	1.60283e-48	0.293205	47.7951	Upregulation	0.157211
MAP3K5	14.8721	2.37662	4.99909e-50	2.06748e-48	0.22663	47.6846	Upregulation	0.237662
GSK3B	14.8447	1.36649	7.52599e-50	3.10201e-48	0.349776	47.5084	Upregulation	0.136649
MCTP2	14.8419	2.56703	7.84772e-50	3.23098e-48	0.219731	47.4907	Upregulation	0.256703
SCLT1	14.825	2.08843	1.0095e-49	4.12833e-48	0.252846	47.3842	Upregulation	0.208843
SLCO3A1	14.8166	2.54355	1.14458e-49	4.67032e-48	0.216281	47.3307	Upregulation	0.254355
VTI1A	14.8005	1.74894	1.45361e-49	5.92466e-48	0.28872	47.2273	Upregulation	0.174894
HERC4	14.7913	1.54335	1.66792e-49	6.79061e-48	0.295619	47.1681	Upregulation	0.154335
LYST	14.7722	1.7557	2.2124e-49	8.98734e-48	0.29148	47.0464	Upregulation	0.17557
DYM	14.7113	1.61836	5.45405e-49	2.20579e-47	0.301483	46.6564	Upregulation	0.161836
USP24	14.6853	1.47459	8.00665e-49	3.22744e-47	0.318041	46.4911	Upregulation	0.147459
U2AF1	14.6545	2.83274	1.26006e-48	5.05142e-47	0.197309	46.2966	Upregulation	0.283274
AUTS2	14.6132	2.14819	2.31469e-48	9.25901e-47	0.234564	46.0334	Upregulation	0.214819
SRPK2	14.5968	1.07624	2.94177e-48	1.17289e-46	0.463263	45.9307	Upregulation	0.107624
FCHSD2	14.5789	2.14033	3.82596e-48	1.51881e-46	0.237668	45.8185	Upregulation	0.214033
THEMIS	14.5359	1.56068	7.17625e-48	2.84262e-46	0.457399	45.5463	Upregulation	0.156068
COMMD10	14.5321	1.95373	7.58849e-48	3.00266e-46	0.266299	45.5225	Upregulation	0.195373
TRG-AS1	14.5288	1.4654	7.96562e-48	3.14509e-46	0.319076	45.5024	Upregulation	0.14654
CAMKMT	14.5164	2.17804	9.54536e-48	3.76071e-46	0.246982	45.4247	Upregulation	0.217804
IMMP2L	14.5093	2.56003	1.05764e-47	4.15798e-46	0.235943	45.3811	Upregulation	0.256003
SP140	14.4981	1.64467	1.24549e-47	4.88597e-46	0.278717	45.311	Upregulation	0.164467
ATP8A1	14.4366	1.49316	3.04442e-47	1.18921e-45	0.35702	44.9247	Upregulation	0.149316
RAB8B	14.421	1.51976	3.81834e-47	1.48834e-45	0.28872	44.8273	Upregulation	0.151976
LYZ	14.4032	3.56418	4.94196e-47	1.92018e-45	0.175923	44.7167	Upregulation	0.356418
DLG1	14.3073	1.55439	1.97071e-46	7.57667e-45	0.291825	44.1205	Upregulation	0.155439
ANK3	14.1629	2.60992	1.55399e-45	5.88796e-44	0.241808	43.23	Upregulation	0.260992
FBXW7	14.1054	1.66223	3.51899e-45	1.33056e-43	0.278717	42.876	Upregulation	0.166223
RICTOR	14.0862	1.29559	4.61941e-45	1.73945e-43	0.363229	42.7596	Upregulation	0.129559
STXBP5	14.0665	2.95803	6.09793e-45	2.28913e-43	0.1911	42.6403	Upregulation	0.295803
AC010894.3	14.0617	11.1334	6.53183e-45	2.447e-43	0.157296	42.6114	Upregulation	1.11334
BABAM2	13.968	1.76265	2.44311e-44	9.04149e-43	0.262504	42.0438	Upregulation	0.176265
GNG2	13.9622	1.11744	2.65261e-44	9.78711e-43	0.470507	42.0093	Upregulation	0.111744
CCSER2	13.9113	1.20965	5.41035e-44	1.98222e-42	0.398068	41.7028	Upregulation	0.120965
PIBF1	13.9068	1.49789	5.75906e-44	2.10787e-42	0.28803	41.6762	Upregulation	0.149789
PUM2	13.8534	1.17747	1.21379e-43	4.42489e-42	0.369438	41.3541	Upregulation	0.117747
MON2	13.8506	1.34649	1.2611e-43	4.5928e-42	0.306657	41.3379	Upregulation	0.134649
KDM4C	13.7864	1.25083	3.07614e-43	1.11475e-41	0.350811	40.9528	Upregulation	0.125083
ASAP1	13.7385	2.27875	5.9703e-43	2.16141e-41	0.209727	40.6653	Upregulation	0.227875
SYTL2	13.7002	1.92742	1.01182e-42	3.65223e-41	0.25595	40.4374	Upregulation	0.192742
PPP1R16B	13.6943	1.83196	1.09743e-42	3.95344e-41	0.238703	40.403	Upregulation	0.183196
DLEU2	13.6666	2.89929	1.60838e-42	5.78273e-41	0.190066	40.2379	Upregulation	0.289929
FBXO11	13.6518	1.90256	1.97067e-42	7.06449e-41	0.233529	40.1509	Upregulation	0.190256
ZNF407	13.6296	2.63278	2.66904e-42	9.54931e-41	0.199724	40.02	Upregulation	0.263278
PLEKHA7	13.6081	5.628	3.58287e-42	1.27689e-40	0.155916	39.8938	Upregulation	0.5628
INPP5D	13.5953	1.14252	4.26858e-42	1.51979e-40	0.367713	39.8182	Upregulation	0.114252
TAOK3	13.5748	1.05828	5.64739e-42	2.00291e-40	0.412901	39.6983	Upregulation	0.105828
ATR	13.5328	1.54101	1.00202e-41	3.54006e-40	0.275957	39.451	Upregulation	0.154101
FNDC3A	13.5273	1.60752	1.07929e-41	3.80935e-40	0.265264	39.4191	Upregulation	0.160752
ANKRD36	13.5242	1.48523	1.12548e-41	3.96855e-40	0.278372	39.4014	Upregulation	0.148523
AKT3	13.4121	1.91493	5.13784e-41	1.79952e-39	0.276992	38.7448	Upregulation	0.191493
WDR7	13.3939	2.22755	6.56627e-41	2.29763e-39	0.215247	38.6387	Upregulation	0.222755
ARID2	13.3927	1.70018	6.66693e-41	2.33062e-39	0.262159	38.6325	Upregulation	0.170018
FUT8	13.386	2.11147	7.30085e-41	2.54736e-39	0.227665	38.5939	Upregulation	0.211147
MYBL1	13.3832	1.86263	7.58559e-41	2.64419e-39	0.265264	38.5777	Upregulation	0.186263
WWP1	13.2846	1.30649	2.84423e-40	9.77479e-39	0.316661	38.0099	Upregulation	0.130649
CLASP1	13.2718	2.0575	3.37564e-40	1.15902e-38	0.216971	37.9359	Upregulation	0.20575
USP3	13.2494	1.07266	4.54711e-40	1.55832e-38	0.407382	37.8073	Upregulation	0.107266
ARID1B	13.1975	1.20667	9.07058e-40	3.09406e-38	0.413591	37.5095	Upregulation	0.120667
NFAT5	13.1919	1.526	9.76912e-40	3.32923e-38	0.270783	37.4777	Upregulation	0.1526
AC105052.4	13.1792	5.2193	1.15538e-39	3.93013e-38	0.152466	37.4056	Upregulation	0.52193
RAPGEF1	13.1792	1.52028	1.15672e-39	3.93101e-38	0.271473	37.4055	Upregulation	0.152028
ZDHHC20	13.1748	1.62724	1.22541e-39	4.16058e-38	0.251811	37.3808	Upregulation	0.162724
TNRC6A	13.1354	1.53691	2.06334e-39	6.96681e-38	0.26009	37.157	Upregulation	0.153691
HIVEP2	13.1184	1.4171	2.58409e-39	8.70905e-38	0.330114	37.06	Upregulation	0.14171
CMIP	13.114	1.93702	2.73705e-39	9.20761e-38	0.22387	37.0359	Upregulation	0.193702
TGFBR3	13.1114	1.67464	2.83451e-39	9.5267e-38	0.241118	37.0211	Upregulation	0.167464
TTC17	13.0863	1.0782	3.94423e-39	1.32322e-37	0.403932	36.8784	Upregulation	0.10782
CLASP2	13.0776	1.82673	4.42218e-39	1.4822e-37	0.235943	36.8291	Upregulation	0.182673
ITCH	13.0593	1.40529	5.62697e-39	1.88256e-37	0.283891	36.7253	Upregulation	0.140529
CASK	12.9987	1.6559	1.24436e-38	4.15554e-37	0.297689	36.3814	Upregulation	0.16559
JMJD1C	12.9889	1.13906	1.4153e-38	4.72209e-37	0.444636	36.3259	Upregulation	0.113906
ATP9B	12.9549	1.63407	2.20461e-38	7.32221e-37	0.251466	36.1354	Upregulation	0.163407
PHF21A	12.9388	1.91097	2.71695e-38	9.01568e-37	0.22387	36.045	Upregulation	0.191097
SLC9A9	12.9188	2.06114	3.52377e-38	1.16718e-36	0.216971	35.9329	Upregulation	0.206114
ARHGAP25	12.9181	1.03778	3.55618e-38	1.17685e-36	0.374267	35.9293	Upregulation	0.103778
CCDC7	12.9044	2.29687	4.24959e-38	1.40252e-36	0.200069	35.8531	Upregulation	0.229687
TBCK	12.9036	1.75769	4.29483e-38	1.41617e-36	0.236978	35.8489	Upregulation	0.175769
UVRAG	12.877	1.39379	6.06112e-38	1.99141e-36	0.278372	35.7008	Upregulation	0.139379
MYO5A	12.8478	2.26566	8.84379e-38	2.89269e-36	0.197654	35.5387	Upregulation	0.226566
LDLRAD4	12.8067	2.22378	1.50422e-37	4.89822e-36	0.214212	35.31	Upregulation	0.222378
SCFD2	12.7921	2.18674	1.81519e-37	5.89509e-36	0.211452	35.2295	Upregulation	0.218674
PPP6R3	12.7846	1.15215	1.99996e-37	6.4894e-36	0.337703	35.1878	Upregulation	0.115215
TRPM7	12.7763	1.30566	2.2246e-37	7.21191e-36	0.286651	35.1419	Upregulation	0.130566
TRERF1	12.7365	1.56117	3.70436e-37	1.19667e-35	0.257675	34.922	Upregulation	0.156117
PACS1	12.7337	1.0643	3.84418e-37	1.24075e-35	0.479476	34.9063	Upregulation	0.10643
ARFGEF1	12.6936	1.15604	6.41647e-37	2.0637e-35	0.334253	34.6854	Upregulation	0.115604
MAN1A2	12.6261	1.23395	1.51635e-36	4.85564e-35	0.31942	34.3138	Upregulation	0.123395
HIST1H1E	12.6251	1.42998	1.53617e-36	4.91481e-35	0.408072	34.3085	Upregulation	0.142998
ATP2B4	12.5968	1.23305	2.19909e-36	7.00511e-35	0.285271	34.1546	Upregulation	0.123305
INVS	12.5763	2.28336	2.85188e-36	9.0689e-35	0.200759	34.0424	Upregulation	0.228336
TRAPPC10	12.5436	1.03253	4.3079e-36	1.36632e-34	0.344602	33.8644	Upregulation	0.103253
MKLN1	12.5369	1.36661	4.68705e-36	1.484e-34	0.284236	33.8286	Upregulation	0.136661
ZNF831	12.4458	1.58811	1.47341e-35	4.62905e-34	0.243532	33.3345	Upregulation	0.158811
NSMCE2	12.4207	2.03889	2.01755e-35	6.30611e-34	0.212832	33.2002	Upregulation	0.203889
SPECC1L	12.4079	1.79039	2.36822e-35	7.38954e-34	0.220076	33.1314	Upregulation	0.179039
GMDS-DT	12.2811	2.1451	1.14409e-34	3.5427e-33	0.205588	32.4507	Upregulation	0.21451
TUT7	12.2757	1.47731	1.22292e-34	3.78042e-33	0.239048	32.4225	Upregulation	0.147731
TMEM131L	12.2653	1.26831	1.39111e-34	4.28225e-33	0.333218	32.3683	Upregulation	0.126831
GLCCI1	12.2636	1.34554	1.4211e-34	4.37089e-33	0.308037	32.3594	Upregulation	0.134554
TYROBP	12.2576	1.4089	1.53024e-34	4.70262e-33	0.180062	32.3277	Upregulation	0.14089
EPS15	12.2078	1.10907	2.82308e-34	8.64665e-33	0.315626	32.0632	Upregulation	0.110907
PAM	12.1907	2.88459	3.48321e-34	1.06596e-32	0.169369	31.9723	Upregulation	0.288459
EXOC6B	12.1826	3.10145	3.84752e-34	1.17548e-32	0.16316	31.9298	Upregulation	0.310145
CCDC91	12.1741	1.27229	4.26928e-34	1.30325e-32	0.333563	31.885	Upregulation	0.127229
CEP85L	12.1733	1.25616	4.31272e-34	1.31541e-32	0.307347	31.8809	Upregulation	0.125616
ARID5B	12.1505	1.16662	5.70056e-34	1.73583e-32	0.369783	31.7605	Upregulation	0.116662
WWOX	12.1154	2.70149	8.74925e-34	2.65312e-32	0.184201	31.5762	Upregulation	0.270149
WDR70	12.1065	1.80094	9.75511e-34	2.95324e-32	0.221801	31.5297	Upregulation	0.180094
JAZF1	11.9701	2.24347	5.09823e-33	1.52451e-31	0.19524	30.8169	Upregulation	0.224347
AGPAT4	11.9596	2.97689	5.78664e-33	1.72614e-31	0.163505	30.7629	Upregulation	0.297689
TRIP12	11.8973	1.19432	1.22209e-32	3.63066e-31	0.291825	30.44	Upregulation	0.119432
UBR1	11.8488	1.53111	2.18219e-32	6.44637e-31	0.231804	30.1907	Upregulation	0.153111
ST6GAL1	11.8384	1.04734	2.47241e-32	7.28605e-31	0.349431	30.1375	Upregulation	0.104734
KAT2B	11.7831	2.16707	4.77169e-32	1.39943e-30	0.190066	29.854	Upregulation	0.216707
MFSD6	11.7633	2.14221	6.03607e-32	1.76318e-30	0.186616	29.7537	Upregulation	0.214221
GOLGB1	11.7632	1.09601	6.04243e-32	1.76363e-30	0.2901	29.7536	Upregulation	0.109601
DIP2A	11.7619	1.06935	6.13668e-32	1.78971e-30	0.347016	29.7472	Upregulation	0.106935
HUWE1	11.7577	1.09842	6.44338e-32	1.87319e-30	0.307692	29.7274	Upregulation	0.109842
TNKS	11.7016	1.69277	1.25109e-31	3.61129e-30	0.220766	29.4423	Upregulation	0.169277
AC068587.4	11.6218	2.48195	3.1945e-31	9.12739e-30	0.170749	29.0397	Upregulation	0.248195
MAP4	11.6201	1.1526	3.25641e-31	9.29704e-30	0.280786	29.0317	Upregulation	0.11526
RALGAPA1	11.5285	1.15261	9.47875e-31	2.67901e-29	0.29286	28.572	Upregulation	0.115261
TMEM181	11.5167	1.85682	1.08682e-30	3.06698e-29	0.19593	28.5133	Upregulation	0.185682
RFTN1	11.4887	1.15349	1.50298e-30	4.23157e-29	0.286306	28.3735	Upregulation	0.115349
MCM9	11.4818	2.32678	1.62811e-30	4.58036e-29	0.171783	28.3391	Upregulation	0.232678
HERC2	11.4498	1.24489	2.35771e-30	6.62277e-29	0.263539	28.179	Upregulation	0.124489
XYLT1	11.4233	3.1019	3.1982e-30	8.96305e-29	0.150742	28.0475	Upregulation	0.31019
PRDM1	11.3887	1.66573	4.75983e-30	1.32786e-28	0.209038	27.8768	Upregulation	0.166573
PLEKHA2	11.3841	1.69503	5.01609e-30	1.39721e-28	0.207658	27.8547	Upregulation	0.169503
FOXJ3	11.3541	1.2788	7.07482e-30	1.96022e-28	0.261469	27.7077	Upregulation	0.12788
LINC01871	11.3439	2.34561	7.9511e-30	2.19636e-28	0.176268	27.6583	Upregulation	0.234561
DENND4C	11.3348	1.05963	8.82473e-30	2.43585e-28	0.317351	27.6133	Upregulation	0.105963
HLA-DRB5	11.3311	1.29024	9.20659e-30	2.53934e-28	0.206278	27.5953	Upregulation	0.129024
PITPNC1	11.3236	1.12613	1.00248e-29	2.76294e-28	0.522249	27.5586	Upregulation	0.112613
JAK2	11.3134	2.28992	1.12685e-29	3.10103e-28	0.172128	27.5085	Upregulation	0.228992
S100A8	11.2826	4.61507	1.5989e-29	4.38361e-28	0.13108	27.3582	Upregulation	0.461507
FAM120B	11.2472	1.18553	2.39047e-29	6.53425e-28	0.275957	27.1848	Upregulation	0.118553
SEC24B	11.237	1.40249	2.6828e-29	7.31147e-28	0.231459	27.136	Upregulation	0.140249
ATP10A	11.2012	2.31001	4.02171e-29	1.09036e-27	0.174543	26.9624	Upregulation	0.231001
DOCK9	11.1516	1.51575	7.03415e-29	1.90005e-27	0.220766	26.7212	Upregulation	0.151575
BBS9	11.1046	2.2259	1.19185e-28	3.20994e-27	0.172818	26.4935	Upregulation	0.22259
SGMS1	11.0815	2.05528	1.54201e-28	4.1317e-27	0.183512	26.3839	Upregulation	0.205528
CUL3	11.0632	1.05478	1.8922e-28	5.05521e-27	0.35426	26.2963	Upregulation	0.105478
MAPK8	11.0579	1.92562	2.00654e-28	5.35287e-27	0.201794	26.2714	Upregulation	0.192562
TRIM33	11.0122	1.12548	3.33628e-28	8.87437e-27	0.270093	26.0519	Upregulation	0.112548
RALGAPA2	10.9597	1.5379	5.97259e-28	1.58638e-26	0.216626	25.7996	Upregulation	0.153791
EFR3A	10.9402	1.12373	7.40005e-28	1.95842e-26	0.274577	25.7081	Upregulation	0.112373
CHD9	10.927	1.2423	8.56793e-28	2.26259e-26	0.254571	25.6454	Upregulation	0.12423
MSH3	10.9136	1.76	9.92293e-28	2.61475e-26	0.1911	25.5826	Upregulation	0.176
PARP4	10.8832	1.2961	1.38595e-27	3.64158e-26	0.244222	25.4387	Upregulation	0.12961
SLMAP	10.8784	1.28672	1.4614e-27	3.83432e-26	0.239393	25.4163	Upregulation	0.128672
UBR5	10.8545	1.25316	1.89785e-27	4.96647e-26	0.265954	25.304	Upregulation	0.125316
VCL	10.8468	1.61093	2.06585e-27	5.39317e-26	0.194205	25.2682	Upregulation	0.161093
HIST1H4C	10.8433	1.26305	2.14694e-27	5.59687e-26	0.543636	25.2521	Upregulation	0.126305
VPS13D	10.826	1.31438	2.5912e-27	6.73104e-26	0.231459	25.1719	Upregulation	0.131438
C1orf21	10.7799	2.12377	4.28157e-27	1.10827e-25	0.171438	24.9554	Upregulation	0.212377
RERE	10.7741	1.1887	4.56218e-27	1.18007e-25	0.268713	24.9281	Upregulation	0.11887
WDPCP	10.7586	2.62386	5.39678e-27	1.39398e-25	0.155571	24.8557	Upregulation	0.262386
PTPRJ	10.7562	1.49099	5.53942e-27	1.42982e-25	0.22594	24.8447	Upregulation	0.149099
IKZF2	10.7256	1.84229	7.72168e-27	1.9847e-25	0.251811	24.7023	Upregulation	0.184229
PHKB	10.7228	1.49416	7.95712e-27	2.04378e-25	0.220421	24.6896	Upregulation	0.149416
C1orf112	10.7064	3.06943	9.49666e-27	2.43408e-25	0.139358	24.6137	Upregulation	0.306943
JARID2	10.7018	1.25068	9.97861e-27	2.55404e-25	0.252501	24.5928	Upregulation	0.125068
PRKX	10.6976	1.22344	1.04453e-26	2.67161e-25	0.294584	24.5732	Upregulation	0.122344
ZCCHC7	10.6749	1.01499	1.33461e-26	3.40881e-25	0.353915	24.4674	Upregulation	0.101499
TRGV9	10.6146	1.44319	2.54761e-26	6.4619e-25	0.186616	24.1896	Upregulation	0.144319
C11orf65	10.6027	4.44046	2.89534e-26	7.33373e-25	0.125216	24.1347	Upregulation	0.444046
SHOC2	10.5844	1.14523	3.52127e-26	8.90683e-25	0.25733	24.0503	Upregulation	0.114523
SAMSN1	10.5614	1.65629	4.49814e-26	1.13386e-24	0.200414	23.9454	Upregulation	0.165629
TEX14	10.5566	9.11378	4.73445e-26	1.19178e-24	0.118317	23.9238	Upregulation	0.911378
TMEM131	10.5535	1.33231	4.89484e-26	1.23131e-24	0.228355	23.9096	Upregulation	0.133231
USP9X	10.5387	1.21612	5.72754e-26	1.43782e-24	0.262159	23.8423	Upregulation	0.121612
BRAF	10.5188	1.35226	7.0766e-26	1.77162e-24	0.245602	23.7516	Upregulation	0.135226
SERINC5	10.4872	1.25517	9.8934e-26	2.45997e-24	0.359779	23.6091	Upregulation	0.125517
SLAMF6	10.4748	1.26094	1.12742e-25	2.79952e-24	0.244222	23.5529	Upregulation	0.126094
GPHN	10.4516	2.18206	1.44054e-25	3.56493e-24	0.179717	23.4479	Upregulation	0.218206
TASOR2	10.4234	1.19671	1.93794e-25	4.78292e-24	0.25595	23.3203	Upregulation	0.119672
FNDC3B	10.4115	2.23325	2.19751e-25	5.41624e-24	0.164539	23.2663	Upregulation	0.223325
KDM6A	10.3801	1.40883	3.05428e-25	7.5077e-24	0.256985	23.1245	Upregulation	0.140883
EXOC2	10.371	1.31053	3.35818e-25	8.24366e-24	0.22525	23.0839	Upregulation	0.131053
GPR171	10.3677	1.39125	3.47685e-25	8.52924e-24	0.216626	23.0691	Upregulation	0.139125
RNF169	10.3619	1.16321	3.69668e-25	9.06244e-24	0.236978	23.0428	Upregulation	0.116321
VPS37B	10.3508	1.36269	4.14977e-25	1.01664e-23	0.253191	22.9928	Upregulation	0.136269
BAZ2B	10.3407	1.86456	4.60951e-25	1.12851e-23	0.177303	22.9475	Upregulation	0.186456
ZMYM2	10.3375	1.12989	4.76847e-25	1.16665e-23	0.272508	22.9331	Upregulation	0.112989
SNRPD3	10.3197	1.21788	5.73756e-25	1.40187e-23	0.241808	22.8533	Upregulation	0.121788
HECTD4	10.3036	1.25677	6.78928e-25	1.65222e-23	0.231114	22.7819	Upregulation	0.125677
MAP4K5	10.3021	1.3852	6.89508e-25	1.67686e-23	0.219041	22.7755	Upregulation	0.13852
FTO	10.2441	1.71883	1.25814e-24	3.04962e-23	0.187996	22.5158	Upregulation	0.171883
PLCB1	10.2396	2.48631	1.3178e-24	3.19092e-23	0.167989	22.4961	Upregulation	0.248631
MYO9A	10.2203	1.73831	1.60796e-24	3.88536e-23	0.187996	22.4106	Upregulation	0.173831
MEF2A	10.1473	1.2755	3.40587e-24	8.19041e-23	0.247327	22.0867	Upregulation	0.12755
SENP5	10.1467	1.68259	3.42774e-24	8.23761e-23	0.179372	22.0842	Upregulation	0.168259
AC010609.1	10.1428	10.1881	3.56648e-24	8.55419e-23	0.113487	22.0678	Upregulation	1.01881
PTPN22	10.1171	1.2082	4.64062e-24	1.10941e-22	0.255605	21.9549	Upregulation	0.12082
EHBP1	10.0919	2.00586	6.00041e-24	1.42889e-22	0.166609	21.845	Upregulation	0.200586
TET2	10.0731	1.92956	7.26766e-24	1.72618e-22	0.170404	21.7629	Upregulation	0.192956
DENND1B	10.0064	1.68365	1.42869e-23	3.36496e-22	0.187996	21.473	Upregulation	0.168365
XPR1	9.99679	2.22423	1.57417e-23	3.69809e-22	0.156951	21.432	Upregulation	0.222423
GLIPR2	9.97625	1.179	1.93656e-23	4.53779e-22	0.229389	21.3432	Upregulation	0.1179
RELCH	9.96003	1.26494	2.27992e-23	5.31851e-22	0.22732	21.2742	Upregulation	0.126494
CEBPD	9.90669	1.68673	3.8933e-23	9.03607e-22	0.167644	21.044	Upregulation	0.168673
USP3-AS1	9.88763	3.74294	4.71052e-23	1.08982e-21	0.121421	20.9626	Upregulation	0.374294
CPB2-AS1	9.88116	4.35335	5.02496e-23	1.1611e-21	0.117282	20.9351	Upregulation	0.435335
STIM1	9.88077	1.10397	5.0445e-23	1.16488e-21	0.266989	20.9337	Upregulation	0.110397
TULP4	9.86213	1.52686	6.07464e-23	1.39835e-21	0.185236	20.8544	Upregulation	0.152686
MT2A	9.82611	1.11766	8.69125e-23	1.99441e-21	0.353225	20.7002	Upregulation	0.111766
CLTC	9.77896	1.00708	1.38626e-22	3.15932e-21	0.263539	20.5004	Upregulation	0.100708
ELP4	9.76695	1.7204	1.56078e-22	3.55042e-21	0.19179	20.4497	Upregulation	0.17204
DENND1A	9.75869	2.07203	1.69334e-22	3.84478e-21	0.156261	20.4151	Upregulation	0.207203
CEP192	9.72288	1.70785	2.40872e-22	5.44879e-21	0.172128	20.2637	Upregulation	0.170785
MIR4435-2HG	9.72142	2.0862	2.44347e-22	5.524e-21	0.155916	20.2577	Upregulation	0.20862
EPSTI1	9.70724	1.37904	2.80829e-22	6.34091e-21	0.215937	20.1978	Upregulation	0.137904
TRGC1	9.69743	1.95072	3.09202e-22	6.96438e-21	0.154191	20.1571	Upregulation	0.195072
DNAJC1	9.68437	1.08619	3.51377e-22	7.89972e-21	0.267679	20.1024	Upregulation	0.108619
TRANK1	9.66376	1.08041	4.29786e-22	9.64475e-21	0.246292	20.0157	Upregulation	0.108041
KLHL20	9.63844	1.46808	5.50171e-22	1.2301e-20	0.188341	19.9101	Upregulation	0.146808
OOEP	9.63198	5.33669	5.85891e-22	1.30837e-20	0.110728	19.8833	Upregulation	0.533669
MAP3K1	9.58435	1.13182	9.30437e-22	2.06769e-20	0.317351	19.6845	Upregulation	0.113182
FKBP2	9.57103	1.69084	1.05842e-21	2.34925e-20	0.170749	19.6291	Upregulation	0.169084
SCFD1	9.56588	1.28857	1.11246e-21	2.46322e-20	0.219041	19.6085	Upregulation	0.128857
SNHG25	9.54608	4.23368	1.34698e-21	2.9753e-20	0.113832	19.5265	Upregulation	0.423368
SIDT1	9.51248	1.25902	1.86178e-21	4.10253e-20	0.233184	19.3869	Upregulation	0.125902
DYRK1A	9.50269	1.07017	2.04544e-21	4.49641e-20	0.274232	19.3471	Upregulation	0.107017
NBAS	9.49504	1.2842	2.20137e-21	4.83628e-20	0.211452	19.3155	Upregulation	0.12842
MED13	9.48949	1.40053	2.32164e-21	5.09745e-20	0.190755	19.2926	Upregulation	0.140053
LPGAT1	9.48623	1.29637	2.39543e-21	5.25316e-20	0.204898	19.2796	Upregulation	0.129637
PPP2R2B	9.47801	2.48239	2.59176e-21	5.68029e-20	0.139013	19.2456	Upregulation	0.248239
C22orf34	9.43859	2.31415	3.7782e-21	8.25095e-20	0.143153	19.0835	Upregulation	0.231415
HIST1H1D	9.42133	1.03037	4.45423e-21	9.70413e-20	0.322525	19.013	Upregulation	0.103037
IFNG-AS1	9.40489	3.19758	5.2087e-21	1.13142e-19	0.152466	18.9464	Upregulation	0.319758
AC026347.1	9.39731	9.73993	5.59749e-21	1.21371e-19	0.105209	18.9159	Upregulation	0.973993
SENP7	9.38326	1.01414	6.39637e-21	1.38283e-19	0.284236	18.8592	Upregulation	0.101414
LINC00910	9.38122	3.11182	6.52124e-21	1.409e-19	0.123146	18.8511	Upregulation	0.311182
SH2D2A	9.34992	1.06494	8.77143e-21	1.89071e-19	0.266989	18.7234	Upregulation	0.106494
RNF111	9.33604	1.2397	1.00002e-20	2.15177e-19	0.209038	18.6672	Upregulation	0.12397
ANKRD36B	9.32988	1.25367	1.05986e-20	2.27653e-19	0.204898	18.6427	Upregulation	0.125367
R3HDM1	9.23527	1.16808	2.57634e-20	5.49834e-19	0.232149	18.2598	Upregulation	0.116808
BTBD11	9.19777	2.18391	3.65446e-20	7.74505e-19	0.151776	18.111	Upregulation	0.218391
ANXA5	9.17764	1.09093	4.40642e-20	9.30637e-19	0.244222	18.0312	Upregulation	0.109093
CERT1	9.17087	1.36122	4.69215e-20	9.89645e-19	0.1911	18.0045	Upregulation	0.136122
PARP14	9.17042	1.17528	4.71187e-20	9.92855e-19	0.198689	18.0031	Upregulation	0.117528
RNGTT	9.16266	1.41251	5.06332e-20	1.06569e-18	0.198689	17.9724	Upregulation	0.141251
NPC1	9.15216	1.96478	5.58077e-20	1.16988e-18	0.145567	17.9319	Upregulation	0.196478
AC092652.2	9.12312	7.30213	7.29922e-20	1.52314e-18	0.102794	17.8173	Upregulation	0.730213
KCNQ5	9.10477	3.47466	8.64517e-20	1.80195e-18	0.123491	17.7443	Upregulation	0.347466
TRGC2	9.10132	1.30282	8.92408e-20	1.85796e-18	0.182822	17.731	Upregulation	0.130282
THADA	9.09659	1.37845	9.32118e-20	1.93843e-18	0.196275	17.7125	Upregulation	0.137845
BICRAL	9.08632	1.5592	1.02451e-19	2.12937e-18	0.170059	17.6717	Upregulation	0.15592
RNF38	9.08461	1.12227	1.04075e-19	2.16189e-18	0.239738	17.6652	Upregulation	0.112227
TRDV2	9.06954	1.06452	1.19526e-19	2.47863e-18	0.153501	17.6058	Upregulation	0.106452
KIF13B	8.97964	1.80717	2.71643e-19	5.5731e-18	0.150397	17.2539	Upregulation	0.180717
RB1	8.95208	1.07668	3.48858e-19	7.12928e-18	0.233184	17.147	Upregulation	0.107668
HDAC8	8.9508	1.77739	3.52917e-19	7.20419e-18	0.16247	17.1424	Upregulation	0.177739
SFMBT2	8.9249	1.58842	4.46094e-19	9.0961e-18	0.178682	17.0411	Upregulation	0.158842
ANKRD28	8.92264	1.88175	4.55285e-19	9.27833e-18	0.15833	17.0325	Upregulation	0.188175
SPATA5	8.91523	2.05556	4.86784e-19	9.90922e-18	0.143498	17.004	Upregulation	0.205556
AC245297.3	8.91031	1.0087	5.08907e-19	1.03538e-17	0.281476	16.9849	Upregulation	0.10087
UMAD1	8.89173	1.39247	6.01628e-19	1.22063e-17	0.19317	16.9134	Upregulation	0.139247
FCRL3	8.88666	1.46237	6.29732e-19	1.27624e-17	0.166264	16.8941	Upregulation	0.146237
TENT5C	8.87829	1.36652	6.78986e-19	1.37529e-17	0.172128	16.8616	Upregulation	0.136652
PDGFD	8.85404	3.53465	8.44056e-19	1.70493e-17	0.114177	16.7683	Upregulation	0.353465
CWF19L2	8.84936	1.26377	8.80224e-19	1.777e-17	0.199724	16.7503	Upregulation	0.126377
PDS5B	8.84521	1.16853	9.13578e-19	1.84332e-17	0.211797	16.7344	Upregulation	0.116853
NF1	8.82229	1.74831	1.12142e-18	2.25151e-17	0.154881	16.6475	Upregulation	0.174831
ZBTB16	8.81253	1.93366	1.2235e-18	2.44974e-17	0.145222	16.6109	Upregulation	0.193366
PTBP2	8.80694	2.05326	1.28607e-18	2.57361e-17	0.143498	16.5895	Upregulation	0.205326
ATG7	8.79553	1.98384	1.4237e-18	2.84281e-17	0.146947	16.5463	Upregulation	0.198384
TMEM156	8.76957	1.83447	1.79349e-18	3.57147e-17	0.149707	16.4472	Upregulation	0.183447
MPP7	8.75293	1.28284	2.07891e-18	4.12861e-17	0.206623	16.3842	Upregulation	0.128284
SLC35F1	8.66741	11.9858	4.42076e-18	8.69915e-17	0.09693	16.0605	Upregulation	1.19858
GIGYF2	8.66583	1.13552	4.4825e-18	8.8159e-17	0.205933	16.0547	Upregulation	0.113552
ABHD15-AS1	8.60834	26.7839	7.41248e-18	1.45082e-16	0.0962401	15.8384	Upregulation	2.67839
ALMS1	8.60388	1.85554	7.70644e-18	1.50514e-16	0.145222	15.8224	Upregulation	0.185554
ZSWIM6	8.60022	1.63657	7.95625e-18	1.5531e-16	0.16178	15.8088	Upregulation	0.163657
PATJ	8.59385	1.55252	8.41003e-18	1.63993e-16	0.170059	15.7852	Upregulation	0.155252
VPS8	8.56535	1.2918	1.0775e-17	2.09551e-16	0.192135	15.6787	Upregulation	0.12918
OSBPL3	8.5407	1.73683	1.33413e-17	2.58226e-16	0.153156	15.588	Upregulation	0.173683
TBL1X	8.49151	1.29919	2.03964e-17	3.92909e-16	0.19041	15.4057	Upregulation	0.129919
SUPT3H	8.48285	1.29299	2.19735e-17	4.22402e-16	0.222491	15.3743	Upregulation	0.129299
NEDD9	8.48259	1.31488	2.20241e-17	4.23153e-16	0.184546	15.3735	Upregulation	0.131488
LCORL	8.47832	1.75501	2.28472e-17	4.38736e-16	0.150397	15.3578	Upregulation	0.175501
MTFR1	8.4782	2.74071	2.28714e-17	4.38838e-16	0.114177	15.3577	Upregulation	0.274071
FCGR3A	8.47257	1.16105	2.40044e-17	4.60232e-16	0.152811	15.337	Upregulation	0.116105
PIK3CA	8.46735	1.29527	2.51049e-17	4.80828e-16	0.188686	15.318	Upregulation	0.129527
MBNL2	8.38024	1.25173	5.28214e-17	1.0038e-15	0.193515	14.9984	Upregulation	0.125173
TSPAN5	8.34812	1.66951	6.93596e-17	1.30857e-15	0.153501	14.8832	Upregulation	0.166951
CSNK1G3	8.33488	1.23868	7.7577e-17	1.45984e-15	0.188686	14.8357	Upregulation	0.123868
PDSS2	8.27925	1.60512	1.2395e-16	2.31229e-15	0.156951	14.636	Upregulation	0.160512
LPCAT1	8.27224	1.3345	1.31465e-16	2.45122e-15	0.165919	14.6106	Upregulation	0.13345
RFX3-AS1	8.25258	3.76683	1.55015e-16	2.88592e-15	0.102104	14.5397	Upregulation	0.376683
DDX60L	8.23897	1.17389	1.73699e-16	3.23046e-15	0.19317	14.4907	Upregulation	0.117389
GMDS	8.23398	1.29039	1.81097e-16	3.36464e-15	0.200414	14.4731	Upregulation	0.129039
MAPK14	8.22117	1.16233	2.01526e-16	3.7385e-15	0.197654	14.4273	Upregulation	0.116233
ULK4	8.21863	2.39138	2.05837e-16	3.81653e-15	0.122801	14.4183	Upregulation	0.239138
PHACTR4	8.19994	1.06764	2.40505e-16	4.44358e-15	0.193515	14.3523	Upregulation	0.106764
GTDC1	8.1741	1.73859	2.98072e-16	5.47127e-15	0.152121	14.2619	Upregulation	0.173859
GZMK	8.16574	1.04943	3.19475e-16	5.85827e-15	0.209383	14.2322	Upregulation	0.104943
TBL1XR1	8.13933	1.01489	3.97488e-16	7.25971e-15	0.248362	14.1391	Upregulation	0.101489
HIST1H2AM	8.11085	3.82423	5.02663e-16	9.15778e-15	0.100724	14.0382	Upregulation	0.382423
DIP2B	8.10366	1.16933	5.33303e-16	9.69187e-15	0.207658	14.0136	Upregulation	0.116933
PIK3AP1	8.08955	2.18628	5.98836e-16	1.08612e-14	0.120386	13.9641	Upregulation	0.218628
SHPRH	8.08156	1.02851	6.3941e-16	1.15799e-14	0.212832	13.9363	Upregulation	0.102851
ANO6	8.07848	1.22197	6.55808e-16	1.18652e-14	0.183512	13.9257	Upregulation	0.122197
FAM214A	8.06682	1.03465	7.21514e-16	1.30346e-14	0.213522	13.8849	Upregulation	0.103465
MGA	8.00939	1.06727	1.1528e-15	2.06426e-14	0.201104	13.6852	Upregulation	0.106727
MSI2	7.98378	1.13893	1.41924e-15	2.53023e-14	0.210762	13.5968	Upregulation	0.113893
MCPH1	7.97599	1.22988	1.51163e-15	2.69363e-14	0.183167	13.5697	Upregulation	0.122988
GBF1	7.95929	1.1639	1.73024e-15	3.07868e-14	0.189721	13.5116	Upregulation	0.11639
ZHX2	7.95838	1.45439	1.74302e-15	3.09992e-14	0.161435	13.5086	Upregulation	0.145439
CREM	7.95389	1.57237	1.80743e-15	3.21135e-14	0.175923	13.4933	Upregulation	0.157237
MAP3K4	7.92112	1.17713	2.35379e-15	4.16591e-14	0.190755	13.3803	Upregulation	0.117713
FBXW11	7.89243	1.19728	2.96348e-15	5.22982e-14	0.180407	13.2815	Upregulation	0.119728
AC016074.2	7.86477	4.48093	3.69785e-15	6.50071e-14	0.0924457	13.187	Upregulation	0.448093
PPM1L	7.85463	3.40236	4.0094e-15	7.04166e-14	0.101414	13.1523	Upregulation	0.340236
ANTXR2	7.85411	1.85145	4.02611e-15	7.06761e-14	0.138669	13.1507	Upregulation	0.185145
AC022075.1	7.85276	2.26202	4.06971e-15	7.14071e-14	0.116937	13.1463	Upregulation	0.226202
TLK2	7.84761	1.34899	4.24038e-15	7.43661e-14	0.15902	13.1286	Upregulation	0.134899
SMC4	7.84509	1.20803	4.32655e-15	7.58047e-14	0.200069	13.1203	Upregulation	0.120803
R3HCC1L	7.8406	1.65943	4.48384e-15	7.85231e-14	0.140048	13.105	Upregulation	0.165943
ESR2	7.83546	4.40859	4.67139e-15	8.17292e-14	0.0927906	13.0876	Upregulation	0.440859
TANK	7.80424	1.02537	5.98629e-15	1.04236e-13	0.225595	12.982	Upregulation	0.102537
TTC37	7.79383	1.13386	6.50097e-15	1.1309e-13	0.187996	12.9466	Upregulation	0.113386
UBE3C	7.78503	1.08124	6.96946e-15	1.21125e-13	0.190066	12.9168	Upregulation	0.108124
PPP1R12B	7.78099	2.28279	7.19581e-15	1.2494e-13	0.116592	12.9033	Upregulation	0.228279
CD226	7.76086	1.21116	8.43527e-15	1.46253e-13	0.178337	12.8349	Upregulation	0.121116
LYN	7.74382	2.70926	9.64738e-15	1.6711e-13	0.105209	12.777	Upregulation	0.270926
IL12RB2	7.69884	3.72158	1.37302e-14	2.36824e-13	0.0989997	12.6256	Upregulation	0.372158
RAB3GAP2	7.6967	1.17159	1.39628e-14	2.40496e-13	0.187651	12.6189	Upregulation	0.117159
RASGRF2	7.68141	1.64558	1.57347e-14	2.70378e-13	0.152121	12.568	Upregulation	0.164558
UBR3	7.65856	1.06472	1.88029e-14	3.22194e-13	0.19248	12.4919	Upregulation	0.106472
S100A9	7.65686	2.69671	1.9054e-14	3.26038e-13	0.0993446	12.4867	Upregulation	0.269671
ARNTL	7.64515	1.3952	2.08702e-14	3.56449e-13	0.155226	12.448	Upregulation	0.13952
AL592183.1	7.63342	3.86545	2.28602e-14	3.90073e-13	0.0934805	12.4089	Upregulation	0.386545
ITPR1	7.62493	1.37763	2.44169e-14	4.16054e-13	0.157986	12.3809	Upregulation	0.137763
STEAP1B	7.61835	11.706	2.56947e-14	4.37419e-13	0.0852018	12.3591	Upregulation	1.1706
TAF1	7.61797	1.11053	2.57702e-14	4.38296e-13	0.182132	12.3582	Upregulation	0.111053
MAML2	7.60576	1.40461	2.83226e-14	4.81037e-13	0.431528	12.3178	Upregulation	0.140461
MTSS1	7.58563	1.36426	3.30869e-14	5.59877e-13	0.155916	12.2519	Upregulation	0.136426
FRY	7.55009	2.83278	4.34967e-14	7.32976e-13	0.105899	12.1349	Upregulation	0.283278
CROCC	7.54857	1.44683	4.40065e-14	7.41225e-13	0.148327	12.13	Upregulation	0.144683
SEC22A	7.52999	2.54756	5.0745e-14	8.53154e-13	0.105899	12.069	Upregulation	0.254756
MAP2K4	7.51277	1.32804	5.7891e-14	9.70178e-13	0.161435	12.0131	Upregulation	0.132804
PHTF2	7.50353	1.27147	6.2123e-14	1.04062e-12	0.174198	11.9827	Upregulation	0.127147
NAA50	7.46819	1.0106	8.13068e-14	1.35762e-12	0.19386	11.8672	Upregulation	0.10106
PARG	7.46582	1.21577	8.27836e-14	1.38165e-12	0.157296	11.8596	Upregulation	0.121577
HERC3	7.43993	1.24542	1.00738e-13	1.67748e-12	0.16178	11.7753	Upregulation	0.124542
PTPN12	7.43573	1.73378	1.03991e-13	1.72929e-12	0.135219	11.7621	Upregulation	0.173378
GPR89B	7.41949	1.62986	1.1757e-13	1.94539e-12	0.13177	11.711	Upregulation	0.162986
PCNX2	7.3817	1.41117	1.56283e-13	2.57315e-12	0.154191	11.5895	Upregulation	0.141117
LINC01473	7.37846	5.37236	1.60129e-13	2.63411e-12	0.0855467	11.5794	Upregulation	0.537236
SRGAP2	7.35059	2.70883	1.97328e-13	3.2315e-12	0.0996895	11.4906	Upregulation	0.270883
RPTOR	7.34312	1.09363	2.08669e-13	3.41569e-12	0.206278	11.4665	Upregulation	0.109363
FARS2	7.3105	1.26012	2.6614e-13	4.33897e-12	0.176613	11.3626	Upregulation	0.126012
SNX14	7.28856	1.06095	3.13291e-13	5.09633e-12	0.185236	11.2927	Upregulation	0.106095
NLK	7.28067	3.28582	3.32154e-13	5.39599e-12	0.0938255	11.2679	Upregulation	0.328582
RAPGEF2	7.27643	2.05049	3.42764e-13	5.56095e-12	0.119007	11.2549	Upregulation	0.205049
PCNT	7.26497	1.06305	3.73109e-13	6.04256e-12	0.180752	11.2188	Upregulation	0.106305
AL390728.5	7.25978	3.63396	3.87727e-13	6.27097e-12	0.0889962	11.2027	Upregulation	0.363396
AF165147.1	7.25764	3.58728	3.9389e-13	6.36502e-12	0.0924457	11.1962	Upregulation	0.358728
SOS2	7.23745	1.07568	4.572e-13	7.3718e-12	0.181097	11.1324	Upregulation	0.107568
AC006369.1	7.22955	2.12943	4.84596e-13	7.80665e-12	0.111418	11.1075	Upregulation	0.212943
AMBRA1	7.22818	1.26701	4.89523e-13	7.88256e-12	0.153156	11.1033	Upregulation	0.126701
AC009093.2	7.22418	4.80558	5.04122e-13	8.11049e-12	0.084167	11.091	Upregulation	0.480558
INPP4B	7.15859	1.30455	8.15114e-13	1.30622e-11	0.345636	10.884	Upregulation	0.130455
FMN1	7.15236	2.86887	8.52977e-13	1.36629e-11	0.103484	10.8645	Upregulation	0.286887
WDFY2	7.14475	1.27787	9.01611e-13	1.44293e-11	0.168334	10.8408	Upregulation	0.127787
ECPAS	7.13971	1.36027	9.35294e-13	1.49553e-11	0.146947	10.8252	Upregulation	0.136027
USP32	7.12744	1.79008	1.02254e-12	1.63076e-11	0.122456	10.7876	Upregulation	0.179008
AC008014.1	7.1269	2.74495	1.02657e-12	1.63647e-11	0.104519	10.7861	Upregulation	0.274495
TMEM135	7.08646	1.66074	1.37587e-12	2.17718e-11	0.132115	10.6621	Upregulation	0.166074
AUH	7.07511	1.41073	1.49328e-12	2.35991e-11	0.143843	10.6271	Upregulation	0.141073
AC093865.1	7.06301	12.2203	1.62933e-12	2.57048e-11	0.0789928	10.59	Upregulation	1.22203
TPK1	7.06223	1.41216	1.63846e-12	2.58265e-11	0.153501	10.5879	Upregulation	0.141216
MAP3K8	7.06104	1.25731	1.65262e-12	2.60385e-11	0.146947	10.5844	Upregulation	0.125731
KLHL5	7.04689	2.20884	1.82964e-12	2.87904e-11	0.106933	10.5408	Upregulation	0.220884
SMG6	7.0154	1.19779	2.29284e-12	3.59402e-11	0.16109	10.4444	Upregulation	0.119779
SUMF1	6.99426	1.32277	2.66669e-12	4.17466e-11	0.16385	10.3794	Upregulation	0.132277
SNTB1	6.99112	1.24849	2.72693e-12	4.26531e-11	0.168679	10.37	Upregulation	0.124849
TDRD3	6.97531	1.56812	3.05201e-12	4.75752e-11	0.130045	10.3226	Upregulation	0.156812
RABGAP1	6.9667	1.04504	3.24452e-12	5.05115e-11	0.173163	10.2966	Upregulation	0.104504
LINC02328	6.96222	1.82972	3.34946e-12	5.21009e-11	0.120731	10.2832	Upregulation	0.182972
MAN1A1	6.95475	1.48577	3.53183e-12	5.47748e-11	0.134184	10.2614	Upregulation	0.148577
CX3CR1	6.94299	1.03992	3.83896e-12	5.94122e-11	0.142808	10.2261	Upregulation	0.103992
IL18R1	6.93248	2.32569	4.13525e-12	6.39165e-11	0.102104	10.1944	Upregulation	0.232569
PBX3	6.9277	2.37644	4.27742e-12	6.59746e-11	0.109003	10.1806	Upregulation	0.237644
GSAP	6.91046	1.82132	4.83098e-12	7.42935e-11	0.117627	10.129	Upregulation	0.182132
ZNF654	6.90107	1.306	5.16111e-12	7.92373e-11	0.145222	10.1011	Upregulation	0.1306
BACH2	6.90028	1.3909	5.18999e-12	7.96473e-11	0.367023	10.0988	Upregulation	0.13909
NCOA6	6.86859	1.12745	6.48378e-12	9.9294e-11	0.158675	10.0031	Upregulation	0.112745
SBF2	6.86755	1.74709	6.53124e-12	9.99791e-11	0.125561	10.0001	Upregulation	0.174709
HEATR5B	6.86618	1.13033	6.59418e-12	1.00858e-10	0.16109	9.99629	Upregulation	0.113033
SRBD1	6.85251	1.41033	7.25678e-12	1.10669e-10	0.139013	9.95597	Upregulation	0.141033
TBC1D32	6.83681	2.38919	8.09755e-12	1.23286e-10	0.103484	9.90909	Upregulation	0.238919
POU2F1	6.81672	1.70778	9.31419e-12	1.41456e-10	0.119696	9.84938	Upregulation	0.170778
AC092683.2	6.81079	9.91726	9.70635e-12	1.47289e-10	0.0762332	9.83183	Upregulation	0.991726
BTBD10	6.79441	1.47791	1.08754e-11	1.64824e-10	0.130735	9.78298	Upregulation	0.147791
STAU2	6.77326	1.2751	1.25916e-11	1.90361e-10	0.150397	9.72042	Upregulation	0.12751
METTL15	6.76463	1.34718	1.33652e-11	2.0164e-10	0.147292	9.69542	Upregulation	0.134718
MAP2K5	6.75761	1.13298	1.40283e-11	2.1147e-10	0.164539	9.67475	Upregulation	0.113298
RHBDD1	6.75325	1.87418	1.44571e-11	2.17755e-10	0.110728	9.66203	Upregulation	0.187418
ARHGAP35	6.752	1.18435	1.45823e-11	2.19461e-10	0.142808	9.65864	Upregulation	0.118435
UBA6	6.74952	1.13729	1.48336e-11	2.23151e-10	0.157986	9.6514	Upregulation	0.113729
BRWD3	6.71805	1.38501	1.8417e-11	2.76375e-10	0.139358	9.5585	Upregulation	0.138501
VPS54	6.71074	2.03448	1.93642e-11	2.90352e-10	0.107623	9.53707	Upregulation	0.203448
SHLD2	6.70518	1.25418	2.01153e-11	3.01367e-10	0.146947	9.52091	Upregulation	0.125418
SMC6	6.7036	1.23008	2.03351e-11	3.04535e-10	0.142808	9.51636	Upregulation	0.123008
RALGAPB	6.7034	1.03226	2.03624e-11	3.0482e-10	0.168334	9.51596	Upregulation	0.103226
ADIPOR2	6.67508	1.15715	2.4709e-11	3.68831e-10	0.154881	9.43317	Upregulation	0.115715
ANKUB1	6.67404	8.47074	2.48851e-11	3.71157e-10	0.0748534	9.43044	Upregulation	0.847074
DGKH	6.67335	2.08411	2.50022e-11	3.72752e-10	0.103139	9.42858	Upregulation	0.208411
ACSL4	6.65733	1.51955	2.78854e-11	4.1506e-10	0.12625	9.38189	Upregulation	0.151955
CDK5RAP2	6.64933	1.08067	2.94431e-11	4.37357e-10	0.157296	9.35916	Upregulation	0.108067
RNF34	6.62821	1.01551	3.39792e-11	5.03104e-10	0.16247	9.29834	Upregulation	0.101551
MTAP	6.61325	1.01046	3.75963e-11	5.55536e-10	0.187996	9.25529	Upregulation	0.101046
CDK19	6.59972	1.6227	4.11931e-11	6.06967e-10	0.121076	9.21683	Upregulation	0.16227
AC004448.2	6.54111	26.3314	6.10656e-11	8.91528e-10	0.0731287	9.04986	Upregulation	2.63314
AL157402.2	6.53848	5.13675	6.21454e-11	9.06569e-10	0.0755433	9.0426	Upregulation	0.513675
VPS50	6.5356	1.41079	6.33562e-11	9.23865e-10	0.133839	9.03439	Upregulation	0.141079
HDAC4	6.51383	1.22845	7.32577e-11	1.06401e-09	0.143498	8.97305	Upregulation	0.122845
CLIP4	6.48949	1.08366	8.61256e-11	1.24695e-09	0.164539	8.90415	Upregulation	0.108366
MIB1	6.48336	1.67429	8.9703e-11	1.2972e-09	0.113832	8.88699	Upregulation	0.167429
PRPF39	6.48216	1.26001	9.04179e-11	1.30702e-09	0.134874	8.88372	Upregulation	0.126001
YES1	6.46588	1.8363	1.00714e-10	1.45414e-09	0.114867	8.83739	Upregulation	0.18363
ITGAM	6.45003	1.27181	1.11831e-10	1.61338e-09	0.122456	8.79226	Upregulation	0.127181
ATRN	6.44686	1.74613	1.14193e-10	1.6455e-09	0.111763	8.7837	Upregulation	0.174613
ST8SIA4	6.42339	1.16763	1.33274e-10	1.91293e-09	0.15902	8.7183	Upregulation	0.116763
FOCAD	6.40902	2.18052	1.46456e-10	2.09967e-09	0.0979648	8.67785	Upregulation	0.218052
HIF1A-AS3	6.40846	7.47233	1.46999e-10	2.10662e-09	0.0720938	8.67641	Upregulation	0.747233
PLCG2	6.37559	3.32393	1.82255e-10	2.59966e-09	0.0807175	8.58508	Upregulation	0.332393
CCDC200	6.37092	9.03104	1.87894e-10	2.67801e-09	0.0714039	8.57219	Upregulation	0.903104
VPS53	6.36858	1.03842	1.90784e-10	2.71814e-09	0.16247	8.56573	Upregulation	0.103842
PTPRM	6.33841	2.60492	2.32154e-10	3.28707e-09	0.0972749	8.48319	Upregulation	0.260492
ATP2C1	6.31747	1.45011	2.65878e-10	3.74718e-09	0.124181	8.4263	Upregulation	0.145011
ADAM19	6.31198	2.56755	2.75491e-10	3.87967e-09	0.0896861	8.41121	Upregulation	0.256756
EXT1	6.30374	2.71329	2.9054e-10	4.08844e-09	0.0896861	8.38844	Upregulation	0.271329
ZNF518A	6.27919	1.35981	3.40339e-10	4.77636e-09	0.124871	8.3209	Upregulation	0.135981
AC073167.1	6.27447	7.14459	3.50817e-10	4.91964e-09	0.070714	8.30807	Upregulation	0.714459
XIST	6.26324	1.08499	3.77058e-10	5.27147e-09	0.213522	8.27807	Upregulation	0.108499
DDX58	6.26041	1.02155	3.83974e-10	5.3661e-09	0.151776	8.27034	Upregulation	0.102155
ZRANB3	6.25767	2.41856	3.90763e-10	5.45889e-09	0.0910659	8.2629	Upregulation	0.241856
TCF20	6.25124	1.35428	4.07197e-10	5.68197e-09	0.124526	8.2455	Upregulation	0.135428
REEP3	6.22706	1.03613	4.75263e-10	6.59655e-09	0.149707	8.18068	Upregulation	0.103613
DISC1	6.19172	2.03804	5.951e-10	8.20386e-09	0.100379	8.08598	Upregulation	0.203804
AC023424.3	6.18846	5.62326	6.07555e-10	8.37241e-09	0.070714	8.07715	Upregulation	0.562326
TANC2	6.17433	2.79968	6.64451e-10	9.13926e-09	0.0845119	8.03909	Upregulation	0.279968
HIST1H1C	6.17374	1.08681	6.66928e-10	9.16989e-09	0.219386	8.03764	Upregulation	0.108681
PFKFB3	6.17243	1.51074	6.72492e-10	9.24292e-09	0.121076	8.03419	Upregulation	0.151074
FAAH2	6.17075	1.70904	6.7968e-10	9.33821e-09	0.125905	8.02974	Upregulation	0.170904
PRR14L	6.15967	1.0205	7.28972e-10	9.98919e-09	0.152121	8.00047	Upregulation	0.10205
CRACR2A	6.14568	1.23317	7.96202e-10	1.08941e-08	0.132804	7.96281	Upregulation	0.123317
DZIP3	6.13791	1.42228	8.36121e-10	1.1419e-08	0.12763	7.94237	Upregulation	0.142228
C2CD5	6.13476	1.00797	8.52897e-10	1.16394e-08	0.154191	7.93407	Upregulation	0.100797
VCAN	6.13411	6.22868	8.56396e-10	1.16828e-08	0.0696792	7.93245	Upregulation	0.622868
ARHGAP10	6.11888	1.54263	9.42365e-10	1.28317e-08	0.111418	7.89172	Upregulation	0.154263
GAS7	6.10683	2.9515	1.01629e-09	1.38075e-08	0.0803725	7.85989	Upregulation	0.29515
TBK1	6.10252	1.53628	1.04412e-09	1.4175e-08	0.112108	7.84848	Upregulation	0.153628
GAB3	6.09274	1.31689	1.10993e-09	1.50461e-08	0.122801	7.82258	Upregulation	0.131689
PEAK1	6.08507	2.05514	1.16442e-09	1.57673e-08	0.0952052	7.80224	Upregulation	0.205514
UST	6.08392	2.47834	1.17281e-09	1.58751e-08	0.0917558	7.79928	Upregulation	0.247834
RAB11FIP1	6.08319	1.39629	1.17817e-09	1.59417e-08	0.115557	7.79747	Upregulation	0.139629
KIAA0825	6.07856	3.78037	1.21264e-09	1.63718e-08	0.0765781	7.7859	Upregulation	0.378037
DIS3L2	6.06962	1.02897	1.28215e-09	1.72784e-08	0.162815	7.7625	Upregulation	0.102897
CPLANE1	6.06691	1.77562	1.30399e-09	1.75661e-08	0.101414	7.75532	Upregulation	0.177562
RABGEF1	6.05392	1.37358	1.41365e-09	1.90015e-08	0.119352	7.72121	Upregulation	0.137358
RRAS2	6.05259	1.12627	1.42532e-09	1.91442e-08	0.157641	7.71796	Upregulation	0.112627
AC010149.1	6.04744	26.2325	1.47168e-09	1.9738e-08	0.0676095	7.7047	Upregulation	2.62325
ROCK2	6.01344	1.04612	1.81632e-09	2.42271e-08	0.144878	7.6157	Upregulation	0.104612
CLOCK	5.97442	1.40651	2.30914e-09	3.06443e-08	0.113142	7.51365	Upregulation	0.140651
PPFIA1	5.9693	1.07178	2.38272e-09	3.15635e-08	0.137634	7.50082	Upregulation	0.107178
SNX13	5.93237	1.30906	2.98591e-09	3.94397e-08	0.12901	7.40407	Upregulation	0.130906
AC068282.1	5.92854	5.46674	3.05647e-09	4.03571e-08	0.0679545	7.39408	Upregulation	0.546674
AC027097.2	5.91661	3.99913	3.28636e-09	4.32832e-08	0.0720938	7.36368	Upregulation	0.399913
FAR1	5.8961	1.27523	3.72192e-09	4.87916e-08	0.130735	7.31166	Upregulation	0.127523
XPO7	5.89227	1.37772	3.80927e-09	4.99008e-08	0.122456	7.30189	Upregulation	0.137772
AC008892.1	5.8915	2.95996	3.82694e-09	5.01145e-08	0.077268	7.30004	Upregulation	0.295996
MFSD4B	5.87715	1.63393	4.17393e-09	5.45413e-08	0.104519	7.26327	Upregulation	0.163393
SEC14L1	5.87227	1.0837	4.29869e-09	5.61113e-08	0.135219	7.25095	Upregulation	0.10837
NSD2	5.87047	1.32027	4.34555e-09	5.67029e-08	0.12625	7.2464	Upregulation	0.132027
LRRC37A2	5.86541	2.9742	4.48026e-09	5.8419e-08	0.0765781	7.23345	Upregulation	0.29742
PCCA	5.86101	2.10006	4.60071e-09	5.98828e-08	0.090376	7.2227	Upregulation	0.210006
TMCC1	5.85142	1.13421	4.87387e-09	6.33481e-08	0.146602	7.19827	Upregulation	0.113421
AC104365.1	5.83022	7.64634	5.53539e-09	7.17933e-08	0.0655398	7.14392	Upregulation	0.764634
AC068888.1	5.82533	4.23905	5.69994e-09	7.37968e-08	0.0689893	7.13196	Upregulation	0.423905
AC016831.7	5.80035	4.62344	6.61746e-09	8.53438e-08	0.0682994	7.06883	Upregulation	0.462344
MIR181A1HG	5.79912	1.94554	6.66624e-09	8.59426e-08	0.101759	7.06579	Upregulation	0.194554
AL589693.1	5.77415	7.89027	7.73412e-09	9.93599e-08	0.0651949	7.00279	Upregulation	0.789027
VPS41	5.76894	1.07018	7.97701e-09	1.02373e-07	0.142808	6.98982	Upregulation	0.107018
GRK5	5.76535	1.24653	8.14864e-09	1.04429e-07	0.132804	6.98118	Upregulation	0.124653
AC068724.3	5.75905	9.20913	8.45875e-09	1.08289e-07	0.064505	6.96541	Upregulation	0.920913
METRNL	5.72938	1.33635	1.00801e-08	1.28596e-07	0.123146	6.89077	Upregulation	0.133635
DTHD1	5.72327	2.47573	1.04493e-08	1.33074e-07	0.084167	6.87591	Upregulation	0.247573
SCMH1	5.71005	1.86133	1.1294e-08	1.43333e-07	0.104864	6.84365	Upregulation	0.186133
PCAT1	5.70426	2.75525	1.16853e-08	1.48093e-07	0.083822	6.82946	Upregulation	0.275525
GARS-DT	5.70284	1.19434	1.17831e-08	1.49229e-07	0.124871	6.82615	Upregulation	0.119434
GAREM1	5.70024	6.53794	1.19636e-08	1.51463e-07	0.064505	6.81969	Upregulation	0.653794
LINC01505	5.68093	7.08233	1.33961e-08	1.68956e-07	0.064505	6.77223	Upregulation	0.708233
CATSPERB	5.65393	5.55614	1.56821e-08	1.97244e-07	0.0648499	6.705	Upregulation	0.555614
USP28	5.65191	1.25395	1.5867e-08	1.99433e-07	0.116592	6.7002	Upregulation	0.125395
DTNB	5.63832	1.22138	1.71718e-08	2.15462e-07	0.138324	6.66663	Upregulation	0.122138
AC244502.1	5.62702	3.36956	1.83355e-08	2.29749e-07	0.071059	6.63875	Upregulation	0.336956
KLRC1	5.61981	1.4268	1.91162e-08	2.39286e-07	0.0993446	6.62108	Upregulation	0.14268
SEC24D	5.61942	1.49827	1.91596e-08	2.39747e-07	0.104174	6.62025	Upregulation	0.149827
CDK8	5.59971	1.42936	2.14714e-08	2.67851e-07	0.115557	6.57211	Upregulation	0.142936
SLC39A11	5.59556	2.05665	2.19913e-08	2.74243e-07	0.0876164	6.56186	Upregulation	0.205665
CST3	5.57726	1.88303	2.44335e-08	3.03252e-07	0.0858917	6.5182	Upregulation	0.188303
TENM1	5.55137	1.9115	2.83446e-08	3.50723e-07	0.0917558	6.45504	Upregulation	0.19115
JAKMIP2	5.54825	2.11404	2.88543e-08	3.56789e-07	0.0869265	6.44759	Upregulation	0.211404
ABHD17B	5.54429	1.9184	2.95154e-08	3.64472e-07	0.0921007	6.43834	Upregulation	0.19184
LINC01237	5.54145	2.87955	2.99974e-08	3.70174e-07	0.0738186	6.43159	Upregulation	0.287955
FAM13A	5.53866	2.31891	3.04791e-08	3.75738e-07	0.083822	6.42511	Upregulation	0.231891
EPHA4	5.52039	1.48706	3.38249e-08	4.15767e-07	0.115212	6.38115	Upregulation	0.148706
SNX25	5.52037	1.62932	3.38284e-08	4.15767e-07	0.0989997	6.38115	Upregulation	0.162932
SEL1L3	5.48783	1.06678	4.06902e-08	4.97097e-07	0.12694	6.30356	Upregulation	0.106678
FAM126A	5.48774	1.26334	4.07119e-08	4.97196e-07	0.113487	6.30347	Upregulation	0.126334
PELI2	5.46945	2.23858	4.51429e-08	5.48929e-07	0.090031	6.26048	Upregulation	0.223858
DPYD-AS1	5.46121	26.0134	4.7291e-08	5.74286e-07	0.0610555	6.24087	Upregulation	2.60134
TXNRD1	5.46091	1.04684	4.73713e-08	5.7507e-07	0.134184	6.24028	Upregulation	0.104684
CCDC146	5.45867	1.969	4.79719e-08	5.81792e-07	0.0845119	6.23523	Upregulation	0.1969
CEP128	5.45867	2.61917	4.79727e-08	5.81792e-07	0.0783029	6.23523	Upregulation	0.261917
FOSL2	5.43941	1.12194	5.34573e-08	6.47021e-07	0.12763	6.18908	Upregulation	0.112194
RALGPS2	5.43776	1.41739	5.39544e-08	6.52605e-07	0.116937	6.18535	Upregulation	0.141739
PACSIN2	5.43636	1.07255	5.43804e-08	6.57107e-07	0.12832	6.18236	Upregulation	0.107255
AC002463.1	5.43447	7.81018	5.49585e-08	6.63873e-07	0.0610555	6.17792	Upregulation	0.781018
PIK3C2A	5.41756	1.09159	6.04195e-08	7.28398e-07	0.13177	6.13763	Upregulation	0.109159
LINC01004	5.40974	4.25567	6.31154e-08	7.59897e-07	0.0641601	6.11925	Upregulation	0.425567
TBC1D19	5.40439	1.74501	6.50294e-08	7.81913e-07	0.0948603	6.10684	Upregulation	0.174501
ATP11A	5.40405	2.10059	6.51532e-08	7.83143e-07	0.0810624	6.10616	Upregulation	0.210059
PTGDR	5.36164	1.23815	8.24717e-08	9.8228e-07	0.109348	6.00776	Upregulation	0.123815
CR1	5.36164	2.51084	8.24679e-08	9.8228e-07	0.0855467	6.00776	Upregulation	0.251084
AC087854.1	5.35848	4.94879	8.39229e-08	9.98589e-07	0.0620904	6.00061	Upregulation	0.494879
IFI30	5.35326	2.86869	8.63839e-08	1.02687e-06	0.070714	5.98848	Upregulation	0.286869
INKA2	5.34754	6.20094	8.91588e-08	1.05951e-06	0.0607106	5.97489	Upregulation	0.620094
L3MBTL3	5.33881	1.14573	9.35569e-08	1.10854e-06	0.12763	5.95525	Upregulation	0.114573
SRGAP2B	5.30769	2.80523	1.11021e-07	1.30784e-06	0.071059	5.88344	Upregulation	0.280523
MICAL2	5.30395	2.22563	1.13321e-07	1.33409e-06	0.0786478	5.87482	Upregulation	0.222563
HLCS	5.29762	1.91171	1.17321e-07	1.38029e-06	0.0865816	5.86003	Upregulation	0.191171
VRK2	5.27952	1.34382	1.2952e-07	1.51893e-06	0.113487	5.81846	Upregulation	0.134382
MBTD1	5.27684	1.40547	1.31433e-07	1.53938e-06	0.105554	5.81265	Upregulation	0.140547
LRCH1	5.26508	1.20484	1.40127e-07	1.63859e-06	0.119696	5.78553	Upregulation	0.120484
TAFA1	5.26118	4.32784	1.43135e-07	1.67323e-06	0.0638151	5.77644	Upregulation	0.432784
AC104162.2	5.24544	3.31027	1.55913e-07	1.81795e-06	0.0658848	5.74042	Upregulation	0.331026
GATD3B	5.24344	1.59782	1.57608e-07	1.83656e-06	0.090376	5.736	Upregulation	0.159782
AL137856.1	5.2377	5.52442	1.62592e-07	1.89161e-06	0.0600207	5.72317	Upregulation	0.552442
BTRC	5.21162	1.4943	1.87203e-07	2.1683e-06	0.101414	5.66388	Upregulation	0.14943
CMSS1	5.18266	1.38876	2.18747e-07	2.5209e-06	0.110038	5.59844	Upregulation	0.138876
AC105402.3	5.14195	9.00916	2.71899e-07	3.10701e-06	0.0576061	5.50766	Upregulation	0.900916
HIST1H2BD	5.12232	3.7445	3.01791e-07	3.43679e-06	0.0627803	5.46385	Upregulation	0.37445
FAR2	5.11934	3.15571	3.06606e-07	3.48728e-06	0.0662297	5.45751	Upregulation	0.315571
PRIM2	5.10872	1.43298	3.24355e-07	3.6766e-06	0.112798	5.43455	Upregulation	0.143298
PRKCE	5.10822	1.90652	3.25204e-07	3.68507e-06	0.0824422	5.43355	Upregulation	0.190652
SKAP2	5.09992	1.66899	3.398e-07	3.8469e-06	0.0886513	5.41489	Upregulation	0.166899
AHCYL2	5.09404	1.32688	3.50516e-07	3.96331e-06	0.112798	5.40194	Upregulation	0.132688
AP4E1	5.09346	1.60329	3.51581e-07	3.97412e-06	0.0910659	5.40076	Upregulation	0.160329
FAM49A	5.07562	2.67254	3.86244e-07	4.35518e-06	0.0693343	5.36099	Upregulation	0.267254
ZNF780B	5.07046	1.11337	3.96864e-07	4.46805e-06	0.118317	5.34988	Upregulation	0.111337
RCAN3AS	5.06858	3.4055	4.00797e-07	4.50955e-06	0.0631252	5.34587	Upregulation	0.34055
AC022217.3	5.06569	6.67515	4.06924e-07	4.57427e-06	0.0572611	5.33968	Upregulation	0.667515
KIAA1328	5.06521	1.29763	4.07958e-07	4.58448e-06	0.121766	5.33871	Upregulation	0.129763
KANSL1L	5.04655	2.07394	4.49863e-07	5.03685e-06	0.0765781	5.29784	Upregulation	0.207394
BOLA2	5.03692	1.70452	4.73089e-07	5.2888e-06	0.084167	5.27664	Upregulation	0.170452
FAM168A	5.02999	1.39055	4.90508e-07	5.48018e-06	0.0993446	5.26121	Upregulation	0.139055
AOPEP	5.02335	2.44734	5.07784e-07	5.66455e-06	0.0720938	5.24683	Upregulation	0.244734
EXOC6	5.01525	1.00479	5.29644e-07	5.89943e-06	0.131425	5.22919	Upregulation	0.100479
CBWD5	5.01444	1.0747	5.31876e-07	5.92248e-06	0.118317	5.2275	Upregulation	0.10747
SLAMF7	5.01019	1.01888	5.43763e-07	6.053e-06	0.115557	5.21803	Upregulation	0.101888
ZNF600	5.00758	1.19755	5.5119e-07	6.13381e-06	0.107623	5.21227	Upregulation	0.119755
TTN	4.99021	1.11532	6.03136e-07	6.70169e-06	0.187996	5.17382	Upregulation	0.111532
DOP1A	4.98389	1.35497	6.23195e-07	6.91199e-06	0.102449	5.1604	Upregulation	0.135497
CD58	4.97954	1.10529	6.37361e-07	7.06054e-06	0.118662	5.15116	Upregulation	0.110529
WRN	4.97723	1.40939	6.45019e-07	7.14322e-06	0.0979648	5.14611	Upregulation	0.140939
SLC10A7	4.97362	1.79292	6.57148e-07	7.26435e-06	0.0852018	5.1388	Upregulation	0.179292
TMEM117	4.96318	2.18018	6.93498e-07	7.6431e-06	0.0803725	5.11673	Upregulation	0.218018
TFCP2	4.95467	1.04196	7.24546e-07	7.9637e-06	0.121421	5.09889	Upregulation	0.104196
ADGRG5	4.94999	1.87711	7.42159e-07	8.1475e-06	0.0800276	5.08898	Upregulation	0.187711
NME7	4.93944	1.46238	7.83457e-07	8.58542e-06	0.102449	5.06624	Upregulation	0.146238
WDR44	4.91825	1.35641	8.732e-07	9.51473e-06	0.09693	5.0216	Upregulation	0.135641

## Sheet: Sheet 3
names	scores	logfoldchanges	pvals	pvals_adj	pct_nz_group	log(pvalue)	Signature	size
FP236383.3	70.9309	120.89	0	0	1	inf	Upregulation	12.089
FP671120.4	66.2277	25.2307	0	0	0.933749	inf	Upregulation	2.52307
RBFOX2	65.3755	22.1281	0	0	0.921857	inf	Upregulation	2.21281
APOO	43.6246	6.22637	0	0	0.640997	inf	Upregulation	0.622637
S100A8	36.8925	9.54221	6.10063e-298	2.06749e-295	0.524349	294.685	Upregulation	0.954221
CCL5	34.2936	10.7122	9.76322e-258	2.92905e-255	0.736127	254.533	Upregulation	1.07122
GZMA	33.9207	5.81343	3.30469e-252	9.67639e-250	0.666478	249.014	Upregulation	0.581343
PARP8	33.0369	3.10849	2.40172e-239	6.71033e-237	0.708947	236.173	Upregulation	0.310849
NKG7	32.7136	7.74748	1.0015e-234	2.73552e-232	0.721971	231.563	Upregulation	0.774748
AC138123.1	32.6138	30.0824	2.61652e-233	7.09386e-231	0.459796	230.149	Upregulation	3.00824
SYNE2	31.347	2.86221	1.069e-215	2.77494e-213	0.702152	212.557	Upregulation	0.286221
S100A4	30.7814	8.03183	4.65457e-208	1.18307e-205	0.870328	204.927	Upregulation	0.803183
PTPRCAP	30.3487	3.59055	2.6175e-202	6.56187e-200	0.870895	199.183	Upregulation	0.359055
FKBP5	30.3319	2.88265	4.35539e-202	1.08443e-199	0.656852	198.965	Upregulation	0.288265
ARHGAP15	30.2267	3.56607	1.05507e-200	2.59171e-198	0.761042	197.586	Upregulation	0.356607
UTRN	29.7357	3.13705	2.65407e-194	6.26721e-192	0.648358	191.203	Upregulation	0.313705
S100A9	29.5728	6.70234	3.34693e-192	7.85262e-190	0.429219	189.105	Upregulation	0.670234
PYHIN1	27.6402	3.12048	3.66501e-168	7.89077e-166	0.522084	165.103	Upregulation	0.312048
CEBPD	26.9643	3.76377	3.87776e-160	8.01864e-158	0.43658	157.096	Upregulation	0.376377
CST7	26.6012	2.17229	6.56753e-156	1.32076e-153	0.62684	152.879	Upregulation	0.217229
ANXA1	26.3859	2.6545	1.98739e-153	3.95329e-151	0.690827	150.403	Upregulation	0.26545
LINC01619	26.3438	4.80139	6.04088e-153	1.19515e-150	0.397508	149.923	Upregulation	0.480139
RABGAP1L	26.3431	3.48136	6.15725e-153	1.21162e-150	0.534541	149.917	Upregulation	0.348136
CELF2	25.4204	2.35821	1.49924e-142	2.8432e-140	0.761042	139.546	Upregulation	0.235821
KLRD1	25.3615	2.95199	6.70528e-142	1.26505e-139	0.48188	138.898	Upregulation	0.295199
AHNAK	25.2372	2.36901	1.56594e-140	2.90938e-138	0.673839	137.536	Upregulation	0.236901
PIP4K2A	25.1274	2.33602	2.49447e-139	4.61112e-137	0.629105	136.336	Upregulation	0.233602
IQGAP2	25.0249	2.75841	3.27367e-138	5.99098e-136	0.586636	135.223	Upregulation	0.275841
SYNE1	24.9399	2.44518	2.74707e-137	5.00226e-135	0.596263	134.301	Upregulation	0.244518
CBLB	24.8554	3.02821	2.26069e-136	4.09621e-134	0.573613	133.388	Upregulation	0.302821
ATXN1	24.7055	4.39824	9.33373e-135	1.67463e-132	0.400906	131.776	Upregulation	0.439824
PIK3R5	24.3418	2.58047	7.08444e-131	1.24662e-128	0.502831	127.904	Upregulation	0.258047
PLEK	24.2611	2.86884	5.04896e-130	8.75816e-128	0.464326	127.058	Upregulation	0.286884
SP100	23.7886	1.96397	4.38659e-125	7.43303e-123	0.704983	122.129	Upregulation	0.196397
PRF1	23.7532	2.2325	1.019e-124	1.71873e-122	0.555493	121.765	Upregulation	0.22325
SKAP1	23.6067	2.25878	3.28955e-123	5.44799e-121	0.723669	120.264	Upregulation	0.225878
ZEB2	23.3995	3.62408	4.32425e-121	7.06571e-119	0.415062	118.151	Upregulation	0.362408
GZMK	23.1876	2.84229	6.07888e-119	9.84482e-117	0.45017	116.007	Upregulation	0.284229
LYZ	22.8732	6.03263	8.59275e-116	1.36149e-113	0.33692	112.866	Upregulation	0.603263
LRBA	22.8371	2.60632	1.96546e-115	3.08746e-113	0.483012	112.51	Upregulation	0.260632
ARAP2	22.5724	2.66722	8.08842e-113	1.25443e-110	0.448471	109.902	Upregulation	0.266722
SAMD3	22.1802	2.15181	5.32914e-109	8.12716e-107	0.541336	106.09	Upregulation	0.215181
RORA	21.4221	2.0015	8.31998e-102	1.21808e-99	0.575878	98.9143	Upregulation	0.20015
SPIDR	21.2853	3.23836	1.55288e-100	2.25544e-98	0.379955	97.6468	Upregulation	0.323836
CHST11	21.2767	2.67052	1.8649e-100	2.69792e-98	0.433182	97.569	Upregulation	0.267052
HLA-DRB1	21.1175	3.99166	5.49811e-99	7.8302e-97	0.412231	96.1062	Upregulation	0.399166
HIST1H1E	21.073	3.34288	1.40641e-98	1.98748e-96	0.537373	95.7017	Upregulation	0.334288
ACTG1	-20.9762	1.098	1.08314e-97	1.52477e-95	0.8188	94.8168	Upregulation	0.1098
TBC1D5	20.9619	3.03253	1.46152e-97	2.04955e-95	0.384485	94.6883	Upregulation	0.303253
THEMIS	20.9388	2.63841	2.37491e-97	3.3051e-95	0.565119	94.4808	Upregulation	0.263841
MYO1F	20.7399	2.29662	1.51158e-95	2.07211e-93	0.439411	92.6836	Upregulation	0.229662
DOCK2	20.7237	2.54722	2.11826e-95	2.88218e-93	0.464326	92.5403	Upregulation	0.254722
PRKCH	20.6367	2.42179	1.28653e-94	1.73758e-92	0.657984	91.7601	Upregulation	0.242179
SLFN12L	20.612	4.39271	2.14028e-94	2.88002e-92	0.315968	91.5406	Upregulation	0.439271
SMCHD1	20.4544	2.04651	5.48924e-93	7.27941e-91	0.724802	90.1379	Upregulation	0.204651
MACF1	20.3959	1.94719	1.81762e-92	2.40169e-90	0.583805	89.6195	Upregulation	0.194719
CLIC1	20.384	2.93701	2.31877e-92	3.05286e-90	0.69479	89.5153	Upregulation	0.293701
ITGB1	20.0207	2.47788	3.63842e-89	4.68908e-87	0.466591	86.3289	Upregulation	0.247788
LCP1	19.7652	2.95886	5.9397e-87	7.62804e-85	0.768969	84.1176	Upregulation	0.295886
VPS13B	19.7216	2.81031	1.40771e-86	1.79525e-84	0.372593	83.7459	Upregulation	0.281031
TRGV9	19.68	2.55869	3.19817e-86	4.06445e-84	0.348811	83.391	Upregulation	0.255869
ARHGAP26	19.6299	2.78513	8.59513e-86	1.08855e-83	0.373726	82.9632	Upregulation	0.278513
MIR4435-2HG	19.4394	4.02139	3.58541e-84	4.4636e-82	0.317101	81.3503	Upregulation	0.402139
LYAR	19.4195	1.6599	5.2847e-84	6.55679e-82	0.515855	81.1833	Upregulation	0.16599
NIBAN1	19.3758	3.06675	1.23422e-83	1.52614e-81	0.342582	80.8164	Upregulation	0.306675
S100A11	18.9154	2.1291	8.51293e-80	1.02494e-77	0.605323	76.9893	Upregulation	0.21291
NSF	18.6313	2.33656	1.79179e-77	2.12926e-75	0.390147	74.6718	Upregulation	0.233656
STAG1	18.4642	2.71557	4.00784e-76	4.65686e-74	0.379388	73.3319	Upregulation	0.271557
ADAM10	18.4098	1.65347	1.09605e-75	1.26153e-73	0.502831	72.8991	Upregulation	0.165347
ANKRD44	18.3138	1.80422	6.4217e-75	7.36805e-73	0.66308	72.1326	Upregulation	0.180422
USP34	18.3059	1.63159	7.43074e-75	8.49914e-73	0.523783	72.0706	Upregulation	0.163159
RNF213	18.2163	1.76137	3.83402e-74	4.34455e-72	0.705549	71.3621	Upregulation	0.176137
HIVEP3	18.1843	3.40889	6.868e-74	7.7585e-72	0.301812	71.1102	Upregulation	0.340889
ARL15	18.1367	4.04198	1.63588e-73	1.83104e-71	0.285957	70.7373	Upregulation	0.404198
DOCK8	18.0612	1.9026	6.44562e-73	7.14897e-71	0.548131	70.1458	Upregulation	0.19026
CCL4	17.9517	1.44512	4.65242e-72	5.12901e-70	0.366365	69.29	Upregulation	0.144512
HIST1H1D	17.8867	3.19384	1.49756e-71	1.64108e-69	0.446772	68.7849	Upregulation	0.319384
GZMH	17.862	2.12103	2.32997e-71	2.54565e-69	0.372027	68.5942	Upregulation	0.212103
IFI16	17.7788	2.27895	1.03221e-70	1.12107e-68	0.49094	67.9504	Upregulation	0.227895
PREX1	17.7523	1.89817	1.65576e-70	1.78768e-68	0.455266	67.7477	Upregulation	0.189817
EFHD2	17.6262	1.54963	1.55048e-69	1.65933e-67	0.497735	66.7801	Upregulation	0.154963
PPP3CA	17.5758	2.7415	3.7764e-69	4.01802e-67	0.335787	66.396	Upregulation	0.27415
TRDV2	17.503	2.17609	1.35963e-68	1.42999e-66	0.303511	65.8447	Upregulation	0.217609
DLEU2	17.4359	4.07591	4.40595e-68	4.60749e-66	0.280861	65.3365	Upregulation	0.407591
BIRC6	17.4246	1.73287	5.36602e-68	5.59549e-66	0.479615	65.2522	Upregulation	0.173287
STK39	17.4158	2.63891	6.26099e-68	6.51018e-66	0.34598	65.1864	Upregulation	0.263891
TRG-AS1	17.271	1.86075	7.78339e-67	7.97983e-65	0.399207	64.098	Upregulation	0.186075
CCDC200	17.2596	12.4487	9.47887e-67	9.69095e-65	0.243488	64.0136	Upregulation	1.24487
AGTPBP1	17.2541	2.17143	1.04212e-66	1.05951e-64	0.369762	63.9749	Upregulation	0.217143
AKAP13	17.2357	1.55349	1.43372e-66	1.45361e-64	0.609853	63.8376	Upregulation	0.155349
XRN1	17.203	1.73892	2.5217e-66	2.54261e-64	0.470555	63.5947	Upregulation	0.173892
LPP	17.1783	2.36688	3.85809e-66	3.8582e-64	0.344281	63.4136	Upregulation	0.236688
SRGN	17.1245	1.51313	9.74024e-66	9.68757e-64	0.698188	63.0138	Upregulation	0.151313
DPYD	17.0783	1.79139	2.15203e-65	2.13459e-63	0.50453	62.6707	Upregulation	0.179139
RUNX1	17.0752	2.16144	2.26996e-65	2.24548e-63	0.397508	62.6487	Upregulation	0.216144
ELMO1	17.0617	2.08079	2.86003e-65	2.82156e-63	0.416195	62.5495	Upregulation	0.208079
AOAH	17.0393	2.36047	4.19571e-65	4.12815e-63	0.374292	62.3842	Upregulation	0.236047
CRIP1	17.0191	3.09682	5.92456e-65	5.81354e-63	0.724802	62.2356	Upregulation	0.309682
UTY	16.9758	2.32115	1.24124e-64	1.20826e-62	0.335221	61.9178	Upregulation	0.232115
TEX14	16.9303	10.9567	2.69198e-64	2.60659e-62	0.238958	61.5839	Upregulation	1.09567
NCALD	16.9246	3.0899	2.96172e-64	2.86021e-62	0.292186	61.5436	Upregulation	0.30899
SIPA1L1	16.8513	3.10666	1.02621e-63	9.80685e-62	0.289354	61.0085	Upregulation	0.310666
ANXA5	16.8401	2.75579	1.24073e-63	1.17953e-61	0.366365	60.9283	Upregulation	0.275579
TGFBR3	16.7591	2.55135	4.86299e-63	4.61114e-61	0.328426	60.3362	Upregulation	0.255135
FAM172A	16.7389	2.17244	6.82126e-63	6.45129e-61	0.361835	60.1904	Upregulation	0.217244
EXOC4	16.6758	2.06359	1.96422e-62	1.84813e-60	0.388448	59.7333	Upregulation	0.206359
SOS1	16.6668	3.19228	2.28432e-62	2.1438e-60	0.284824	59.6688	Upregulation	0.319228
IQGAP1	16.6472	1.79566	3.16986e-62	2.95969e-60	0.53624	59.5288	Upregulation	0.179566
SMYD3	16.6426	2.74423	3.42509e-62	3.18986e-60	0.319932	59.4962	Upregulation	0.274423
CD99	16.6169	2.1676	5.2584e-62	4.88484e-60	0.775198	59.3111	Upregulation	0.21676
GNLY	16.5563	5.04164	1.44275e-61	1.33686e-59	0.329558	58.8739	Upregulation	0.504164
GZMB	16.4772	3.09431	5.34992e-61	4.9323e-59	0.32786	58.307	Upregulation	0.309431
CEMIP2	16.4601	2.69966	7.09254e-61	6.52246e-59	0.33239	58.1856	Upregulation	0.269966
ZFAND3	16.4115	2.21809	1.58263e-60	1.44454e-58	0.360136	57.8403	Upregulation	0.221809
PHACTR2	16.3656	1.85116	3.36561e-60	3.05669e-58	0.38675	57.5147	Upregulation	0.185116
RAP1GDS1	16.3594	2.10045	3.72942e-60	3.36208e-58	0.365798	57.4734	Upregulation	0.210045
FOXN3	16.3259	1.6177	6.45605e-60	5.79161e-58	0.507361	57.2372	Upregulation	0.16177
TLN1	16.271	1.79775	1.5852e-59	1.41512e-57	0.574745	56.8492	Upregulation	0.179775
CYTOR	16.2583	2.52114	1.95042e-59	1.73692e-57	0.310872	56.7602	Upregulation	0.252114
CDC14A	16.2167	2.06695	3.8451e-59	3.39939e-57	0.385051	56.4686	Upregulation	0.206695
DIAPH2	16.1166	3.43849	1.94995e-58	1.71151e-56	0.264439	55.7666	Upregulation	0.343849
SIK3	16.0248	2.1043	8.57077e-58	7.43362e-56	0.3641	55.1288	Upregulation	0.21043
CDKAL1	16.0021	2.87629	1.23505e-57	1.06865e-55	0.289921	54.9712	Upregulation	0.287629
HLA-DRA	15.9984	3.90375	1.3102e-57	1.13101e-55	0.280294	54.9465	Upregulation	0.390375
USP15	15.9968	1.48032	1.34445e-57	1.15784e-55	0.621744	54.9364	Upregulation	0.148032
TBC1D22A	15.8968	2.23719	6.66772e-57	5.67547e-55	0.336353	54.246	Upregulation	0.223719
GPRIN3	15.8614	2.45252	1.17201e-56	9.92976e-55	0.325595	54.0031	Upregulation	0.245252
PPIA	-15.734	1.4735	8.838e-56	7.43631e-54	0.865798	53.1286	Upregulation	0.14735
CTSW	15.6906	1.30129	1.75335e-55	1.47189e-53	0.639864	52.8321	Upregulation	0.130129
COP1	15.6041	2.26649	6.83088e-55	5.69515e-53	0.326161	52.2445	Upregulation	0.226649
ITCH	15.603	1.94669	6.94837e-55	5.77994e-53	0.354473	52.2381	Upregulation	0.194669
SNRPD3	15.5769	2.38846	1.04531e-54	8.6756e-53	0.335787	52.0617	Upregulation	0.238846
PICALM	15.46	2.25412	6.4636e-54	5.31627e-52	0.327293	51.2744	Upregulation	0.225412
AC079793.1	15.4052	7.96501	1.50907e-53	1.23014e-51	0.218573	50.91	Upregulation	0.796501
C12orf75	15.4037	1.96291	1.54538e-53	1.25694e-51	0.422424	50.9007	Upregulation	0.196291
GNG2	15.3949	1.76864	1.77001e-53	1.43645e-51	0.510193	50.8427	Upregulation	0.176864
PCNX1	15.3886	1.87891	1.95294e-53	1.5814e-51	0.37316	50.801	Upregulation	0.187891
ITFG1	15.3653	2.17473	2.79866e-53	2.26123e-51	0.334088	50.6457	Upregulation	0.217473
PTPRJ	15.3313	2.43075	4.72089e-53	3.80593e-51	0.316535	50.4195	Upregulation	0.243075
U2AF1	15.3107	3.6017	6.48723e-53	5.21844e-51	0.248018	50.2825	Upregulation	0.36017
KLF12	15.2873	1.7257	9.29727e-53	7.44616e-51	0.446206	50.1281	Upregulation	0.17257
RUNX3	15.2375	1.70969	1.99417e-52	1.59016e-50	0.41846	49.7986	Upregulation	0.170969
CD96	15.1252	1.31566	1.10487e-51	8.7721e-50	0.585504	49.0569	Upregulation	0.131566
LY6E	15.1177	2.2726	1.23878e-51	9.81395e-50	0.735561	49.0082	Upregulation	0.22726
TAOK3	14.8973	1.50924	3.43376e-50	2.70278e-48	0.460362	47.5682	Upregulation	0.150924
SLCO3A1	14.7775	3.05102	2.04601e-49	1.59671e-47	0.258211	46.7968	Upregulation	0.305102
KLRG1	14.7547	1.12992	2.87069e-49	2.23079e-47	0.412797	46.6515	Upregulation	0.112992
RAP1GAP2	14.7153	3.48065	5.13982e-49	3.96883e-47	0.250849	46.4013	Upregulation	0.348065
ANXA2	14.7084	2.20396	5.692e-49	4.37674e-47	0.372027	46.3588	Upregulation	0.220396
CD74	14.6738	6.12067	9.48927e-49	7.28128e-47	0.782559	46.1378	Upregulation	0.612067
FLNA	14.6667	2.35429	1.05399e-48	8.07053e-47	0.6359	46.0931	Upregulation	0.235429
S100A6	14.6525	3.28377	1.29884e-48	9.90392e-47	0.871461	46.0042	Upregulation	0.328377
LINC01138	14.6124	1.64424	2.34223e-48	1.77858e-46	0.3641	45.7499	Upregulation	0.164424
RAB8B	14.6097	1.93923	2.43429e-48	1.84467e-46	0.330125	45.7341	Upregulation	0.193923
AP3B1	14.5983	1.99488	2.87883e-48	2.17703e-46	0.356738	45.6621	Upregulation	0.199488
CTSC	14.5707	1.50434	4.31283e-48	3.24135e-46	0.503398	45.4893	Upregulation	0.150434
HOPX	14.5681	1.57479	4.48274e-48	3.36214e-46	0.32786	45.4734	Upregulation	0.157479
SH3KBP1	14.55	1.47497	5.83706e-48	4.36005e-46	0.564553	45.3605	Upregulation	0.147497
PRKCB	14.4832	1.76482	1.54795e-47	1.14458e-45	0.501133	44.9414	Upregulation	0.176482
PAM	14.3437	3.68721	1.16738e-46	8.56255e-45	0.234428	44.0674	Upregulation	0.368721
ZBTB20	14.3186	1.66826	1.67443e-46	1.22572e-44	0.392978	43.9116	Upregulation	0.166826
CAPN2	14.2738	1.6432	3.18637e-46	2.3232e-44	0.392412	43.6339	Upregulation	0.16432
FAF1	14.2241	2.18154	6.49614e-46	4.70822e-44	0.339751	43.3271	Upregulation	0.218154
MCTP2	14.1793	2.89761	1.23019e-45	8.846e-44	0.253114	43.0533	Upregulation	0.289761
VCAN	14.1028	8.92204	3.65025e-45	2.59927e-43	0.199887	42.5851	Upregulation	0.892204
PAN3	14.0752	1.86102	5.39838e-45	3.83662e-43	0.335787	42.4161	Upregulation	0.186102
WWOX	14.0385	3.17359	9.05792e-45	6.41255e-43	0.245187	42.193	Upregulation	0.317359
DOCK10	14.0206	1.94505	1.16656e-44	8.24271e-43	0.489241	42.0839	Upregulation	0.194505
NCOA2	13.8703	2.26271	9.58762e-44	6.73544e-42	0.279728	41.1716	Upregulation	0.226271
SPON2	13.8555	2.08756	1.17837e-43	8.26234e-42	0.292752	41.0829	Upregulation	0.208756
HLA-DPA1	13.8468	1.82854	1.33002e-43	9.30787e-42	0.38222	41.0311	Upregulation	0.182854
TUT4	13.8105	1.23232	2.20191e-43	1.53217e-41	0.455266	40.8147	Upregulation	0.123232
SCLT1	13.8081	2.49683	2.27741e-43	1.5817e-41	0.279728	40.8009	Upregulation	0.249683
ACTN4	13.7926	1.86517	2.82534e-43	1.95853e-41	0.340317	40.7081	Upregulation	0.186517
HIST1H4C	13.7488	5.75961	5.17618e-43	3.57459e-41	0.579275	40.4468	Upregulation	0.575961
CAST	13.7113	1.22265	8.6828e-43	5.95129e-41	0.524915	40.2254	Upregulation	0.122265
NCOA1	13.6399	2.1786	2.31794e-42	1.57401e-40	0.287656	39.803	Upregulation	0.21786
PLEKHA7	13.6305	6.05204	2.63844e-42	1.78502e-40	0.195923	39.7484	Upregulation	0.605204
CX3CR1	13.5541	2.47717	7.49165e-42	5.01283e-40	0.254813	39.2999	Upregulation	0.247717
ITGA4	13.5394	1.76628	9.15251e-42	6.09075e-40	0.631937	39.2153	Upregulation	0.176628
CAMK2D	13.479	1.95427	2.07777e-41	1.37272e-39	0.308607	38.8624	Upregulation	0.195427
KLRC1	13.4607	2.74149	2.66399e-41	1.75684e-39	0.227067	38.7553	Upregulation	0.274149
TPM4	13.4301	2.57049	4.02974e-41	2.6385e-39	0.326161	38.5786	Upregulation	0.257049
SRPK2	13.426	1.39934	4.2572e-41	2.7775e-39	0.476217	38.5563	Upregulation	0.139934
BCAS3	13.4233	2.53166	4.41487e-41	2.87524e-39	0.255379	38.5413	Upregulation	0.253166
GPATCH8	13.4022	1.36366	5.87182e-41	3.81731e-39	0.420159	38.4182	Upregulation	0.136366
DOCK11	13.3967	1.67678	6.31784e-41	4.09999e-39	0.344281	38.3872	Upregulation	0.167678
MAP3K5	13.3314	2.65321	1.51937e-40	9.77334e-39	0.247452	38.01	Upregulation	0.265321
FUT8	13.3316	2.54397	1.51708e-40	9.77334e-39	0.264439	38.01	Upregulation	0.254397
GPCPD1	13.3189	1.88226	1.7973e-40	1.15409e-38	0.310872	37.9378	Upregulation	0.188226
TOP2B	13.304	1.73869	2.19365e-40	1.40367e-38	0.321631	37.8527	Upregulation	0.173869
RFX7	13.292	3.39092	2.5768e-40	1.64596e-38	0.220272	37.7836	Upregulation	0.339092
SLC4A7	13.1748	1.78983	1.22595e-39	7.77663e-38	0.311438	37.1092	Upregulation	0.178983
PRKCQ	13.146	1.62054	1.79325e-39	1.13555e-37	0.363533	36.9448	Upregulation	0.162054
ITPR2	13.1383	1.95637	1.98559e-39	1.25517e-37	0.295583	36.9013	Upregulation	0.195637
REEP5	13.1298	1.36785	2.22352e-39	1.40316e-37	0.407135	36.8529	Upregulation	0.136785
CLIC3	13.0836	1.97407	4.08393e-39	2.56831e-37	0.298414	36.5904	Upregulation	0.197407
JAK2	13.0585	3.15589	5.6832e-39	3.56794e-37	0.227633	36.4476	Upregulation	0.315589
BABAM2	13.0174	1.93042	9.74876e-39	6.09939e-37	0.289354	36.2147	Upregulation	0.193042
VTI1A	13.0111	1.92713	1.05769e-38	6.60621e-37	0.30521	36.18	Upregulation	0.192713
PRDM1	12.9912	1.92824	1.37235e-38	8.55694e-37	0.265572	36.0677	Upregulation	0.192824
HIST1H2AM	12.9831	5.95966	1.5248e-38	9.49137e-37	0.192525	36.0227	Upregulation	0.595966
SYTL2	12.9828	1.78904	1.53161e-38	9.51756e-37	0.289354	36.0215	Upregulation	0.178904
PCM1	12.9759	1.21453	1.67598e-38	1.0397e-36	0.464892	35.9831	Upregulation	0.121453
RAD51B	12.9727	2.86441	1.74705e-38	1.08196e-36	0.236127	35.9658	Upregulation	0.286441
ARHGAP25	12.9677	1.28672	1.86434e-38	1.1507e-36	0.407701	35.939	Upregulation	0.128672
FAM49B	12.9534	1.52361	2.24735e-38	1.38477e-36	0.498867	35.8586	Upregulation	0.152361
HERC1	12.9528	1.38057	2.26542e-38	1.39356e-36	0.420725	35.8559	Upregulation	0.138057
AC010894.3	12.8867	11.5459	5.34522e-38	3.27158e-36	0.181767	35.4852	Upregulation	1.15459
ERN1	12.8785	1.3478	5.94603e-38	3.62717e-36	0.344847	35.4404	Upregulation	0.13478
ASCC3	12.8395	2.01138	9.84989e-38	5.98863e-36	0.289354	35.2227	Upregulation	0.201138
CFL1	-12.8379	2.15588	1.00594e-37	6.10588e-36	0.878822	35.2143	Upregulation	0.215588
SSH2	12.8077	1.32878	1.48392e-37	8.97736e-36	0.496602	35.0469	Upregulation	0.132878
NCOA7	12.7799	1.46698	2.12372e-37	1.27636e-35	0.324462	34.894	Upregulation	0.146698
LYST	12.7685	2.14216	2.45753e-37	1.47456e-35	0.302945	34.8313	Upregulation	0.214216
EIF4G3	12.7093	2.26189	5.24883e-37	3.12378e-35	0.256512	34.5053	Upregulation	0.226189
HELZ	12.6866	1.55702	7.02067e-37	4.16473e-35	0.355606	34.3804	Upregulation	0.155702
STAT4	12.6429	1.40547	1.22426e-36	7.23895e-35	0.38675	34.1403	Upregulation	0.140547
SYTL3	12.4793	1.61758	9.68793e-36	5.61946e-34	0.299547	33.2503	Upregulation	0.161758
SND1	12.4721	1.44439	1.0594e-35	6.13531e-34	0.393545	33.2122	Upregulation	0.144439
ZDHHC20	12.4596	1.91751	1.24056e-35	7.17308e-34	0.278029	33.1443	Upregulation	0.191751
DENND4A	12.4542	1.97294	1.32594e-35	7.6547e-34	0.279728	33.1161	Upregulation	0.197294
AP001011.1	12.4109	27.8682	2.28059e-35	1.31245e-33	0.174972	32.8819	Upregulation	2.78682
FBXW7	12.3956	1.93034	2.75941e-35	1.58551e-33	0.293884	32.7998	Upregulation	0.193034
RAPGEF1	12.2433	1.89399	1.8245e-34	1.03693e-32	0.293318	31.9842	Upregulation	0.189399
RORA-AS1	12.2293	3.98547	2.16849e-34	1.22862e-32	0.188562	31.9106	Upregulation	0.398547
AC092821.3	12.1928	2.15922	3.39541e-34	1.92079e-32	0.240657	31.7165	Upregulation	0.215922
PLCL2	12.1865	1.41843	3.66865e-34	2.07217e-32	0.396376	31.6836	Upregulation	0.141843
APOBEC3G	12.1469	1.6638	5.95559e-34	3.35871e-32	0.348811	31.4738	Upregulation	0.16638
MED13L	12.1439	1.65441	6.17765e-34	3.47859e-32	0.339751	31.4586	Upregulation	0.165441
UVRAG	12.083	1.67324	1.29883e-33	7.25778e-32	0.301246	31.1392	Upregulation	0.167324
LRRC8C	12.0822	1.80008	1.31136e-33	7.31665e-32	0.307475	31.1357	Upregulation	0.180008
TCF12	12.0681	1.60717	1.55778e-33	8.6783e-32	0.360136	31.0616	Upregulation	0.160717
IKZF3	12.0648	1.26473	1.62011e-33	9.01179e-32	0.416195	31.0452	Upregulation	0.126473
NSMCE2	12.0631	2.28229	1.65414e-33	9.18714e-32	0.244054	31.0368	Upregulation	0.228229
RASA1	12.0296	2.14092	2.48452e-33	1.37781e-31	0.242922	30.8608	Upregulation	0.214092
DECR1	12.009	1.4878	3.18541e-33	1.76116e-31	0.406569	30.7542	Upregulation	0.14878
TRAPPC9	11.9983	2.23237	3.62623e-33	1.99885e-31	0.238958	30.6992	Upregulation	0.223237
TOX	11.9577	2.51777	5.9206e-33	3.25864e-31	0.261042	30.487	Upregulation	0.251777
ATP2B1	11.9283	1.70256	8.43058e-33	4.61928e-31	0.331823	30.3354	Upregulation	0.170256
VPS13C	11.9254	1.09124	8.72964e-33	4.77599e-31	0.467724	30.3209	Upregulation	0.109124
FRYL	11.9116	1.4924	1.02967e-32	5.61656e-31	0.363533	30.2505	Upregulation	0.14924
LGALS1	11.905	2.92921	1.11521e-32	6.07407e-31	0.283126	30.2165	Upregulation	0.292921
TMEM181	11.8781	2.24461	1.53765e-32	8.35007e-31	0.233862	30.0783	Upregulation	0.224461
HIST1H1C	11.8627	2.72065	1.8491e-32	1.00265e-30	0.308607	29.9989	Upregulation	0.272065
MIS18BP1	11.8011	1.71699	3.85416e-32	2.07756e-30	0.30068	29.6824	Upregulation	0.171699
SETX	11.7858	1.23809	4.61883e-32	2.4788e-30	0.399773	29.6058	Upregulation	0.123809
CANX	11.7654	1.42285	5.88715e-32	3.15484e-30	0.47735	29.501	Upregulation	0.142285
SLAMF6	11.7573	1.56089	6.47714e-32	3.46087e-30	0.291619	29.4608	Upregulation	0.156089
FKBP2	11.7295	2.39696	8.99458e-32	4.792e-30	0.227067	29.3195	Upregulation	0.239696
PDE4D	11.7132	1.60797	1.09062e-31	5.79356e-30	0.3188	29.2371	Upregulation	0.160797
PZP	11.7018	7.29214	1.24713e-31	6.60584e-30	0.166478	29.1801	Upregulation	0.729214
GOLGA4	11.6436	1.16168	2.47484e-31	1.29773e-29	0.395243	28.8868	Upregulation	0.116168
TSPAN5	11.6242	2.40348	3.10334e-31	1.62033e-29	0.222537	28.7904	Upregulation	0.240348
GLIPR1	11.6019	1.23921	4.03055e-31	2.10146e-29	0.353907	28.6775	Upregulation	0.123921
ZNF407	11.5863	2.66655	4.83415e-31	2.50616e-29	0.210646	28.601	Upregulation	0.266655
VCL	11.5684	2.18076	5.95831e-31	3.07588e-29	0.234428	28.512	Upregulation	0.218076
TBX21	11.5616	1.66969	6.44752e-31	3.32374e-29	0.264439	28.4784	Upregulation	0.166969
MAN1A2	11.545	1.41698	7.81996e-31	4.02557e-29	0.338052	28.3952	Upregulation	0.141698
DNAJC1	11.5421	1.54041	8.09681e-31	4.16224e-29	0.3188	28.3807	Upregulation	0.154041
ASAP1	11.538	2.39592	8.48835e-31	4.35739e-29	0.218007	28.3608	Upregulation	0.239592
ARPC5L	11.5226	1.37102	1.01471e-30	5.20159e-29	0.434315	28.2839	Upregulation	0.137102
GLIPR2	11.4788	1.95774	1.68681e-30	8.63483e-29	0.273499	28.0637	Upregulation	0.195774
USP47	11.4501	1.3166	2.34783e-30	1.19851e-28	0.348245	27.9214	Upregulation	0.13166
CTSS	11.4382	1.61714	2.69315e-30	1.37096e-28	0.389015	27.863	Upregulation	0.161714
ATP5ME	11.4255	1.21893	3.11958e-30	1.58583e-28	0.439977	27.7997	Upregulation	0.121893
MBNL1	11.4185	1.77147	3.37865e-30	1.71514e-28	0.803511	27.7657	Upregulation	0.177147
CYBA	11.4033	1.80203	4.02555e-30	2.04071e-28	0.872593	27.6902	Upregulation	0.180203
SFMBT2	11.3734	2.32442	5.6733e-30	2.86412e-28	0.237259	27.543	Upregulation	0.232442
KMT2C	11.3389	1.29363	8.42025e-30	4.2392e-28	0.390147	27.3727	Upregulation	0.129363
ZBTB16	11.3316	2.20942	9.15054e-30	4.60054e-28	0.207248	27.3372	Upregulation	0.220942
UBR2	11.3204	1.54626	1.0404e-29	5.22357e-28	0.308041	27.282	Upregulation	0.154626
USP25	11.3068	1.42888	1.21485e-29	6.07442e-28	0.331823	27.2165	Upregulation	0.142888
CDC42SE2	11.2887	1.25086	1.49158e-29	7.44795e-28	0.54077	27.128	Upregulation	0.125086
ANKRD17	11.2621	1.50295	2.01775e-29	1.00479e-27	0.315968	26.9979	Upregulation	0.150295
GLCCI1	11.256	1.53611	2.16367e-29	1.07452e-27	0.328426	26.9688	Upregulation	0.153611
BTBD9	11.2498	2.21654	2.32094e-29	1.15107e-27	0.228766	26.9389	Upregulation	0.221654
USP9Y	11.1851	1.55282	4.82164e-29	2.38482e-27	0.262174	26.6225	Upregulation	0.155282
TNIK	11.1806	1.22571	5.07296e-29	2.50574e-27	0.398075	26.6011	Upregulation	0.122571
EMB	11.1506	1.01551	7.11043e-29	3.50267e-27	0.485277	26.4556	Upregulation	0.101551
NEK7	11.1358	1.49132	8.39626e-29	4.13053e-27	0.30068	26.384	Upregulation	0.149132
RFX3	11.1061	2.43254	1.17213e-28	5.73543e-27	0.211212	26.2414	Upregulation	0.243254
MCM9	11.1024	2.64686	1.22119e-28	5.95955e-27	0.199887	26.2248	Upregulation	0.264686
C11orf98	11.0762	1.90089	1.63713e-28	7.97879e-27	0.273499	26.0981	Upregulation	0.190089
IGF2R	11.0721	1.34022	1.71345e-28	8.33962e-27	0.357871	26.0789	Upregulation	0.134022
MBD5	11.0607	1.46066	1.94493e-28	9.44119e-27	0.319932	26.025	Upregulation	0.146066
JPT1	11.0203	2.37015	3.05083e-28	1.47703e-26	0.331257	25.8306	Upregulation	0.237015
LPGAT1	10.9978	1.66183	3.91643e-28	1.8936e-26	0.253114	25.7227	Upregulation	0.166183
MATR3-1	10.9844	1.18167	4.54171e-28	2.19302e-26	0.383352	25.659	Upregulation	0.118167
ROCK1	10.9837	1.23475	4.57835e-28	2.2078e-26	0.448471	25.656	Upregulation	0.123475
MIR181A1HG	10.9777	3.19663	4.89417e-28	2.357e-26	0.19026	25.6276	Upregulation	0.319663
TRIP12	10.9745	1.57213	5.06925e-28	2.4381e-26	0.308607	25.6129	Upregulation	0.157213
PUM2	10.9646	1.26881	5.65615e-28	2.71325e-26	0.366365	25.5665	Upregulation	0.126881
UPF2	10.9584	1.36123	6.05772e-28	2.90208e-26	0.302945	25.5373	Upregulation	0.136123
BRD7	10.9119	1.21543	1.01154e-27	4.82074e-26	0.394111	25.3169	Upregulation	0.121543
ATP2B4	10.909	1.43262	1.04448e-27	4.97127e-26	0.296716	25.3035	Upregulation	0.143262
PPP1R12A	10.8721	1.24709	1.56511e-27	7.42027e-26	0.489241	25.1296	Upregulation	0.124709
CST3	10.8548	4.47944	1.89274e-27	8.95039e-26	0.176104	25.0482	Upregulation	0.447944
SLC9A9	10.8217	2.22247	2.71745e-27	1.28337e-25	0.224236	24.8916	Upregulation	0.222247
MKI67	10.797	6.61014	3.55694e-27	1.67767e-25	0.161948	24.7753	Upregulation	0.661014
MYO5A	10.7927	2.48956	3.7287e-27	1.75643e-25	0.205549	24.7554	Upregulation	0.248956
OSBPL3	10.7366	2.41432	6.84952e-27	3.22236e-25	0.207814	24.4918	Upregulation	0.241432
ANKRD36C	10.7053	1.82276	9.60961e-27	4.50347e-25	0.248018	24.3465	Upregulation	0.182276
FYN	10.7013	1.05794	1.00393e-26	4.69284e-25	0.691393	24.3286	Upregulation	0.105794
DYM	10.6993	1.53715	1.02586e-26	4.78923e-25	0.288788	24.3197	Upregulation	0.153715
ANK3	10.667	2.12624	1.45259e-26	6.73842e-25	0.237259	24.1714	Upregulation	0.212624
PARP4	10.6657	1.5637	1.47246e-26	6.82198e-25	0.271234	24.1661	Upregulation	0.15637
CLASP1	10.6638	2.20786	1.5036e-26	6.95744e-25	0.218007	24.1576	Upregulation	0.220786
RASA3	10.6611	1.03773	1.54676e-26	7.14811e-25	0.511891	24.1458	Upregulation	0.103773
ATP9B	10.6418	1.67486	1.90421e-26	8.77785e-25	0.255946	24.0566	Upregulation	0.167486
RAB27A	10.622	1.51829	2.35417e-26	1.07841e-24	0.283692	23.9672	Upregulation	0.151829
SEPTIN7	10.5944	1.10224	3.1625e-26	1.44688e-24	0.738392	23.8396	Upregulation	0.110224
IFI30	10.5711	5.4049	4.05725e-26	1.85162e-24	0.159683	23.7324	Upregulation	0.540491
SP140	10.5567	1.7033	4.73242e-26	2.15705e-24	0.262741	23.6661	Upregulation	0.17033
HMGB1	10.5365	4.17913	5.8634e-26	2.66923e-24	0.892978	23.5736	Upregulation	0.417913
DENND1B	10.5092	2.20995	7.8349e-26	3.54907e-24	0.221971	23.4499	Upregulation	0.220995
HLA-DPB1	10.5079	1.21917	7.94267e-26	3.59344e-24	0.400906	23.4445	Upregulation	0.121917
DIPK1A	10.5078	2.0037	7.95476e-26	3.59447e-24	0.219706	23.4444	Upregulation	0.20037
NAMPT	10.4815	2.71689	1.05097e-25	4.73142e-24	0.207248	23.325	Upregulation	0.271689
SEC61B	10.4779	1.16658	1.09125e-25	4.90673e-24	0.603624	23.3092	Upregulation	0.116658
PKN2	10.4693	1.4957	1.19536e-25	5.36827e-24	0.276897	23.2702	Upregulation	0.14957
EHMT1	10.4352	1.2157	1.71256e-25	7.64409e-24	0.334655	23.1167	Upregulation	0.12157
FBXL17	10.4202	1.66182	2.0052e-25	8.90682e-24	0.252548	23.0503	Upregulation	0.166182
STXBP5	10.413	2.83455	2.16223e-25	9.58108e-24	0.180634	23.0186	Upregulation	0.283455
GTDC1	10.4039	2.42595	2.37958e-25	1.0506e-23	0.206116	22.9786	Upregulation	0.242595
A2M	10.3985	5.87155	2.51921e-25	1.11091e-23	0.150057	22.9543	Upregulation	0.587155
SPAG9	10.397	1.69317	2.5576e-25	1.12648e-23	0.240657	22.9483	Upregulation	0.169317
LAG3	10.3935	2.14575	2.6537e-25	1.1674e-23	0.213477	22.9328	Upregulation	0.214575
HIST1H2AC	10.3704	1.80524	3.38111e-25	1.48029e-23	0.227633	22.8297	Upregulation	0.180524
ATP11B	10.3438	1.315	4.46466e-25	1.95001e-23	0.326727	22.71	Upregulation	0.1315
MSN	10.3317	1.45184	5.06294e-25	2.20869e-23	0.65855	22.6559	Upregulation	0.145184
NDUFA3	10.3278	1.04445	5.27538e-25	2.29862e-23	0.4547	22.6385	Upregulation	0.104445
RFX3-AS1	10.317	4.52777	5.90331e-25	2.56612e-23	0.155153	22.5907	Upregulation	0.452777
RASA2	10.2982	1.30094	7.18166e-25	3.11441e-23	0.455266	22.5066	Upregulation	0.130094
RNF19A	10.2977	1.51508	7.2181e-25	3.12651e-23	0.293884	22.5049	Upregulation	0.151508
KIAA1109	10.2942	1.39893	7.48108e-25	3.23658e-23	0.279728	22.4899	Upregulation	0.139893
STAG2	10.2904	1.19917	7.78273e-25	3.35915e-23	0.391846	22.4738	Upregulation	0.119917
PDIA3	10.2835	1.27089	8.36499e-25	3.60621e-23	0.625142	22.4429	Upregulation	0.127089
S100A10	10.2572	2.64326	1.09794e-24	4.71664e-23	0.767837	22.3264	Upregulation	0.264326
RPTOR	10.2256	1.86003	1.52211e-24	6.52352e-23	0.264439	22.1855	Upregulation	0.186003
MFSD6	10.2177	2.24484	1.65204e-24	7.07207e-23	0.198754	22.1505	Upregulation	0.224484
TXNDC17	10.2156	2.19216	1.68803e-24	7.21772e-23	0.252548	22.1416	Upregulation	0.219216
MGAT5	10.2041	1.92629	1.9013e-24	8.12012e-23	0.223103	22.0904	Upregulation	0.192629
ARHGEF3	10.1971	1.08836	2.0418e-24	8.71e-23	0.417327	22.06	Upregulation	0.108836
NRGN	10.1956	6.18786	2.07386e-24	8.83649e-23	0.146659	22.0537	Upregulation	0.618786
TYROBP	10.1826	1.92514	2.37085e-24	1.00902e-22	0.186863	21.9961	Upregulation	0.192514
ADK	10.1736	1.69643	2.60017e-24	1.10405e-22	0.321631	21.957	Upregulation	0.169643
WDR7	10.1455	2.12912	3.46856e-24	1.46936e-22	0.207814	21.8329	Upregulation	0.212912
CDC42EP3	10.1225	1.23331	4.38932e-24	1.85512e-22	0.279728	21.7316	Upregulation	0.123331
GOLGB1	10.1184	1.22997	4.57882e-24	1.93298e-22	0.298981	21.7138	Upregulation	0.122997
LINC01934	10.1094	2.3974	5.01662e-24	2.11536e-22	0.197622	21.6746	Upregulation	0.23974
FNDC3A	10.1068	1.68435	5.15157e-24	2.16977e-22	0.254247	21.6636	Upregulation	0.168435
CKLF	10.1027	1.0969	5.37563e-24	2.26153e-22	0.419592	21.6456	Upregulation	0.10969
DEK	10.09	1.90072	6.11769e-24	2.57077e-22	0.506229	21.5899	Upregulation	0.190072
VAV3	10.0848	2.2337	6.45003e-24	2.70421e-22	0.197622	21.568	Upregulation	0.22337
TUT7	10.0802	1.6521	6.75907e-24	2.8273e-22	0.242356	21.5486	Upregulation	0.16521
PPP6R3	10.0649	1.22114	7.89856e-24	3.30017e-22	0.336353	21.4815	Upregulation	0.122114
PHF21A	10.0629	1.89329	8.05666e-24	3.36239e-22	0.221404	21.4734	Upregulation	0.189329
SMC6	10.0524	2.13434	8.96937e-24	3.73904e-22	0.207248	21.4272	Upregulation	0.213434
SCAPER	10.0379	1.61121	1.03901e-23	4.32639e-22	0.262174	21.3639	Upregulation	0.161121
WDR70	10.0316	1.84884	1.10699e-23	4.60422e-22	0.227067	21.3368	Upregulation	0.184884
JARID2	10.0142	1.68902	1.32011e-23	5.47814e-22	0.271234	21.2614	Upregulation	0.168902
RRAS2	10.014	1.76495	1.32326e-23	5.48502e-22	0.229332	21.2608	Upregulation	0.176495
ZEB1	9.99486	1.49026	1.60508e-23	6.61571e-22	0.278029	21.1794	Upregulation	0.149026
EIF2AK2	9.98171	1.27948	1.83273e-23	7.54553e-22	0.30068	21.1223	Upregulation	0.127948
PRKY	9.96948	1.48135	2.07318e-23	8.52588e-22	0.251982	21.0693	Upregulation	0.148135
COMMD10	9.94429	1.8275	2.67083e-23	1.09468e-21	0.244054	20.9607	Upregulation	0.18275
GSK3B	9.93403	1.29702	2.96039e-23	1.21065e-21	0.322197	20.917	Upregulation	0.129702
ATG7	9.9282	2.45311	3.13867e-23	1.2807e-21	0.187995	20.8926	Upregulation	0.245311
DDX60L	9.92783	1.52086	3.1503e-23	1.28401e-21	0.240657	20.8914	Upregulation	0.152086
MAPK1	9.92721	1.03245	3.17005e-23	1.29062e-21	0.366931	20.8892	Upregulation	0.103245
TET2	9.92379	2.23265	3.2804e-23	1.33407e-21	0.197055	20.8748	Upregulation	0.223265
STIM1	9.91894	1.41063	3.44378e-23	1.39895e-21	0.292752	20.8542	Upregulation	0.141063
CCDC91	9.91711	1.05846	3.50773e-23	1.42335e-21	0.343715	20.8467	Upregulation	0.105846
SGMS1	9.91072	2.2609	3.73958e-23	1.51575e-21	0.198754	20.8194	Upregulation	0.22609
CAPZA1	9.9047	1.18304	3.97172e-23	1.60806e-21	0.430917	20.7937	Upregulation	0.118304
AC006369.1	9.90053	2.81974	4.1409e-23	1.67471e-21	0.169875	20.7761	Upregulation	0.281974
CLTC	9.89417	1.40768	4.41248e-23	1.78258e-21	0.288222	20.749	Upregulation	0.140768
SCFD2	9.89245	2.1807	4.48925e-23	1.81159e-21	0.207814	20.7419	Upregulation	0.21807
AC105052.4	9.87361	5.01979	5.41782e-23	2.18389e-21	0.144394	20.6608	Upregulation	0.501979
HMGN2	-9.86279	2.1827	6.03499e-23	2.42733e-21	0.547565	20.6149	Upregulation	0.21827
SUPT3H	9.83801	1.32666	7.72221e-23	3.09913e-21	0.268969	20.5088	Upregulation	0.132666
OASL	9.83611	2.74857	7.86984e-23	3.15492e-21	0.174405	20.501	Upregulation	0.274857
ATR	9.81464	1.50471	9.73849e-23	3.8955e-21	0.263307	20.4094	Upregulation	0.150471
GAB3	9.78479	2.05902	1.30867e-22	5.21771e-21	0.192525	20.2825	Upregulation	0.205902
FABP5	9.77428	3.5795	1.45191e-22	5.77624e-21	0.197055	20.2384	Upregulation	0.35795
NIN	9.7743	1.09907	1.45155e-22	5.77624e-21	0.409966	20.2384	Upregulation	0.109907
NDUFA1	9.76676	1.17083	1.56374e-22	6.20762e-21	0.5906	20.2071	Upregulation	0.117083
GMDS-DT	9.76077	2.13133	1.65887e-22	6.57814e-21	0.205549	20.1819	Upregulation	0.213133
DNAJC3	9.75187	1.31974	1.81102e-22	7.16596e-21	0.285391	20.1447	Upregulation	0.131974
HCST	9.71609	1.15463	2.57492e-22	1.01447e-20	0.793884	19.9938	Upregulation	0.115463
MAP4	9.71027	1.41101	2.72623e-22	1.07063e-20	0.282559	19.9704	Upregulation	0.141101
NPC1	9.70005	2.37042	3.01348e-22	1.17964e-20	0.179502	19.9283	Upregulation	0.237042
NDUFB1	9.65264	1.32962	4.7907e-22	1.86735e-20	0.330125	19.7288	Upregulation	0.132962
PLCB1	9.64806	2.28727	5.00919e-22	1.94837e-20	0.19026	19.7103	Upregulation	0.228727
PIBF1	9.6469	1.45388	5.06656e-22	1.96859e-20	0.268969	19.7058	Upregulation	0.145388
IFITM2	9.643	2.02467	5.26283e-22	2.04268e-20	0.839185	19.6898	Upregulation	0.202467
FBXO11	9.63965	1.88864	5.43716e-22	2.10588e-20	0.216308	19.6766	Upregulation	0.188864
CAMKMT	9.63802	1.88069	5.52423e-22	2.13734e-20	0.221971	19.6701	Upregulation	0.188069
PLSCR1	9.62981	2.01829	5.98403e-22	2.31035e-20	0.203851	19.6363	Upregulation	0.201829
FNDC3B	9.62752	2.60523	6.11903e-22	2.35998e-20	0.183465	19.6271	Upregulation	0.260523
TRAPPC10	9.62185	1.09018	6.4656e-22	2.49102e-20	0.339751	19.6036	Upregulation	0.109018
SEM1	9.62166	1.60346	6.47796e-22	2.49316e-20	0.440544	19.6032	Upregulation	0.160346
INPP5D	9.62043	1.12578	6.55533e-22	2.52029e-20	0.349377	19.5985	Upregulation	0.112578
LINC00342	9.60931	2.07564	7.30346e-22	2.80497e-20	0.202152	19.5521	Upregulation	0.207564
SMC4	9.60386	2.483	7.7009e-22	2.95452e-20	0.241223	19.5295	Upregulation	0.2483
HUWE1	9.59564	1.21262	8.33967e-22	3.19289e-20	0.310306	19.4958	Upregulation	0.121262
TXN	9.59191	1.98583	8.64716e-22	3.3037e-20	0.394111	19.481	Upregulation	0.198583
CD58	9.54891	1.91787	1.3107e-21	4.97128e-20	0.197055	19.3035	Upregulation	0.191787
LBR	9.54682	1.52836	1.33737e-21	5.0672e-20	0.401472	19.2952	Upregulation	0.152836
FGFBP2	9.53331	1.27366	1.52342e-21	5.76019e-20	0.256512	19.2396	Upregulation	0.127366
LPCAT1	9.52732	1.87108	1.61403e-21	6.09023e-20	0.206682	19.2154	Upregulation	0.187108
INPP4A	9.52559	1.10242	1.64101e-21	6.18564e-20	0.361268	19.2086	Upregulation	0.110242
CHD9	9.50953	1.42132	1.91524e-21	7.21191e-20	0.265572	19.1419	Upregulation	0.142132
ZNF644	9.5034	1.13634	2.03146e-21	7.63383e-20	0.337486	19.1173	Upregulation	0.113634
MT2A	9.48744	2.05836	2.36783e-21	8.88393e-20	0.370328	19.0514	Upregulation	0.205836
FUBP1	9.481	1.22095	2.51859e-21	9.43531e-20	0.348811	19.0252	Upregulation	0.122095
DIAPH1	9.45963	1.15578	3.09023e-21	1.15247e-19	0.429785	18.9384	Upregulation	0.115578
CARD16	9.45212	1.02448	3.32042e-21	1.23632e-19	0.390713	18.9079	Upregulation	0.102448
SETD2	9.44729	1.05764	3.4771e-21	1.29203e-19	0.362401	18.8887	Upregulation	0.105764
AF165147.1	9.44325	4.09294	3.61391e-21	1.34151e-19	0.144394	18.8724	Upregulation	0.409294
KIF13B	9.43585	2.33984	3.87844e-21	1.43825e-19	0.181767	18.8422	Upregulation	0.233984
COG5	9.43383	1.58117	3.95395e-21	1.46476e-19	0.254247	18.8342	Upregulation	0.158117
USP3	9.43041	1.08639	4.08473e-21	1.51168e-19	0.389015	18.8205	Upregulation	0.108639
ANKIB1	9.40607	1.63512	5.15017e-21	1.90405e-19	0.229898	18.7203	Upregulation	0.163512
USP24	9.3923	1.36558	5.87063e-21	2.16822e-19	0.284824	18.6639	Upregulation	0.136558
GPR65	9.3513	1.07054	8.65763e-21	3.17831e-19	0.289921	18.4978	Upregulation	0.107054
MKLN1	9.35025	1.3765	8.7442e-21	3.20688e-19	0.275764	18.4939	Upregulation	0.13765
DLG1	9.34636	1.51419	9.07129e-21	3.32351e-19	0.262174	18.4784	Upregulation	0.151419
C1orf21	9.34542	2.14396	9.15236e-21	3.34986e-19	0.182899	18.475	Upregulation	0.214396
ATP5MF	9.32434	1.57972	1.11677e-20	4.07525e-19	0.560589	18.3898	Upregulation	0.157972
LINC00910	9.32405	3.6004	1.11985e-20	4.08245e-19	0.14949	18.3891	Upregulation	0.36004
TRERF1	9.29326	1.40209	1.4964e-20	5.4389e-19	0.247452	18.2645	Upregulation	0.140209
ITGAL	9.26106	1.09584	2.02416e-20	7.33527e-19	0.362967	18.1346	Upregulation	0.109584
FCHSD2	9.24263	1.88164	2.40522e-20	8.69895e-19	0.206116	18.0605	Upregulation	0.188164
LAP3	9.22584	1.55384	2.81339e-20	1.01652e-18	0.246886	17.9929	Upregulation	0.155384
SRGAP2	9.1932	3.68632	3.81318e-20	1.37368e-18	0.146659	17.8621	Upregulation	0.368632
OOEP	9.18316	5.63925	4.18608e-20	1.50358e-18	0.132503	17.8229	Upregulation	0.563925
CUL3	9.17014	1.19469	4.72418e-20	1.69519e-18	0.353907	17.7708	Upregulation	0.119469
OAS1	9.16651	2.29845	4.8857e-20	1.74801e-18	0.175538	17.7575	Upregulation	0.229845
SPECC1L	9.15408	1.79472	5.48235e-20	1.95194e-18	0.209513	17.7095	Upregulation	0.179472
PTBP3	9.13437	1.05114	6.57875e-20	2.33776e-18	0.394111	17.6312	Upregulation	0.105114
UBR1	9.12352	1.53745	7.27256e-20	2.57929e-18	0.227633	17.5885	Upregulation	0.153745
HDAC8	9.10146	2.0367	8.91255e-20	3.15177e-18	0.190827	17.5014	Upregulation	0.20367
NRDC	9.09298	1.08258	9.63619e-20	3.40439e-18	0.353907	17.468	Upregulation	0.108258
EPS15	9.07619	1.18961	1.12438e-19	3.96468e-18	0.304077	17.4018	Upregulation	0.118961
HIST1H1B	9.07477	6.57243	1.13916e-19	4.01294e-18	0.137033	17.3965	Upregulation	0.657243
DYNLL1	9.05463	1.51006	1.37034e-19	4.80879e-18	0.39128	17.318	Upregulation	0.151006
NSD2	9.03105	2.80038	1.70027e-19	5.94381e-18	0.184032	17.2259	Upregulation	0.280038
CASK	9.02812	1.26806	1.74653e-19	6.09969e-18	0.285391	17.2147	Upregulation	0.126806
HERC2	9.01752	1.16477	1.92395e-19	6.70651e-18	0.263873	17.1735	Upregulation	0.116477
ARNTL	8.99294	1.66629	2.40709e-19	8.35088e-18	0.197055	17.0783	Upregulation	0.166629
ATAD2B	8.98731	1.5308	2.53359e-19	8.78142e-18	0.223103	17.0564	Upregulation	0.15308
VWA8	8.96241	1.91163	3.17662e-19	1.0979e-17	0.193092	16.9594	Upregulation	0.191163
NFAT5	8.93495	1.3501	4.07349e-19	1.40654e-17	0.250849	16.8518	Upregulation	0.13501
SLAMF7	8.93327	1.84161	4.13608e-19	1.42547e-17	0.185164	16.846	Upregulation	0.184161
ACAA2	8.92723	1.3604	4.36829e-19	1.50126e-17	0.278596	16.8235	Upregulation	0.13604
NOP10	8.91538	1.21412	4.86149e-19	1.66762e-17	0.4094	16.7779	Upregulation	0.121412
ARID2	8.89141	1.48208	6.03388e-19	2.06785e-17	0.238958	16.6845	Upregulation	0.148208
FTX	8.86265	1.54551	7.81339e-19	2.67269e-17	0.228199	16.5731	Upregulation	0.154551
UBA6	8.8562	1.73166	8.27849e-19	2.82914e-17	0.206116	16.5483	Upregulation	0.173166
AC092683.1	8.84522	2.7697	9.13473e-19	3.11594e-17	0.156285	16.5064	Upregulation	0.27697
SHOC2	8.81733	1.17209	1.17222e-18	3.9911e-17	0.263307	16.3989	Upregulation	0.117209
AC068587.4	8.79361	2.30089	1.44824e-18	4.91715e-17	0.165345	16.3083	Upregulation	0.230089
CNTRL	8.78936	1.24304	1.50413e-18	5.1022e-17	0.320498	16.2922	Upregulation	0.124304
ERBIN	8.77999	1.08087	1.63491e-18	5.53554e-17	0.32786	16.2568	Upregulation	0.108087
HELLS	8.77434	3.32826	1.71906e-18	5.81511e-17	0.153454	16.2354	Upregulation	0.332826
ARFGEF1	8.76266	1.03238	1.90698e-18	6.4448e-17	0.317667	16.1908	Upregulation	0.103238
SPCS3	8.72569	1.08876	2.64566e-18	8.91654e-17	0.381087	16.0498	Upregulation	0.108876
CPB2-AS1	8.72228	4.69629	2.72655e-18	9.18074e-17	0.129672	16.0371	Upregulation	0.469629
TNFRSF1B	8.68666	1.23942	3.73257e-18	1.25221e-16	0.276897	15.9023	Upregulation	0.123942
CRYBG1	8.68076	1.39138	3.9312e-18	1.31643e-16	0.260476	15.8806	Upregulation	0.139138
ACTB	-8.67113	19.0547	4.27838e-18	1.42877e-16	0.980181	15.845	Upregulation	1.90547
TOPBP1	8.64503	1.83367	5.37888e-18	1.79301e-16	0.213477	15.7464	Upregulation	0.183367
HPGD	8.63528	1.7343	5.85823e-18	1.94924e-16	0.207248	15.7101	Upregulation	0.17343
UBR5	8.61224	1.31044	7.16452e-18	2.37526e-16	0.264439	15.6243	Upregulation	0.131044
HIST1H2AG	8.60937	2.66886	7.34648e-18	2.43338e-16	0.161382	15.6138	Upregulation	0.266886
LINC01871	8.60465	2.10972	7.65526e-18	2.53337e-16	0.171574	15.5963	Upregulation	0.210972
CMIP	8.59267	1.68607	8.49701e-18	2.80685e-16	0.19932	15.5518	Upregulation	0.168607
TXNRD1	8.5855	1.83452	9.04397e-18	2.98483e-16	0.192525	15.5251	Upregulation	0.183452
SEC61G	8.57675	1.01181	9.75927e-18	3.21801e-16	0.502831	15.4924	Upregulation	0.101181
GBP1	8.56868	1.41574	1.04679e-17	3.44858e-16	0.265006	15.4624	Upregulation	0.141574
YWHAH	8.56108	1.36485	1.11811e-17	3.6802e-16	0.250849	15.4341	Upregulation	0.136485
RUNX2	8.55839	1.58429	1.14457e-17	3.76052e-16	0.216874	15.4248	Upregulation	0.158429
RB1	8.55304	1.39507	1.19887e-17	3.9319e-16	0.250283	15.4054	Upregulation	0.139507
AUTS2	8.53348	1.68719	1.42004e-17	4.64477e-16	0.192525	15.333	Upregulation	0.168719
EZH2	8.53049	3.34279	1.45727e-17	4.76228e-16	0.148924	15.3222	Upregulation	0.334279
PIK3AP1	8.5078	2.46883	1.77262e-17	5.77222e-16	0.150057	15.2387	Upregulation	0.246883
ROMO1	8.5073	1.28367	1.7803e-17	5.79208e-16	0.36863	15.2372	Upregulation	0.128367
NBPF26	8.50016	1.87818	1.89335e-17	6.14892e-16	0.184598	15.2112	Upregulation	0.187818
TMEM131	8.46608	1.40735	2.53794e-17	8.21318e-16	0.228766	15.0855	Upregulation	0.140735
NSD1	8.4455	1.00198	3.02738e-17	9.7798e-16	0.330125	15.0097	Upregulation	0.100198
DENND1A	8.44513	2.2997	3.03702e-17	9.80228e-16	0.165912	15.0087	Upregulation	0.22997
ISG15	8.43747	1.2379	3.24282e-17	1.04389e-15	0.36863	14.9813	Upregulation	0.12379
RNF169	8.43419	1.17396	3.33516e-17	1.07173e-15	0.239524	14.9699	Upregulation	0.117396
ATP10A	8.41307	2.21834	3.99412e-17	1.27899e-15	0.168177	14.8931	Upregulation	0.221834
ABI3	8.41005	1.29983	4.09821e-17	1.31118e-15	0.237826	14.8823	Upregulation	0.129983
MYO1G	8.40738	1.11329	4.1926e-17	1.3402e-15	0.376557	14.8728	Upregulation	0.111329
ATAD2	8.38796	3.2489	4.94638e-17	1.57702e-15	0.156852	14.8022	Upregulation	0.32489
CDK5RAP2	8.37977	1.66514	5.30296e-17	1.68924e-15	0.19932	14.7723	Upregulation	0.166514
FOXJ3	8.35839	1.21134	6.35819e-17	2.01835e-15	0.252548	14.695	Upregulation	0.121134
PARP14	8.3525	1.51411	6.68321e-17	2.11969e-15	0.211778	14.6737	Upregulation	0.151411
ANO6	8.34254	1.51172	7.27143e-17	2.30426e-15	0.209513	14.6375	Upregulation	0.151172
PPP2R2B	8.32432	2.70367	8.48127e-17	2.68068e-15	0.150057	14.5718	Upregulation	0.270367
SPATS2L	8.3227	2.34387	8.59847e-17	2.71538e-15	0.152322	14.5662	Upregulation	0.234387
FGR	8.30748	1.58791	9.77525e-17	3.07904e-15	0.18573	14.5116	Upregulation	0.158791
MT1X	8.28607	1.38442	1.1705e-16	3.67739e-15	0.287089	14.4345	Upregulation	0.138442
FOXN2	8.27368	1.15505	1.29881e-16	4.07001e-15	0.266704	14.3904	Upregulation	0.115505
PTPN22	8.2705	1.20406	1.33399e-16	4.17669e-15	0.258777	14.3792	Upregulation	0.120406
PRIM2	8.25309	2.35987	1.54354e-16	4.82865e-15	0.170442	14.3162	Upregulation	0.235987
CXCR3	8.24428	1.46194	1.66162e-16	5.18915e-15	0.234994	14.2849	Upregulation	0.146194
P4HB	8.22009	1.0387	2.03347e-16	6.31272e-15	0.482446	14.1998	Upregulation	0.10387
TRPM7	8.21967	1.22624	2.04067e-16	6.3292e-15	0.259909	14.1987	Upregulation	0.122624
MEF2A	8.20916	1.23939	2.22734e-16	6.89118e-15	0.250283	14.1617	Upregulation	0.123939
RRM2	8.20282	6.81481	2.34815e-16	7.2527e-15	0.118347	14.1395	Upregulation	0.681481
THADA	8.19895	1.56906	2.42499e-16	7.47742e-15	0.208947	14.1262	Upregulation	0.156906
ANKRD36	8.18132	1.24848	2.80749e-16	8.62779e-15	0.244054	14.0641	Upregulation	0.124848
TYMS	8.17571	5.86136	2.9412e-16	9.02355e-15	0.118347	14.0446	Upregulation	0.586136
CLINT1	8.15882	1.03966	3.383e-16	1.03616e-14	0.328426	13.9846	Upregulation	0.103966
FAR1	8.15163	1.83434	3.59059e-16	1.09699e-14	0.178935	13.9598	Upregulation	0.183434
USP28	8.14824	1.9213	3.69247e-16	1.12717e-14	0.16761	13.948	Upregulation	0.19213
SLMAP	8.11436	1.38655	4.88365e-16	1.4846e-14	0.231031	13.8284	Upregulation	0.138655
SAMD9L	8.11339	1.18629	4.92258e-16	1.4952e-14	0.223669	13.8253	Upregulation	0.118629
YWHAE	8.08439	1.78461	6.24738e-16	1.8882e-14	0.273499	13.724	Upregulation	0.178461
PPIB	8.07249	1.38462	6.88809e-16	2.0767e-14	0.788788	13.6826	Upregulation	0.138462
GBF1	8.07088	1.49703	6.97921e-16	2.10244e-14	0.212911	13.6773	Upregulation	0.149703
SAMSN1	8.06155	1.73564	7.53346e-16	2.26753e-14	0.195357	13.6444	Upregulation	0.173564
CEP192	8.0568	1.91917	7.83164e-16	2.35535e-14	0.176104	13.6279	Upregulation	0.191917
LINC00278	8.03839	3.82464	9.10251e-16	2.73083e-14	0.124575	13.5637	Upregulation	0.382464
TBL1XR1	8.0338	1.24396	9.44959e-16	2.83263e-14	0.268969	13.5478	Upregulation	0.124396
CEP85L	8.02144	1.05206	1.04511e-15	3.12773e-14	0.285957	13.5048	Upregulation	0.105206
MAPK8	8.0208	1.65862	1.05059e-15	3.14156e-14	0.192525	13.5029	Upregulation	0.165862
C22orf34	8.0158	2.31376	1.09424e-15	3.26675e-14	0.150623	13.4859	Upregulation	0.231376
GMDS	8.01086	1.52067	1.13913e-15	3.39798e-14	0.220272	13.4688	Upregulation	0.152067
NAA10	8.01019	1.18678	1.14528e-15	3.41356e-14	0.280861	13.4668	Upregulation	0.118678
ADGRG5	8.00986	2.6818	1.14835e-15	3.41992e-14	0.137599	13.466	Upregulation	0.26818
TBCK	8.00766	1.51835	1.16908e-15	3.47881e-14	0.205549	13.4586	Upregulation	0.151835
MED13	7.98837	1.54808	1.36731e-15	4.06209e-14	0.196489	13.3913	Upregulation	0.154808
MYH9	7.97812	1.70793	1.48583e-15	4.40347e-14	0.749717	13.3562	Upregulation	0.170793
TMEM131L	7.93834	1.12046	2.04903e-15	6.04324e-14	0.310306	13.2187	Upregulation	0.112046
NBAS	7.92597	1.41063	2.26363e-15	6.67078e-14	0.216308	13.1758	Upregulation	0.141063
MAP4K5	7.92461	1.3754	2.28869e-15	6.73921e-14	0.215176	13.1714	Upregulation	0.13754
JAZF1	7.91328	2.01472	2.50702e-15	7.37616e-14	0.173273	13.1322	Upregulation	0.201472
XYLT1	7.90939	2.84949	2.58645e-15	7.60376e-14	0.134768	13.119	Upregulation	0.284949
NEDD9	7.88179	1.57561	3.22729e-15	9.42715e-14	0.199887	13.0256	Upregulation	0.157561
ARHGAP10	7.87839	2.27532	3.31633e-15	9.67179e-14	0.153454	13.0145	Upregulation	0.227532
SCFD1	7.87382	1.41925	3.43979e-15	1.00239e-13	0.221971	12.999	Upregulation	0.141925
EFR3A	7.84881	1.09499	4.20016e-15	1.21911e-13	0.262174	12.914	Upregulation	0.109499
R3HCC1L	7.84653	1.96566	4.27709e-15	1.24046e-13	0.162514	12.9064	Upregulation	0.196566
EMP3	7.82984	1.1652	4.88475e-15	1.41333e-13	0.819366	12.8498	Upregulation	0.11652
ARID1B	7.82779	1.06244	4.96539e-15	1.43553e-13	0.38222	12.843	Upregulation	0.106244
HNRNPAB	7.82248	1.84682	5.17945e-15	1.49624e-13	0.297282	12.825	Upregulation	0.184682
EPSTI1	7.81819	1.48214	5.35865e-15	1.54678e-13	0.216308	12.8106	Upregulation	0.148214
HERC4	7.79503	1.14139	6.43907e-15	1.85135e-13	0.242922	12.7325	Upregulation	0.114139
EXOC2	7.78632	1.2189	6.89884e-15	1.98198e-13	0.219706	12.7029	Upregulation	0.12189
TNFSF10	7.77357	1.06111	7.63048e-15	2.18703e-13	0.238958	12.6601	Upregulation	0.106111
TNRC6A	7.77079	1.25883	7.79968e-15	2.23377e-13	0.223669	12.651	Upregulation	0.125883
VOPP1	7.76759	1.09228	7.99938e-15	2.28917e-13	0.304643	12.6403	Upregulation	0.109228
CEP128	7.76044	3.67661	8.46326e-15	2.41625e-13	0.126274	12.6169	Upregulation	0.367661
TPI1	7.75983	2.07016	8.50455e-15	2.42615e-13	0.56795	12.6151	Upregulation	0.207016
TANK	7.72429	1.27727	1.12475e-14	3.18876e-13	0.244054	12.4964	Upregulation	0.127727
PTBP2	7.71872	2.15129	1.17505e-14	3.32366e-13	0.15402	12.4784	Upregulation	0.215129
OAS2	7.71757	1.22762	1.18566e-14	3.35106e-13	0.242356	12.4748	Upregulation	0.122762
HIST1H2AJ	7.70942	10.1429	1.26395e-14	3.56957e-13	0.109287	12.4474	Upregulation	1.01429
PYCARD	7.70466	1.12829	1.31187e-14	3.69637e-13	0.321631	12.4322	Upregulation	0.112829
RC3H1	7.70289	1.0681	1.33028e-14	3.74534e-13	0.262741	12.4265	Upregulation	0.10681
PCLAF	7.69746	4.80327	1.38801e-14	3.9019e-13	0.11325	12.4087	Upregulation	0.480327
PARP9	7.6944	1.34209	1.42156e-14	3.99314e-13	0.208381	12.3987	Upregulation	0.134209
KCNQ5	7.69161	3.81198	1.45299e-14	4.07828e-13	0.129672	12.3895	Upregulation	0.381198
CD226	7.68805	1.44561	1.49396e-14	4.19008e-13	0.19932	12.3778	Upregulation	0.144561
MX1	7.68471	1.38857	1.53343e-14	4.29749e-13	0.250849	12.3668	Upregulation	0.138857
SPATA5	7.67438	2.30801	1.66225e-14	4.6375e-13	0.151755	12.3337	Upregulation	0.230801
DDX60	7.66659	1.37622	1.76624e-14	4.9086e-13	0.198754	12.309	Upregulation	0.137622
ZNF831	7.65545	1.19891	1.92631e-14	5.34534e-13	0.214609	12.272	Upregulation	0.119891
CWF19L2	7.65006	1.32713	2.00892e-14	5.56613e-13	0.208381	12.2544	Upregulation	0.132713
MAPK14	7.64469	1.36131	2.09447e-14	5.79876e-13	0.212344	12.2367	Upregulation	0.136131
PHKB	7.6218	1.29819	2.50162e-14	6.92077e-13	0.208947	12.1598	Upregulation	0.129819
UBE3C	7.60748	1.42418	2.79497e-14	7.70901e-13	0.208381	12.113	Upregulation	0.142418
ULK4	7.60627	2.48493	2.82109e-14	7.76936e-13	0.138165	12.1096	Upregulation	0.248493
ELP4	7.59969	1.65497	2.96833e-14	8.15645e-13	0.19026	12.0885	Upregulation	0.165497
CARD11	7.59309	1.09246	3.12353e-14	8.55722e-13	0.271234	12.0677	Upregulation	0.109246
VPS26A	7.58961	1.23091	3.20872e-14	8.78402e-13	0.227633	12.0563	Upregulation	0.123091
MSI2	7.55872	1.18593	4.07067e-14	1.10856e-12	0.228199	11.9552	Upregulation	0.118593
TUBA1B	-7.55564	4.28688	4.16817e-14	1.13343e-12	0.443941	11.9456	Upregulation	0.428688
PDS5B	7.55268	1.47428	4.26405e-14	1.15864e-12	0.216874	11.9361	Upregulation	0.147428
PTTG1	7.53663	3.64121	4.82282e-14	1.30756e-12	0.14043	11.8835	Upregulation	0.364121
LYN	7.52909	3.26834	5.10951e-14	1.38426e-12	0.124575	11.8588	Upregulation	0.326834
RRBP1	7.52881	1.81553	5.12042e-14	1.38619e-12	0.169875	11.8582	Upregulation	0.181553
SNHG25	7.52596	4.15181	5.23335e-14	1.41571e-12	0.11325	11.849	Upregulation	0.415181
NAA50	7.51445	1.43801	5.71504e-14	1.5426e-12	0.213477	11.8117	Upregulation	0.143801
ST8SIA4	7.50786	1.53041	6.01019e-14	1.62107e-12	0.191959	11.7902	Upregulation	0.153041
VPS54	7.49943	2.39065	6.40952e-14	1.72623e-12	0.138165	11.7629	Upregulation	0.239065
EIF1AY	7.4816	1.40311	7.3425e-14	1.9717e-12	0.203284	11.7052	Upregulation	0.140311
LMNB1	7.47471	2.64811	7.73727e-14	2.07467e-12	0.174972	11.6831	Upregulation	0.264811
CERT1	7.46492	1.42221	8.33487e-14	2.23163e-12	0.193092	11.6514	Upregulation	0.142221
TESC	7.46259	2.63327	8.48388e-14	2.26987e-12	0.137033	11.644	Upregulation	0.263327
SMAD3	7.46155	1.40118	8.55091e-14	2.28613e-12	0.186863	11.6409	Upregulation	0.140118
SLF1	7.43591	1.83226	1.03853e-13	2.76648e-12	0.173839	11.5581	Upregulation	0.183226
PDIA6	7.431	1.27365	1.0778e-13	2.86691e-12	0.34145	11.5426	Upregulation	0.127365
ANKRD28	7.42097	1.83542	1.16264e-13	3.08138e-12	0.163647	11.5113	Upregulation	0.183542
LRRFIP1	7.41835	1.26982	1.18586e-13	3.14065e-12	0.610985	11.503	Upregulation	0.126982
PTPRC	7.39491	2.36591	1.41505e-13	3.72339e-12	0.95017	11.4291	Upregulation	0.236591
MSH3	7.39362	1.69174	1.42884e-13	3.75697e-12	0.173273	11.4252	Upregulation	0.169174
PSMA3	7.38316	1.17439	1.54579e-13	4.05864e-12	0.333522	11.3916	Upregulation	0.117439
ARHGAP18	7.36538	2.50731	1.76638e-13	4.61794e-12	0.129672	11.3356	Upregulation	0.250731
CDK11B	7.3645	1.23749	1.77815e-13	4.64539e-12	0.234994	11.333	Upregulation	0.123749
ZSWIM6	7.36226	1.80389	1.80826e-13	4.7207e-12	0.168743	11.326	Upregulation	0.180389
MON2	7.35356	1.09025	1.92991e-13	5.03468e-12	0.255379	11.298	Upregulation	0.109025
CKS2	7.35116	3.02191	1.96499e-13	5.12255e-12	0.134202	11.2905	Upregulation	0.302191
TNKS	7.35062	1.44753	1.97294e-13	5.13962e-12	0.193658	11.2891	Upregulation	0.144753
HIGD1A	7.3484	1.57474	2.00592e-13	5.21809e-12	0.180068	11.2825	Upregulation	0.157474
MAN1A1	7.34008	1.80893	2.13469e-13	5.54127e-12	0.159683	11.2564	Upregulation	0.180893
RABGAP1	7.33799	1.2722	2.16833e-13	5.62459e-12	0.198188	11.2499	Upregulation	0.12722
RNGTT	7.32695	1.549	2.35445e-13	6.09875e-12	0.198754	11.2148	Upregulation	0.1549
MTREX	7.32598	1.16379	2.3716e-13	6.13881e-12	0.217441	11.2119	Upregulation	0.116379
PBRM1	7.32132	1.00053	2.45551e-13	6.34703e-12	0.296716	11.1974	Upregulation	0.100053
FBXW11	7.31374	1.27922	2.59816e-13	6.70158e-12	0.195357	11.1738	Upregulation	0.127922
FANCI	7.30722	4.18084	2.7272e-13	7.02946e-12	0.116082	11.1531	Upregulation	0.418084
FAM53B	7.30701	1.54259	2.73153e-13	7.03567e-12	0.179502	11.1527	Upregulation	0.154259
PTPN11	7.3059	1.05861	2.75426e-13	7.08922e-12	0.250283	11.1494	Upregulation	0.105861
POMP	7.30096	1.41539	2.85728e-13	7.34405e-12	0.400906	11.1341	Upregulation	0.141539
KAT2B	7.30019	1.69758	2.87368e-13	7.38103e-12	0.162514	11.1319	Upregulation	0.169758
DYRK1A	7.29905	1.04598	2.89798e-13	7.43823e-12	0.270668	11.1285	Upregulation	0.104598
SNX10	7.29252	1.65231	3.04212e-13	7.79178e-12	0.171574	11.1084	Upregulation	0.165231
SNTB1	7.29234	1.4532	3.04607e-13	7.79644e-12	0.193092	11.1081	Upregulation	0.14532
PCNT	7.29076	1.47815	3.0821e-13	7.88315e-12	0.200453	11.1033	Upregulation	0.147815
CAB39	7.28082	1.03734	3.31797e-13	8.47461e-12	0.30974	11.0719	Upregulation	0.103734
GAPDH	7.27787	11.239	3.39134e-13	8.65596e-12	0.883352	11.0627	Upregulation	1.1239
THSD4-AS1	7.26982	27.149	3.59971e-13	9.17501e-12	0.102492	11.0374	Upregulation	2.7149
CENPP	7.26464	4.68026	3.74046e-13	9.52712e-12	0.112684	11.021	Upregulation	0.468026
AC010609.1	7.26329	10.0166	3.77773e-13	9.61536e-12	0.102492	11.017	Upregulation	1.00166
APOBEC3C	7.23938	1.50735	4.50753e-13	1.1449e-11	0.206116	10.9412	Upregulation	0.150735
CLASP2	7.22999	1.45725	4.83021e-13	1.22516e-11	0.192525	10.9118	Upregulation	0.145725
TBL1X	7.21937	1.44694	5.22302e-13	1.32296e-11	0.195923	10.8785	Upregulation	0.144694
CLSPN	7.21061	5.90667	5.57034e-13	1.40996e-11	0.104757	10.8508	Upregulation	0.590667
EIF3A	7.20601	1.06625	5.76162e-13	1.45636e-11	0.455266	10.8367	Upregulation	0.106625
COX17	7.17984	1.15463	6.97913e-13	1.76046e-11	0.280861	10.7544	Upregulation	0.115463
SP4	7.15707	1.15183	8.24211e-13	2.07476e-11	0.218007	10.683	Upregulation	0.115183
DOCK5	7.14845	6.30582	8.77654e-13	2.20474e-11	0.103058	10.6566	Upregulation	0.630582
SUMF1	7.12652	1.56959	1.02941e-12	2.57889e-11	0.185164	10.5886	Upregulation	0.156959
ACSL1	7.12627	3.85156	1.03127e-12	2.58178e-11	0.118347	10.5881	Upregulation	0.385156
ERC1	7.10334	1.65292	1.21778e-12	3.03416e-11	0.174405	10.518	Upregulation	0.165292
HMGB2	7.09595	3.79199	1.28464e-12	3.19858e-11	0.400906	10.495	Upregulation	0.379199
GAREM1	7.09439	7.21675	1.29928e-12	3.23283e-11	0.100793	10.4904	Upregulation	0.721675
ALMS1	7.07293	1.98769	1.51701e-12	3.76029e-11	0.148358	10.4248	Upregulation	0.198769
GATD3B	7.067	2.36965	1.58314e-12	3.92046e-11	0.130804	10.4067	Upregulation	0.236965
CEP78	7.06625	1.41354	1.59179e-12	3.93923e-11	0.197622	10.4046	Upregulation	0.141354
PPFIA1	7.05858	1.46782	1.68207e-12	4.15982e-11	0.169875	10.3809	Upregulation	0.146782
CXCR6	7.05668	2.55272	1.70521e-12	4.21421e-11	0.124575	10.3753	Upregulation	0.255272
TACC1	7.05001	1.01773	1.78904e-12	4.41839e-11	0.288788	10.3547	Upregulation	0.101773
B4GALT5	7.04231	2.38273	1.89076e-12	4.66017e-11	0.127407	10.3316	Upregulation	0.238273
PHTF2	7.03764	1.49587	1.95526e-12	4.81592e-11	0.188562	10.3173	Upregulation	0.149587
GPR89B	7.03063	1.82356	2.056e-12	5.06064e-11	0.147792	10.2958	Upregulation	0.182356
VPS13D	7.02469	1.09524	2.14545e-12	5.27726e-11	0.210079	10.2776	Upregulation	0.109524
ADIPOR2	7.01071	1.39046	2.37111e-12	5.82059e-11	0.178935	10.235	Upregulation	0.139046
SRPK1	6.998	1.11345	2.59638e-12	6.36932e-11	0.259343	10.1959	Upregulation	0.111345
TRANK1	6.99754	1.01217	2.60488e-12	6.38589e-11	0.237826	10.1948	Upregulation	0.101217
AC004448.2	6.98867	26.9551	2.77514e-12	6.79417e-11	0.0985277	10.1679	Upregulation	2.69551
IFI27L2	6.98438	1.17585	2.86122e-12	6.98622e-11	0.244621	10.1558	Upregulation	0.117585
PPIP5K2	6.96713	1.2043	3.23461e-12	7.88216e-11	0.220272	10.1034	Upregulation	0.12043
PFN1	-6.96694	7.19699	3.23899e-12	7.88759e-11	0.948471	10.1031	Upregulation	0.719699
XPR1	6.96632	1.98247	3.25328e-12	7.91712e-11	0.143828	10.1014	Upregulation	0.198247
TRIM33	6.9629	1.0095	3.33341e-12	8.10135e-11	0.244621	10.0914	Upregulation	0.10095
CKAP5	6.96137	1.6739	3.3699e-12	8.17916e-11	0.185164	10.0873	Upregulation	0.16739
VRK2	6.95385	1.83512	3.55462e-12	8.62178e-11	0.151755	10.0644	Upregulation	0.183512
OXCT1	6.94327	1.47051	3.83116e-12	9.28022e-11	0.195357	10.0324	Upregulation	0.147051
PRKDC	6.93946	1.45241	3.93602e-12	9.52792e-11	0.376557	10.021	Upregulation	0.145241
RNF34	6.93159	1.35101	4.16144e-12	1.00536e-10	0.184598	9.99768	Upregulation	0.135101
TRGC2	6.93088	1.14491	4.18241e-12	1.00977e-10	0.179502	9.99578	Upregulation	0.114491
SRGAP2B	6.93017	3.65829	4.20331e-12	1.01414e-10	0.109287	9.9939	Upregulation	0.365829
TPX2	6.92503	5.77873	4.35886e-12	1.05098e-10	0.101359	9.97841	Upregulation	0.577873
TUBB	-6.92132	2.5046	4.47469e-12	1.07749e-10	0.455832	9.96759	Upregulation	0.25046
BAZ1B	6.92138	1.19935	4.47275e-12	1.07749e-10	0.292186	9.96759	Upregulation	0.119935
CRACR2A	6.91786	1.68169	4.58511e-12	1.10335e-10	0.160815	9.95729	Upregulation	0.168169
S100A12	6.90585	7.60921	4.99053e-12	1.20012e-10	0.0979615	9.92077	Upregulation	0.760921
SENP5	6.90166	1.53729	5.13978e-12	1.23439e-10	0.163647	9.90855	Upregulation	0.153729
EXOC6	6.90061	1.54982	5.17809e-12	1.24278e-10	0.171574	9.90561	Upregulation	0.154982
CSGALNACT2	6.89376	1.1493	5.43362e-12	1.30154e-10	0.223669	9.88554	Upregulation	0.11493
GIGYF2	6.89228	1.18282	5.49066e-12	1.31435e-10	0.205549	9.88129	Upregulation	0.118282
TBK1	6.86981	1.92043	6.42857e-12	1.53385e-10	0.14043	9.81422	Upregulation	0.192043
MNDA	6.85662	6.21887	7.05096e-12	1.68125e-10	0.099094	9.77437	Upregulation	0.621887
USP3-AS1	6.855	3.49102	7.13115e-12	1.69927e-10	0.107588	9.76974	Upregulation	0.349102
PSMA4	6.83668	1.5	8.10515e-12	1.92885e-10	0.32333	9.7147	Upregulation	0.15
AGPAT4	6.83101	2.28773	8.43189e-12	2.004e-10	0.12684	9.6981	Upregulation	0.228773
ANXA4	6.81869	2.10261	9.1873e-12	2.1807e-10	0.130804	9.6614	Upregulation	0.210261
PLCG2	6.80647	3.842	1.00024e-11	2.37263e-10	0.105323	9.62477	Upregulation	0.3842
PTPRE	6.78115	1.34131	1.1922e-11	2.81339e-10	0.193092	9.55077	Upregulation	0.134131
CCDC167	6.77128	1.30827	1.27645e-11	3.00447e-10	0.240091	9.52223	Upregulation	0.130827
CENPM	6.75697	4.24236	1.40904e-11	3.31228e-10	0.107022	9.47987	Upregulation	0.424236
YWHAQ	6.75559	1.12954	1.4225e-11	3.34179e-10	0.483012	9.47602	Upregulation	0.112954
RNF111	6.75323	1.12623	1.44585e-11	3.38793e-10	0.200453	9.47007	Upregulation	0.112623
MT1E	6.75289	3.50487	1.4493e-11	3.39385e-10	0.118347	9.46931	Upregulation	0.350487
SEC22A	6.73937	2.74745	1.59073e-11	3.72028e-10	0.116648	9.42942	Upregulation	0.274745
BRAF	6.73591	1.14022	1.6291e-11	3.80758e-10	0.224236	9.41935	Upregulation	0.114022
PCNA	6.72858	2.59131	1.71326e-11	4.00172e-10	0.178369	9.39775	Upregulation	0.259131
CASP3	6.72446	1.33499	1.76244e-11	4.11396e-10	0.184032	9.38574	Upregulation	0.133499
DHFR	6.71553	2.61082	1.87379e-11	4.36832e-10	0.136467	9.35969	Upregulation	0.261082
CENPF	6.71315	4.54173	1.90466e-11	4.43464e-10	0.110419	9.35314	Upregulation	0.454173
HIST1H3H	6.69965	3.51766	2.08915e-11	4.8611e-10	0.109853	9.31327	Upregulation	0.351766
ATAD5	6.69205	2.73969	2.20065e-11	5.11403e-10	0.123443	9.29124	Upregulation	0.273969
PTCH2	6.68959	5.94662	2.23798e-11	5.19419e-10	0.096829	9.28448	Upregulation	0.594662
AMBRA1	6.66519	1.43404	2.6433e-11	6.11939e-10	0.165912	9.21329	Upregulation	0.143404
PPP3R1	6.62528	1.07623	3.46593e-11	7.97839e-10	0.263307	9.09808	Upregulation	0.107623
TYMP	6.6115	1.63537	3.80457e-11	8.74143e-10	0.148924	9.05842	Upregulation	0.163537
REV3L	6.59499	1.03595	4.25277e-11	9.74676e-10	0.238958	9.01114	Upregulation	0.103595
ARMH3	6.58738	1.59434	4.47647e-11	1.0221e-09	0.148924	8.99051	Upregulation	0.159434
NUP98	6.58586	1.03063	4.52247e-11	1.03196e-09	0.232163	8.98634	Upregulation	0.103063
HIST2H2AC	6.57734	2.44876	4.7894e-11	1.09015e-09	0.127407	8.96251	Upregulation	0.244876
AC026347.1	6.57652	9.61134	4.81571e-11	1.09546e-09	0.0928652	8.9604	Upregulation	0.961134
HLA-DMA	6.57509	1.62124	4.86224e-11	1.10467e-09	0.168177	8.95677	Upregulation	0.162124
PTPN12	6.57097	1.85135	4.99888e-11	1.13431e-09	0.144394	8.94527	Upregulation	0.185135
RBBP8	6.5642	4.11274	5.23139e-11	1.18486e-09	0.101359	8.92633	Upregulation	0.411274
ACSL4	6.55886	1.84915	5.42212e-11	1.2273e-09	0.143828	8.91105	Upregulation	0.184915
AGPS	6.55409	1.52217	5.59817e-11	1.26335e-09	0.175538	8.89848	Upregulation	0.152217
CCR5	6.55408	3.63381	5.59862e-11	1.26335e-09	0.103058	8.89848	Upregulation	0.363381
CCDC7	6.54583	1.69828	5.91674e-11	1.33267e-09	0.148924	8.87528	Upregulation	0.169828
VPS13A	6.53869	1.00204	6.2058e-11	1.3952e-09	0.244621	8.85536	Upregulation	0.100204
LDLRAD4	6.5364	1.63738	6.30163e-11	1.41587e-09	0.164779	8.84898	Upregulation	0.163738
SUSD1	6.53285	2.43722	6.45293e-11	1.44898e-09	0.118347	8.83894	Upregulation	0.243722
ECPAS	6.53259	1.57462	6.46431e-11	1.45065e-09	0.15855	8.83844	Upregulation	0.157462
MCM4	6.53178	3.44558	6.49938e-11	1.45762e-09	0.113817	8.83636	Upregulation	0.344558
SMC1A	6.52366	1.09079	6.86143e-11	1.536e-09	0.283126	8.81361	Upregulation	0.109079
COPB2	6.52313	1.00413	6.88553e-11	1.54045e-09	0.234428	8.81235	Upregulation	0.100413
SYAP1	6.51957	1.09985	7.0508e-11	1.57357e-09	0.221971	8.80311	Upregulation	0.109985
KLHL20	6.51673	1.4371	7.18553e-11	1.60267e-09	0.17214	8.79516	Upregulation	0.14371
EIF3J	6.49669	1.0857	8.21047e-11	1.8246e-09	0.211212	8.73883	Upregulation	0.10857
IFNG-AS1	6.49331	2.15125	8.39695e-11	1.86491e-09	0.139864	8.72934	Upregulation	0.215125
FCN1	6.48878	7.47125	8.65364e-11	1.91959e-09	0.0928652	8.71679	Upregulation	0.747125
CARHSP1	6.47926	1.39765	9.21716e-11	2.04211e-09	0.253681	8.68992	Upregulation	0.139765
WWP2	6.47803	1.21322	9.293e-11	2.05677e-09	0.187429	8.68681	Upregulation	0.121322
FAR2	6.478	3.8698	9.29456e-11	2.05677e-09	0.100227	8.68681	Upregulation	0.38698
PLXDC2	6.46679	6.05481	1.00109e-10	2.21128e-09	0.0934315	8.65536	Upregulation	0.605481
LGALS3	6.46186	2.18005	1.03423e-10	2.27898e-09	0.124009	8.64226	Upregulation	0.218005
SCAF8	6.44862	1.04263	1.12875e-10	2.48278e-09	0.218573	8.60506	Upregulation	0.104263
UHRF1	6.44313	6.27071	1.17034e-10	2.56962e-09	0.092299	8.59013	Upregulation	0.627071
SMG6	6.4367	1.33182	1.221e-10	2.67925e-09	0.173273	8.57199	Upregulation	0.133182
PDSS2	6.42623	1.62403	1.30807e-10	2.86686e-09	0.154587	8.54259	Upregulation	0.162403
INTS7	6.42343	2.69517	1.33239e-10	2.91667e-09	0.112118	8.53511	Upregulation	0.269517
TULP4	6.42221	1.37586	1.34309e-10	2.93659e-09	0.165345	8.53216	Upregulation	0.137586
SAR1A	6.41945	1.14851	1.36768e-10	2.98857e-09	0.199887	8.52454	Upregulation	0.114851
BARD1	6.41548	2.41527	1.40375e-10	3.06373e-09	0.120612	8.51375	Upregulation	0.241527
NCAPG2	6.40724	3.72294	1.48175e-10	3.23204e-09	0.102492	8.49052	Upregulation	0.372294
POU2F1	6.40397	1.89352	1.51388e-10	3.29824e-09	0.133635	8.48172	Upregulation	0.189352
VIRMA	6.40397	1.21991	1.5139e-10	3.29824e-09	0.187429	8.48172	Upregulation	0.121991
PPM1L	6.39531	3.72828	1.60225e-10	3.48657e-09	0.103624	8.4576	Upregulation	0.372828
RRM1	6.39331	1.89035	1.62335e-10	3.52827e-09	0.168177	8.45244	Upregulation	0.189035
SH3BGRL3	6.39277	3.2625	1.62903e-10	3.53852e-09	0.905436	8.45118	Upregulation	0.32625
FAM160B1	6.38317	1.2759	1.73458e-10	3.75665e-09	0.17214	8.4252	Upregulation	0.12759
MNAT1	6.36912	1.33877	1.90116e-10	4.11499e-09	0.17667	8.38563	Upregulation	0.133877
GALNT10	6.34702	1.27312	2.19524e-10	4.7347e-09	0.167044	8.32471	Upregulation	0.127312
PLEKHA2	6.34494	1.30874	2.22513e-10	4.79634e-09	0.170442	8.31909	Upregulation	0.130874
PREP	6.33839	1.31567	2.32183e-10	4.9989e-09	0.177237	8.30113	Upregulation	0.131567
PPP1R21	6.33221	1.20813	2.41673e-10	5.20016e-09	0.179502	8.28398	Upregulation	0.120813
HECTD4	6.30698	1.01025	2.84529e-10	6.09365e-09	0.206116	8.21512	Upregulation	0.101025
CDCA7	6.30413	2.78584	2.89808e-10	6.20308e-09	0.11778	8.20739	Upregulation	0.278584
BICRAL	6.29854	1.40845	3.00466e-10	6.42368e-09	0.157418	8.19222	Upregulation	0.140845
RIPK1	6.28975	1.19651	3.17983e-10	6.78234e-09	0.175538	8.16862	Upregulation	0.119651
KIF20B	6.28486	1.87605	3.2815e-10	6.99106e-09	0.151189	8.15546	Upregulation	0.187605
TMEM156	6.28043	1.73612	3.37636e-10	7.18478e-09	0.14043	8.14359	Upregulation	0.173612
BACH1	6.26866	1.49917	3.64162e-10	7.74474e-09	0.159117	8.11099	Upregulation	0.149917
EHBP1	6.25955	1.74861	3.86087e-10	8.20626e-09	0.142129	8.08585	Upregulation	0.174861
SMC3	6.25435	1.07467	3.99181e-10	8.47473e-09	0.306908	8.07187	Upregulation	0.107467
INVS	6.25256	1.65046	4.03776e-10	8.5673e-09	0.14949	8.06716	Upregulation	0.165046
ATE1	6.24188	1.08224	4.32329e-10	9.15192e-09	0.19479	8.03849	Upregulation	0.108224
SHLD2	6.23057	1.50421	4.64738e-10	9.82661e-09	0.159117	8.0076	Upregulation	0.150421
FAM49A	6.2267	3.4585	4.76349e-10	1.00605e-08	0.100227	7.99738	Upregulation	0.34585
TBC1D1	6.22585	1.02114	4.78961e-10	1.01098e-08	0.249151	7.99526	Upregulation	0.102114
SLC20A1	6.22072	1.11181	4.94869e-10	1.04336e-08	0.208381	7.98157	Upregulation	0.111181
ME2	6.21839	1.04933	5.02295e-10	1.0578e-08	0.208947	7.9756	Upregulation	0.104933
CCDC47	6.21179	1.35589	5.23848e-10	1.10255e-08	0.176104	7.9576	Upregulation	0.135589
POLR2L	6.19909	1.06303	5.67923e-10	1.19326e-08	0.469989	7.92327	Upregulation	0.106303
AC008014.1	6.1911	2.5972	5.97455e-10	1.25459e-08	0.112118	7.9015	Upregulation	0.25972
SLC35F1	6.18327	11.8206	6.27884e-10	1.31773e-08	0.0872027	7.88017	Upregulation	1.18206
ATP2C1	6.17669	1.7534	6.54593e-10	1.37142e-08	0.14043	7.86283	Upregulation	0.17534
MCPH1	6.17608	1.21513	6.57135e-10	1.37596e-08	0.1812	7.86139	Upregulation	0.121513
CDC27	6.1714	1.0713	6.7689e-10	1.4149e-08	0.207248	7.84927	Upregulation	0.10713
SPPL2A	6.16747	1.1496	6.93911e-10	1.44882e-08	0.192525	7.83898	Upregulation	0.11496
NUSAP1	6.16753	5.49245	6.93652e-10	1.44882e-08	0.092299	7.83898	Upregulation	0.549245
PPP1R12B	6.16625	2.27739	6.99283e-10	1.45921e-08	0.116648	7.83588	Upregulation	0.227739
NRF1	6.1642	1.42471	7.08409e-10	1.47656e-08	0.171008	7.83075	Upregulation	0.142471
IFI6	6.15591	1.23479	7.46468e-10	1.55147e-08	0.318233	7.80926	Upregulation	0.123479
RELCH	6.15447	1.0535	7.53312e-10	1.56481e-08	0.202718	7.80554	Upregulation	0.10535
VPS53	6.14753	1.20617	7.86996e-10	1.63385e-08	0.177803	7.78679	Upregulation	0.120617
SLC25A24	6.14538	1.72594	7.97715e-10	1.65517e-08	0.134768	7.78116	Upregulation	0.172594
RNF38	6.14377	1.00146	8.05831e-10	1.67015e-08	0.225368	7.77724	Upregulation	0.100146
SLIRP	6.14235	1.20671	8.13107e-10	1.68329e-08	0.242356	7.77384	Upregulation	0.120671
RALGAPA2	6.13746	1.12327	8.38502e-10	1.7339e-08	0.182333	7.76098	Upregulation	0.112327
MTHFD2	6.13239	1.85407	8.6568e-10	1.78808e-08	0.142129	7.74761	Upregulation	0.185407
HIST1H2AI	6.1209	6.83086	9.30503e-10	1.91872e-08	0.0894677	7.71699	Upregulation	0.683086
ELP3	6.11556	1.28044	9.62169e-10	1.9828e-08	0.160815	7.70272	Upregulation	0.128044
SKA2	6.11129	1.58135	9.88263e-10	2.03324e-08	0.16308	7.69181	Upregulation	0.158135
EXOC6B	6.08963	2.36656	1.13173e-09	2.32188e-08	0.11325	7.63416	Upregulation	0.236656
SMG7	6.08615	1.11618	1.15659e-09	2.37156e-08	0.206116	7.62497	Upregulation	0.111618
CDC7	6.07943	2.68772	1.20612e-09	2.47036e-08	0.10872	7.60724	Upregulation	0.268772
HDAC4	6.07512	1.43609	1.23895e-09	2.53618e-08	0.155719	7.59582	Upregulation	0.143609
PDE3B	6.07385	1.33695	1.24875e-09	2.55482e-08	0.44111	7.59264	Upregulation	0.133695
IFI44L	6.06692	1.58561	1.30387e-09	2.66163e-08	0.1359	7.57485	Upregulation	0.158561
R3HDM1	6.05721	1.15639	1.38505e-09	2.82419e-08	0.213477	7.54911	Upregulation	0.115639
DICER1	6.05156	1.08201	1.43448e-09	2.92009e-08	0.198754	7.5346	Upregulation	0.108201
KATNAL1	6.02804	3.07425	1.65957e-09	3.35776e-08	0.0985277	7.47395	Upregulation	0.307425
SMC2	6.01665	2.34036	1.78059e-09	3.59863e-08	0.134202	7.44386	Upregulation	0.234036
IMMP2L	6.00921	1.63612	1.86434e-09	3.76166e-08	0.160815	7.42462	Upregulation	0.163612
CD38	6.00426	2.10493	1.92207e-09	3.87175e-08	0.138165	7.41209	Upregulation	0.210493
DIS3L2	6.00357	1.20198	1.93023e-09	3.88604e-08	0.179502	7.41049	Upregulation	0.120198
DTL	6.0001	6.76609	1.97198e-09	3.96574e-08	0.0860702	7.40168	Upregulation	0.676609
NCOR2	5.99815	1.10354	1.99579e-09	4.00921e-08	0.202718	7.39694	Upregulation	0.110354
MTAP	5.99256	1.19252	2.06563e-09	4.1427e-08	0.197055	7.38272	Upregulation	0.119252
VMP1	5.98655	1.02302	2.14336e-09	4.29622e-08	0.229898	7.36691	Upregulation	0.102302
WRN	5.97377	1.88416	2.31837e-09	4.64194e-08	0.126274	7.3333	Upregulation	0.188416
TK1	5.96966	4.84154	2.37752e-09	4.75517e-08	0.0872027	7.32283	Upregulation	0.484154
SPTLC2	5.96651	1.33731	2.42381e-09	4.84511e-08	0.164213	7.3147	Upregulation	0.133731
LCORL	5.96114	1.63184	2.50484e-09	4.99344e-08	0.139864	7.3016	Upregulation	0.163184
AFF1	5.95874	1.03112	2.54193e-09	5.06187e-08	0.224236	7.29569	Upregulation	0.103112
AC022075.1	5.95804	2.14351	2.55287e-09	5.08088e-08	0.11325	7.29406	Upregulation	0.214351
BIRC5	5.94531	6.82421	2.75926e-09	5.48868e-08	0.0849377	7.26053	Upregulation	0.682421
MCU	5.93948	2.73982	2.85922e-09	5.67826e-08	0.10419	7.24578	Upregulation	0.273982
SEC24B	5.92718	1.04153	3.08175e-09	6.10693e-08	0.19026	7.21418	Upregulation	0.104153
RAB3GAP2	5.927	1.09743	3.08512e-09	6.11031e-08	0.185164	7.21394	Upregulation	0.109743
BBS9	5.9148	1.75296	3.32278e-09	6.55972e-08	0.132503	7.18311	Upregulation	0.175296
MDM2	5.91487	1.17819	3.32142e-09	6.55972e-08	0.180068	7.18311	Upregulation	0.117819
PSMB3	5.91131	1.24607	3.39396e-09	6.69301e-08	0.475651	7.17438	Upregulation	0.124607
UMAD1	5.90721	1.18925	3.47945e-09	6.8579e-08	0.177803	7.16381	Upregulation	0.118925
UTS2	5.90663	1.28281	3.49181e-09	6.87857e-08	0.154587	7.1625	Upregulation	0.128281
ARHGAP35	5.90006	1.40316	3.6337e-09	7.14654e-08	0.150057	7.1459	Upregulation	0.140316
PPBP	5.88722	8.54779	3.92746e-09	7.70359e-08	0.083239	7.11331	Upregulation	0.854779
ASPM	5.88709	6.60093	3.9305e-09	7.70541e-08	0.0849377	7.1132	Upregulation	0.660093
USP32	5.88263	1.83715	4.03793e-09	7.91178e-08	0.125708	7.10173	Upregulation	0.183715
TFEB	5.86179	2.07785	4.57908e-09	8.94815e-08	0.116648	7.04827	Upregulation	0.207785
KNL1	5.86136	5.85191	4.59089e-09	8.96645e-08	0.085504	7.04738	Upregulation	0.585191
CHCHD3	5.84924	1.03227	4.93812e-09	9.60872e-08	0.238958	7.01733	Upregulation	0.103227
FOCAD	5.84878	2.30777	4.95184e-09	9.6303e-08	0.10872	7.01636	Upregulation	0.230777
PALM2-AKAP2	5.83576	1.68099	5.35453e-09	1.03969e-07	0.129672	6.9831	Upregulation	0.168099
AL390728.5	5.83137	3.67055	5.49731e-09	1.06572e-07	0.090034	6.97236	Upregulation	0.367055
CD302	5.82763	4.77142	5.62195e-09	1.08873e-07	0.0860702	6.96308	Upregulation	0.477142
ATP11A	5.81754	2.60837	5.97191e-09	1.15345e-07	0.102492	6.938	Upregulation	0.260837
PSMD1	5.81384	1.1219	6.10564e-09	1.17617e-07	0.223669	6.92953	Upregulation	0.11219
AL592183.1	5.80528	3.72871	6.4258e-09	1.23513e-07	0.090034	6.90829	Upregulation	0.372871
GSAP	5.80093	1.81852	6.59487e-09	1.26509e-07	0.12231	6.89788	Upregulation	0.181852
SLC25A12	5.79937	1.30844	6.6565e-09	1.27624e-07	0.162514	6.89407	Upregulation	0.130844
HDLBP	5.77435	1.11987	7.72508e-09	1.4711e-07	0.224236	6.83236	Upregulation	0.111987
ANKRD36B	5.77421	1.10357	7.73139e-09	1.47148e-07	0.181767	6.83225	Upregulation	0.110357
MCOLN2	5.77266	2.4925	7.80304e-09	1.48363e-07	0.102492	6.82867	Upregulation	0.24925
RABGEF1	5.76788	1.65962	8.0277e-09	1.52397e-07	0.132503	6.81702	Upregulation	0.165962
CPPED1	5.7564	2.73679	8.59246e-09	1.63034e-07	0.101359	6.78772	Upregulation	0.273679
ADAM17	5.75394	1.32922	8.71877e-09	1.65345e-07	0.153454	6.78161	Upregulation	0.132922
HTT	5.73372	1.2912	9.82537e-09	1.85562e-07	0.162514	6.73151	Upregulation	0.12912
PSMA6	5.73069	1.09043	1.00024e-08	1.8871e-07	0.462061	6.7242	Upregulation	0.109043
TDRD3	5.72569	1.63104	1.03014e-08	1.94251e-07	0.132503	6.71164	Upregulation	0.163104
RSRC1	5.72343	1.01646	1.04395e-08	1.96754e-07	0.234428	6.70608	Upregulation	0.101646
NT5C2	5.72297	1.18184	1.04681e-08	1.97089e-07	0.166478	6.70534	Upregulation	0.118184
BTBD10	5.72123	1.55297	1.05757e-08	1.98882e-07	0.135334	6.70141	Upregulation	0.155297
BLM	5.72117	2.43774	1.05796e-08	1.98882e-07	0.105323	6.70141	Upregulation	0.243774
HIST1H2BK	5.70736	1.80022	1.14741e-08	2.15255e-07	0.12684	6.66705	Upregulation	0.180022
PDXDC1	5.7047	1.03023	1.16551e-08	2.18538e-07	0.187995	6.66047	Upregulation	0.103023
BRIP1	5.70247	5.21916	1.18082e-08	2.21296e-07	0.0843715	6.65503	Upregulation	0.521916
SLC39A11	5.69423	2.34167	1.23929e-08	2.32017e-07	0.105323	6.63448	Upregulation	0.234167
GK5	5.68284	1.28861	1.32479e-08	2.47391e-07	0.156285	6.60662	Upregulation	0.128861
RBL1	5.68018	1.50735	1.34557e-08	2.51143e-07	0.156285	6.60008	Upregulation	0.150735
SRBD1	5.67217	1.54142	1.41001e-08	2.62768e-07	0.142129	6.58043	Upregulation	0.154142
MAP2K4	5.6718	1.25134	1.41303e-08	2.63197e-07	0.157418	6.57972	Upregulation	0.125134
ZRANB3	5.6614	2.61183	1.50141e-08	2.79233e-07	0.100793	6.55403	Upregulation	0.261183
S100PBP	5.65339	1.04525	1.57317e-08	2.92282e-07	0.1812	6.5342	Upregulation	0.104525
TUBA1C	5.63629	2.09403	1.73751e-08	3.22161e-07	0.165912	6.49193	Upregulation	0.209403
RAB11FIP1	5.61072	1.70443	2.01484e-08	3.717e-07	0.126274	6.42981	Upregulation	0.170443
PRR14L	5.60917	1.15397	2.03294e-08	3.7485e-07	0.161948	6.42614	Upregulation	0.115397
PEAK1	5.59454	2.2866	2.21202e-08	4.06845e-07	0.105889	6.39057	Upregulation	0.22866
VPS41	5.59429	1.23761	2.21523e-08	4.07231e-07	0.156852	6.39016	Upregulation	0.123761
CENPU	5.58462	4.16178	2.34216e-08	4.30132e-07	0.0860702	6.3664	Upregulation	0.416178
MAPKAP1	5.58313	1.0198	2.36224e-08	4.33602e-07	0.214043	6.36291	Upregulation	0.10198
POLA1	5.57376	2.96656	2.49303e-08	4.57151e-07	0.0985277	6.33994	Upregulation	0.296656
STAU2	5.5733	1.30143	2.49956e-08	4.58119e-07	0.152888	6.33902	Upregulation	0.130143
AUH	5.57184	1.38067	2.52063e-08	4.6175e-07	0.143262	6.33559	Upregulation	0.138067
WDFY2	5.56956	1.27588	2.55378e-08	4.67588e-07	0.166478	6.33014	Upregulation	0.127588
PEX14	5.56888	1.38841	2.56381e-08	4.6919e-07	0.14496	6.32865	Upregulation	0.138841
DCPS	5.5678	1.24026	2.57979e-08	4.71642e-07	0.185164	6.32639	Upregulation	0.124026
NBN	5.54973	1.0622	2.86114e-08	5.2048e-07	0.186863	6.2836	Upregulation	0.10622
LEO1	5.54656	1.11189	2.91348e-08	5.29738e-07	0.160815	6.27594	Upregulation	0.111189
VPS50	5.53356	1.42051	3.13789e-08	5.68563e-07	0.138732	6.24522	Upregulation	0.142051
GAS7	5.52951	3.10928	3.2112e-08	5.81559e-07	0.090034	6.23541	Upregulation	0.310928
GYG1	5.52795	1.14292	3.23989e-08	5.86465e-07	0.169309	6.23176	Upregulation	0.114292
F2R	5.52786	1.53758	3.24156e-08	5.86478e-07	0.121178	6.23175	Upregulation	0.153758
NUP153	5.5262	1.18967	3.27243e-08	5.9177e-07	0.177237	6.22785	Upregulation	0.118967
HIST1H2BJ	5.51972	3.18452	3.39533e-08	6.12784e-07	0.0906002	6.21269	Upregulation	0.318452
LDAH	5.50597	1.84462	3.67146e-08	6.62292e-07	0.116648	6.17895	Upregulation	0.184462
TTC37	5.50547	1.0218	3.6818e-08	6.6383e-07	0.178935	6.17794	Upregulation	0.10218
CPD	5.50516	1.1347	3.68838e-08	6.64689e-07	0.162514	6.17738	Upregulation	0.11347
MTSS1	5.49238	1.28521	3.96544e-08	7.13214e-07	0.148924	6.14678	Upregulation	0.128521
FBXL20	5.48932	1.20588	4.03478e-08	7.2533e-07	0.164779	6.13946	Upregulation	0.120588
LINC00299	5.47613	3.29785	4.34721e-08	7.79198e-07	0.0872027	6.10835	Upregulation	0.329785
MYBL2	5.47447	5.72524	4.38827e-08	7.85403e-07	0.0787089	6.10491	Upregulation	0.572524
TLK2	5.47431	1.26633	4.39221e-08	7.85725e-07	0.148358	6.10473	Upregulation	0.126633
CROCC	5.47181	1.45516	4.45467e-08	7.9612e-07	0.140997	6.09902	Upregulation	0.145516
AC087854.1	5.46837	5.34699	4.54189e-08	8.0973e-07	0.0792752	6.09166	Upregulation	0.534699
AC009093.2	5.46242	4.7715	4.69689e-08	8.36956e-07	0.0804077	6.0773	Upregulation	0.47715
FBXO6	5.4598	1.61525	4.76681e-08	8.48176e-07	0.126274	6.07151	Upregulation	0.161525
TAF1B	5.45633	1.346	4.86087e-08	8.64073e-07	0.148924	6.06345	Upregulation	0.1346
PSMA5	5.45525	1.03979	4.89041e-08	8.68902e-07	0.399773	6.06103	Upregulation	0.103979
PRDX3	5.45497	1.35466	4.89821e-08	8.69866e-07	0.233862	6.06055	Upregulation	0.135466
ESR2	5.45309	4.11453	4.95028e-08	8.77834e-07	0.0821065	6.05659	Upregulation	0.411453
PDGFD	5.45274	2.81488	4.95982e-08	8.79101e-07	0.092299	6.05596	Upregulation	0.281488
UBR3	5.449	1.00729	5.06525e-08	8.97353e-07	0.183465	6.04704	Upregulation	0.100729
SNX13	5.4457	1.41604	5.16025e-08	9.13733e-07	0.139298	6.03918	Upregulation	0.141604
FARS2	5.43326	1.07606	5.53341e-08	9.77926e-07	0.172707	6.00969	Upregulation	0.107606
FRY	5.42368	2.72305	5.83845e-08	1.02985e-06	0.0979615	5.98723	Upregulation	0.272305
MPST	5.41814	1.56589	6.02216e-08	1.06123e-06	0.121744	5.97419	Upregulation	0.156589
TOP2A	5.38397	5.73125	7.2862e-08	1.27966e-06	0.0804077	5.8929	Upregulation	0.573125
FCER1G	5.37424	2.05762	7.69062e-08	1.3481e-06	0.13137	5.87028	Upregulation	0.205762
MCM2	5.37012	3.20042	7.86862e-08	1.37865e-06	0.0939977	5.86055	Upregulation	0.320042
GLMN	5.35654	1.23448	8.48294e-08	1.48344e-06	0.146659	5.82873	Upregulation	0.123448
MMS22L	5.35451	2.5027	8.57894e-08	1.49951e-06	0.102492	5.82405	Upregulation	0.25027
CPNE2	5.35239	1.2671	8.68016e-08	1.51576e-06	0.14043	5.81937	Upregulation	0.12671
NAA38	5.35199	1.03094	8.69898e-08	1.51832e-06	0.316535	5.81864	Upregulation	0.103094
MAP3K4	5.34406	1.01488	9.08899e-08	1.58337e-06	0.178369	5.80042	Upregulation	0.101488
ATXN7L1	5.33553	1.15848	9.52637e-08	1.65641e-06	0.163647	5.78083	Upregulation	0.115848
LMO4	5.3354	1.23937	9.53333e-08	1.65683e-06	0.144394	5.78072	Upregulation	0.123937
AQR	5.33156	1.03794	9.73739e-08	1.68989e-06	0.173839	5.77214	Upregulation	0.103794
RDX	5.32452	1.65202	1.01221e-07	1.75499e-06	0.116082	5.75572	Upregulation	0.165202
NFIL3	5.31422	2.69842	1.07118e-07	1.85459e-06	0.0906002	5.73175	Upregulation	0.269842
GMNN	5.31142	3.05061	1.08772e-07	1.88146e-06	0.092299	5.72551	Upregulation	0.305061
CENPE	5.30759	5.00455	1.11085e-07	1.91965e-06	0.0798414	5.71678	Upregulation	0.500455
ASCL2	5.30237	1.74195	1.14306e-07	1.97439e-06	0.107022	5.70457	Upregulation	0.174195
AP4E1	5.29929	1.89579	1.16253e-07	2.00611e-06	0.10872	5.69764	Upregulation	0.189579
CDK2AP2	5.29515	1.03283	1.1892e-07	2.05118e-06	0.315968	5.688	Upregulation	0.103283
ITGAM	5.28068	1.32528	1.28705e-07	2.21265e-06	0.124575	5.65509	Upregulation	0.132528
YAF2	5.2802	1.02663	1.2904e-07	2.21736e-06	0.167044	5.65416	Upregulation	0.102663
SEC24D	5.27469	1.72521	1.3298e-07	2.28079e-06	0.115515	5.64192	Upregulation	0.172521
CDK19	5.26304	1.6932	1.41693e-07	2.42568e-06	0.121178	5.61517	Upregulation	0.16932
OPA1	5.26002	1.06207	1.4404e-07	2.4624e-06	0.182899	5.60864	Upregulation	0.106207
SLC10A7	5.24914	2.06827	1.52812e-07	2.6087e-06	0.103624	5.58358	Upregulation	0.206827
VPS8	5.23768	1.07338	1.62606e-07	2.77074e-06	0.170442	5.5574	Upregulation	0.107338
HIST1H2AH	5.23575	5.92946	1.64314e-07	2.79724e-06	0.0770102	5.55327	Upregulation	0.592946
HSPB11	5.23416	1.10903	1.65733e-07	2.81746e-06	0.263873	5.55014	Upregulation	0.110903
SUPT16H	5.23347	1.0091	1.66358e-07	2.82284e-06	0.294451	5.54931	Upregulation	0.10091
TMEM135	5.22851	1.50532	1.7088e-07	2.89153e-06	0.12684	5.53887	Upregulation	0.150532
MCM6	5.21887	2.08937	1.80021e-07	3.03918e-06	0.125708	5.51724	Upregulation	0.208937
PPP4R1	5.21761	1.56721	1.81243e-07	3.057e-06	0.117214	5.51471	Upregulation	0.156721
GPHN	5.21171	1.63854	1.87111e-07	3.15016e-06	0.137599	5.50167	Upregulation	0.163854
AP1G1	5.20998	1.09539	1.88862e-07	3.17527e-06	0.164779	5.49822	Upregulation	0.109539
PSMB9	5.19498	1.43224	2.04737e-07	3.42798e-06	0.650057	5.46496	Upregulation	0.143224
DOP1A	5.1945	1.52366	2.05273e-07	3.43382e-06	0.120045	5.46422	Upregulation	0.152366
STMN1	5.19321	3.88321	2.06696e-07	3.45509e-06	0.306342	5.46154	Upregulation	0.388321
CMSS1	5.19318	1.58919	2.06733e-07	3.45509e-06	0.125142	5.46154	Upregulation	0.158919
SRGAP2C	5.18906	2.23725	2.11357e-07	3.52914e-06	0.0962627	5.45233	Upregulation	0.223725
UGGT1	5.17863	1.3299	2.2352e-07	3.72713e-06	0.141563	5.42863	Upregulation	0.13299
VRK1	5.17818	1.1298	2.24056e-07	3.73437e-06	0.177237	5.42778	Upregulation	0.11298
TRIM26	5.17146	1.21745	2.32269e-07	3.86773e-06	0.145527	5.41254	Upregulation	0.121745
WDPCP	5.16712	2.06286	2.37726e-07	3.955e-06	0.10872	5.40285	Upregulation	0.206286
TMCC1	5.16261	1.14948	2.4353e-07	4.04604e-06	0.15402	5.39297	Upregulation	0.114948
DYNC1I2	5.16125	1.01086	2.45307e-07	4.07187e-06	0.164779	5.39021	Upregulation	0.101086
CCDC146	5.16111	2.13233	2.45493e-07	4.07312e-06	0.0962627	5.39007	Upregulation	0.213233
BRCA1	5.15635	4.00309	2.51807e-07	4.17598e-06	0.080974	5.37924	Upregulation	0.400309
CDT1	5.1507	4.1678	2.59518e-07	4.29607e-06	0.0787089	5.36693	Upregulation	0.41678
TPK1	5.13835	1.19736	2.77165e-07	4.58199e-06	0.147792	5.33895	Upregulation	0.119736
CCDC14	5.13644	1.38335	2.79999e-07	4.62256e-06	0.137033	5.33512	Upregulation	0.138335
AL157402.2	5.12818	5.09722	2.92557e-07	4.82337e-06	0.0747452	5.31665	Upregulation	0.509722
N4BP2	5.11343	1.07624	3.16368e-07	5.19424e-06	0.170442	5.28448	Upregulation	0.107624
NAIP	5.1082	1.99939	3.25242e-07	5.33341e-06	0.105889	5.273	Upregulation	0.199939
KLHL5	5.10465	2.08729	3.31411e-07	5.42242e-06	0.100227	5.26581	Upregulation	0.208729
AGK	5.10469	1.19938	3.31339e-07	5.42242e-06	0.155719	5.26581	Upregulation	0.119938
TMEM167A	5.10304	1.02593	3.34232e-07	5.46613e-06	0.193092	5.26232	Upregulation	0.102593
E2F3	5.10183	1.3647	3.36379e-07	5.49634e-06	0.129105	5.25993	Upregulation	0.13647
CYBB	5.09283	7.71529	3.52764e-07	5.75636e-06	0.0724802	5.23985	Upregulation	0.771529
AC253572.2	5.09261	1.38068	3.53175e-07	5.76049e-06	0.146093	5.23954	Upregulation	0.138068
GRAMD1B	5.06731	2.54752	4.03485e-07	6.55479e-06	0.0928652	5.18344	Upregulation	0.254752
SEC14L1	5.06135	1.15478	4.16307e-07	6.7571e-06	0.140997	5.17024	Upregulation	0.115478
HLA-DQB1	5.05884	1.45816	4.21813e-07	6.83736e-06	0.12684	5.16511	Upregulation	0.145816
STEAP1B	5.05864	11.4031	4.22253e-07	6.84146e-06	0.0713477	5.16485	Upregulation	1.14031
PPP1R16B	5.05689	1.10222	4.26145e-07	6.90147e-06	0.157984	5.16106	Upregulation	0.110222
TBC1D32	5.05158	2.13317	4.38179e-07	7.08697e-06	0.0985277	5.14954	Upregulation	0.213317
JAKMIP2	5.04668	2.06934	4.49562e-07	7.26786e-06	0.0962627	5.13859	Upregulation	0.206934
ANTXR2	5.04425	1.52958	4.55296e-07	7.35081e-06	0.12231	5.13366	Upregulation	0.152958
NUDT1	5.04051	1.49004	4.64283e-07	7.48599e-06	0.218007	5.12575	Upregulation	0.149004
KIAA1328	5.03678	1.51536	4.73429e-07	7.62339e-06	0.1359	5.11785	Upregulation	0.151536
C1orf112	5.02515	2.40193	5.03032e-07	8.0823e-06	0.0906002	5.09247	Upregulation	0.240193
CHEK1	5.01676	4.19178	5.25493e-07	8.43207e-06	0.0770102	5.07407	Upregulation	0.419178
PTS	5.01295	1.51705	5.36023e-07	8.58975e-06	0.115515	5.06602	Upregulation	0.151705
USP1	4.99877	1.33173	5.7697e-07	9.20562e-06	0.221971	5.03595	Upregulation	0.133173
HIBCH	4.99792	1.1295	5.79511e-07	9.24213e-06	0.148924	5.03423	Upregulation	0.11295
HIF1A-AS3	4.98893	7.5175	6.07136e-07	9.66585e-06	0.0707814	5.01476	Upregulation	0.75175
CCDC50	4.98746	2.19756	6.1179e-07	9.7357e-06	0.0985277	5.01163	Upregulation	0.219756

## Sheet: Sheet 4
names	scores	logfoldchanges	pvals	pvals_adj	pct_nz_group	log(pvalue)	Signature	size
FP236383.3	142.89	57.2471	0	0	0.998951	inf	Upregulation	5.72471
RBFOX2	139.962	22.8455	0	0	0.978545	inf	Upregulation	2.28455
FP671120.4	122.044	17.7511	0	0	0.853312	inf	Upregulation	1.77511
APOO	73.6047	5.57569	0	0	0.543493	inf	Upregulation	0.557569
AC138123.1	58.2445	29.6961	0	0	0.407183	inf	Upregulation	2.96961
S100A8	47.0207	12.5621	0	0	0.333139	inf	Upregulation	1.25621
PTPRCAP	38.4107	2.01608	0	0	0.840602	inf	Upregulation	0.201608
MT2A	37.3716	2.54017	1.13243e-305	8.4416e-304	0.486474	303.074	Upregulation	0.254017
HIST1H4C	34.4686	4.03847	2.37125e-260	1.51731e-258	0.634212	257.819	Upregulation	0.403847
CST7	30.8037	1.01752	2.33583e-208	1.26283e-206	0.460588	205.899	Upregulation	0.101752
S100A4	30.0073	2.20101	7.87706e-198	4.00428e-196	0.767257	195.397	Upregulation	0.220101
CCL5	29.5263	2.50412	1.32265e-191	6.54193e-190	0.485191	189.184	Upregulation	0.250412
SYTL3	28.9852	2.00739	1.01114e-184	4.9018e-183	0.321129	182.31	Upregulation	0.200739
LINC01619	27.9911	3.45985	2.08361e-172	9.59273e-171	0.224347	170.018	Upregulation	0.345985
NDUFA3	27.7565	1.24083	1.45636e-169	6.60525e-168	0.504081	167.18	Upregulation	0.124083
PLEKHA7	27.1171	6.00816	6.19396e-162	2.71179e-160	0.19333	159.567	Upregulation	0.600816
CCL4	26.9758	2.3811	2.84239e-160	1.23703e-158	0.291978	157.908	Upregulation	0.23811
ANXA1	23.5105	1.08732	3.18549e-122	1.14643e-120	0.51271	119.941	Upregulation	0.108732
LINC01138	21.7731	1.34274	4.17668e-105	1.33395e-103	0.311334	102.875	Upregulation	0.134274
GAPDH	-21.6739	2.70164	3.61828e-104	1.15159e-102	0.842351	101.939	Upregulation	0.270164
CEBPD	21.1407	1.97458	3.36401e-99	1.03467e-97	0.205457	96.9852	Upregulation	0.197458
TRGV9	20.7869	1.20964	5.68832e-96	1.71498e-94	0.216068	93.7657	Upregulation	0.120964
ATP5ME	19.911	1.13496	3.26994e-88	9.27057e-87	0.423507	86.0329	Upregulation	0.113496
AC004448.2	19.6483	27.8807	5.97329e-86	1.65002e-84	0.13736	83.7825	Upregulation	2.78807
S100A9	18.9933	5.90892	1.93803e-80	5.09583e-79	0.146339	78.2928	Upregulation	0.590892
AC016074.2	18.1598	5.71308	1.07332e-73	2.64899e-72	0.131297	71.5769	Upregulation	0.571308
FKBP2	17.8866	1.94701	1.49883e-71	3.63302e-70	0.188433	69.4397	Upregulation	0.194701
U2AF1	17.886	2.56954	1.51517e-71	3.67019e-70	0.158582	69.4353	Upregulation	0.256954
GZMA	17.8829	1.26817	1.60419e-71	3.88327e-70	0.335005	69.4108	Upregulation	0.126817
OOEP	17.8813	5.64309	1.64998e-71	3.98882e-70	0.128032	69.3992	Upregulation	0.564309
AOAH	17.5748	1.32647	3.83954e-69	9.03156e-68	0.266091	67.0442	Upregulation	0.132647
ANXA5	16.7791	1.60189	3.47175e-63	7.68257e-62	0.257229	61.1145	Upregulation	0.160189
FTH1	-16.5223	1.9673	2.53605e-61	5.49568e-60	0.970266	59.26	Upregulation	0.19673
PLSCR1	16.3291	1.86143	6.12933e-60	1.29751e-58	0.182253	57.8869	Upregulation	0.186143
GZMB	16.3254	1.41376	6.51063e-60	1.37743e-58	0.209771	57.8609	Upregulation	0.141376
GZMK	16.2132	1.40803	4.06494e-59	8.52124e-58	0.234608	57.0695	Upregulation	0.140803
SNHG25	15.9937	4.27298	1.41413e-57	2.90943e-56	0.118937	55.5362	Upregulation	0.427298
AP001011.1	15.5619	26.977	1.32145e-54	2.62718e-53	0.108792	52.5805	Upregulation	2.6977
SNRPD3	15.2236	1.35366	2.46425e-52	4.75957e-51	0.232043	50.3224	Upregulation	0.135366
HIST1H1E	15.0956	1.34486	1.73142e-51	3.30578e-50	0.374767	49.4807	Upregulation	0.134486
TYROBP	15.0954	1.36853	1.73706e-51	3.3148e-50	0.147971	49.4795	Upregulation	0.136853
CEMIP2	14.9608	1.32534	1.32498e-50	2.48951e-49	0.213969	48.6039	Upregulation	0.132534
NDUFB1	14.1649	1.08913	1.50991e-45	2.64929e-44	0.300606	43.5769	Upregulation	0.108913
SLFN12L	13.7823	2.38916	3.25779e-43	5.5254e-42	0.123834	41.2576	Upregulation	0.238916
ATXN1	13.7185	1.68284	7.86722e-43	1.32208e-41	0.157533	40.8787	Upregulation	0.168284
OAS1	13.5681	1.8736	6.19113e-42	1.02535e-40	0.141558	39.9891	Upregulation	0.18736
LINC01871	13.4142	1.81785	4.99057e-41	8.15083e-40	0.144356	39.0888	Upregulation	0.181785
SIPA1L1	12.904	1.63192	4.27413e-38	6.69108e-37	0.145056	36.1745	Upregulation	0.163192
IFI30	12.7879	4.51471	1.91616e-37	2.96798e-36	0.100163	35.5275	Upregulation	0.451471
MIR4435-2HG	12.0575	1.99268	1.7706e-33	2.56453e-32	0.131413	31.591	Upregulation	0.199268
TEX14	11.9342	9.39088	7.85218e-33	1.12793e-31	0.083722	30.9477	Upregulation	0.939088
EPSTI1	11.7976	1.04073	4.0178e-32	5.69983e-31	0.190882	30.2441	Upregulation	0.104073
VCAN	11.7183	7.16748	1.02746e-31	1.44583e-30	0.0830224	29.8399	Upregulation	0.716748
LYZ	11.4555	3.88464	2.20579e-30	3.02829e-29	0.094916	28.5188	Upregulation	0.388464
GNLY	11.3891	3.48032	4.73942e-30	6.47267e-29	0.170476	28.1889	Upregulation	0.348032
TBC1D5	11.2571	1.07511	2.1357e-29	2.8728e-28	0.179454	27.5417	Upregulation	0.107511
NIBAN1	11.1642	1.14603	6.10525e-29	8.13759e-28	0.152402	27.0895	Upregulation	0.114603
HMGB2	-11.1334	1.02604	8.6267e-29	1.14733e-27	0.260844	26.9403	Upregulation	0.102604
LGALS1	11.0596	1.22148	1.97021e-28	2.59862e-27	0.199277	26.5853	Upregulation	0.122148
OASL	10.9675	1.89705	5.47849e-28	7.13081e-27	0.11299	26.1469	Upregulation	0.189705
IFI44L	10.9527	1.41114	6.45259e-28	8.39272e-27	0.127099	26.0761	Upregulation	0.141114
HIST1H1D	10.5679	1.18267	4.1981e-26	5.25855e-25	0.295009	24.2791	Upregulation	0.118267
CRIP1	10.5586	1.12682	4.6328e-26	5.79313e-25	0.626632	24.2371	Upregulation	0.112682
AC079793.1	10.3494	5.89303	4.20979e-25	5.1619e-24	0.0738106	23.2872	Upregulation	0.589303
SLC35F1	10.337	11.4316	4.79488e-25	5.86947e-24	0.0722948	23.2314	Upregulation	1.14316
AC010609.1	10.2948	9.44029	7.43904e-25	9.06681e-24	0.0720616	23.0425	Upregulation	0.944029
GAREM1	10.2635	6.70179	1.02883e-24	1.24979e-23	0.072528	22.9032	Upregulation	0.670179
AC092821.3	10.1847	1.15616	2.32188e-24	2.80011e-23	0.141674	22.5528	Upregulation	0.115616
C11orf98	10.0818	1.07488	6.64805e-24	7.92373e-23	0.19298	22.1011	Upregulation	0.107488
DLEU2	10.0023	1.91031	1.48884e-23	1.75671e-22	0.108092	21.7553	Upregulation	0.191031
LINC00910	9.98232	2.9383	1.82156e-23	2.14238e-22	0.0879198	21.6691	Upregulation	0.29383
METRNL	9.90127	1.1538	4.11007e-23	4.78627e-22	0.129198	21.32	Upregulation	0.11538
ARL15	9.78374	1.87521	1.32229e-22	1.52144e-21	0.101213	20.8177	Upregulation	0.187521
SMYD3	9.7491	1.05696	1.86114e-22	2.13274e-21	0.160448	20.6711	Upregulation	0.105696
DIAPH2	9.71142	1.65062	2.69561e-22	3.08126e-21	0.106926	20.5113	Upregulation	0.165062
LAG3	9.64928	1.15208	4.95018e-22	5.61629e-21	0.135145	20.2506	Upregulation	0.115208
AC010894.3	9.54452	9.76771	1.36736e-21	1.53707e-20	0.0668144	19.8133	Upregulation	0.976771
HERC5	9.47282	1.28459	2.72384e-21	3.04227e-20	0.1257	19.5168	Upregulation	0.128459
WWOX	9.37499	1.47038	6.91826e-21	7.64308e-20	0.116255	19.1167	Upregulation	0.147038
SOS1	9.34518	1.32406	9.17304e-21	1.01036e-19	0.11917	18.9955	Upregulation	0.132406
AC006369.1	9.12706	1.7382	7.03817e-20	7.57882e-19	0.0946828	18.1204	Upregulation	0.17382
STEAP1B	8.66902	11.1479	4.35871e-18	4.45624e-17	0.0606343	16.351	Upregulation	1.11479
AC105052.4	8.65881	3.79909	4.76724e-18	4.86982e-17	0.0657649	16.3125	Upregulation	0.379909
STMN1	-8.57333	1.45974	1.00539e-17	1.01597e-16	0.20056	15.9931	Upregulation	0.145974
SPATS2L	8.46996	1.64633	2.45477e-17	2.45149e-16	0.094333	15.6106	Upregulation	0.164633
IFIT1	8.40361	2.75166	4.32957e-17	4.29449e-16	0.0712453	15.3671	Upregulation	0.275166
KLRC1	8.36334	1.04475	6.09683e-17	6.01807e-16	0.0957323	15.2205	Upregulation	0.104475
BOLA2	8.31981	1.82039	8.81037e-17	8.63832e-16	0.0859375	15.0636	Upregulation	0.182039
S100A12	8.17048	8.64986	3.07172e-16	2.9735e-15	0.0577192	14.5267	Upregulation	0.864986
SLCO3A1	8.09915	1.22787	5.53459e-16	5.32383e-15	0.109025	14.2738	Upregulation	0.122787
FCER1G	7.63879	1.79329	2.19276e-14	2.00293e-13	0.108792	12.6983	Upregulation	0.179329
JPT1	7.55726	1.13015	4.11637e-14	3.72929e-13	0.245103	12.4284	Upregulation	0.113015
NCALD	7.45626	1.08383	8.90099e-14	7.96346e-13	0.108909	12.0989	Upregulation	0.108383
AC026347.1	7.43437	8.66763	1.05069e-13	9.375e-13	0.0521222	12.028	Upregulation	0.866763
AL390728.5	7.36695	2.99712	1.74579e-13	1.54866e-12	0.0593517	11.81	Upregulation	0.299712
IFIT3	7.30279	2.69839	2.81855e-13	2.48224e-12	0.0607509	11.6052	Upregulation	0.269839
HIST1H2AM	7.1852	3.42697	6.71104e-13	5.82892e-12	0.0602845	11.2344	Upregulation	0.342697
LGALS3	7.13413	1.36641	9.74034e-13	8.41809e-12	0.0829058	11.0748	Upregulation	0.136641
CPB2-AS1	7.08845	3.16138	1.35625e-12	1.16691e-11	0.0564366	10.933	Upregulation	0.316138
GATD3B	7.06578	1.52814	1.59721e-12	1.36875e-11	0.0810401	10.8637	Upregulation	0.152814
IFI27	6.99509	5.01352	2.65086e-12	2.25638e-11	0.0523554	10.6466	Upregulation	0.501352
RORA-AS1	6.92976	2.10261	4.21562e-12	3.56095e-11	0.0650653	10.4484	Upregulation	0.210261
SRGAP2	6.15912	1.94847	7.31523e-10	5.67135e-09	0.0606343	8.24631	Upregulation	0.194847
RFX7	6.07879	1.28133	1.21093e-09	9.27611e-09	0.0770756	8.03263	Upregulation	0.128133
CST3	6.008	2.39237	1.87822e-09	1.42595e-08	0.0654151	7.8459	Upregulation	0.239237
C1orf112	5.89871	1.78091	3.66356e-09	2.74774e-08	0.0611007	7.56102	Upregulation	0.178091
HIF1A-AS3	5.8403	6.64499	5.21077e-09	3.87641e-08	0.041278	7.41157	Upregulation	0.664499
MTCP1	5.76337	4.5088	8.24492e-09	6.08658e-08	0.0422108	7.21563	Upregulation	0.45088
AL049869.3	5.66596	5.0563	1.46203e-08	1.06661e-07	0.0409282	6.97199	Upregulation	0.50563
FCN1	5.40327	5.68322	6.54361e-08	4.62718e-07	0.0391791	6.33468	Upregulation	0.568322
PTCH2	5.27036	4.24524	1.36157e-07	9.48873e-07	0.0394123	6.02279	Upregulation	0.424524
LYN	5.07693	1.79957	3.83589e-07	2.61399e-06	0.0542211	5.5827	Upregulation	0.179957
THSD4-AS1	5.0205	25.3246	5.15367e-07	3.48025e-06	0.0350979	5.45839	Upregulation	2.53246
HIST1H1B	5.01779	4.00351	5.22683e-07	3.52705e-06	0.0446595	5.45259	Upregulation	0.400351
BAIAP2L1	4.93853	5.76228	7.87148e-07	5.2478e-06	0.0352146	5.28002	Upregulation	0.576228
S100A10	4.91911	1.24921	8.69395e-07	5.78033e-06	0.734258	5.23805	Upregulation	0.124921
CCDC200	4.86146	7.92357	1.16522e-06	7.68712e-06	0.0341651	5.11424	Upregulation	0.792357
MNDA	4.81972	4.64065	1.43761e-06	9.41793e-06	0.0361474	5.02604	Upregulation	0.464065
AF165147.1	4.81143	2.11113	1.49853e-06	9.80825e-06	0.0451259	5.00841	Upregulation	0.211113

## Sheet: Sheet 5
names	scores	logfoldchanges	pvals	pvals_adj	pct_nz_group	log(pvalue)	Signature	size
FP236383.3	149.223	77.7981	0	0	0.998852	inf	Upregulation	7.77981
AC138123.1	65.5675	29.7094	0	0	0.438877	inf	Upregulation	2.97094
RBFOX2	146.724	29.1471	0	0	0.982148	inf	Upregulation	2.91471
LINC01619	38.6029	4.08788	0	0	0.285938	inf	Upregulation	0.408788
FTH1	-37.7979	11.1697	0	0	0.925044	inf	Upregulation	1.11697
APOO	93.2016	6.06453	0	0	0.649755	inf	Upregulation	0.606453
FP671120.4	138.893	22.2509	0	0	0.929742	inf	Upregulation	2.22509
HIST1H4C	35.2602	1.74579	2.39677e-272	1.61853e-270	0.624387	269.791	Upregulation	0.174579
SYTL3	32.8714	3.13433	5.63982e-237	3.35102e-235	0.327487	234.475	Upregulation	0.313433
NDUFA3	31.0203	1.18781	2.87476e-211	1.57278e-209	0.517277	208.803	Upregulation	0.118781
ATP5ME	30.8698	1.34414	3.03785e-209	1.64968e-207	0.482827	206.783	Upregulation	0.134414
PLEKHA7	29.3048	6.02944	8.99978e-189	4.56234e-187	0.199916	186.341	Upregulation	0.602944
LINC01138	27.8141	1.66555	2.93137e-170	1.36851e-168	0.341581	167.864	Upregulation	0.166555
U2AF1	24.3491	2.83453	5.92892e-131	2.29392e-129	0.196471	128.639	Upregulation	0.283453
SNHG25	23.9804	4.89303	4.4499e-127	1.68255e-125	0.167554	124.774	Upregulation	0.489303
OASL	22.7079	3.55727	3.74399e-114	1.30757e-112	0.186032	111.884	Upregulation	0.355727
OOEP	20.7291	5.83027	1.89484e-95	5.82797e-94	0.141768	93.2345	Upregulation	0.583027
AC016074.2	19.7597	5.61458	6.62463e-87	1.91826e-85	0.136653	84.7171	Upregulation	0.561458
MT2A	19.5587	2.34693	3.47719e-85	9.9351e-84	0.366218	83.0028	Upregulation	0.234693
AP001011.1	19.2772	27.2905	8.34484e-83	2.34405e-81	0.129032	80.63	Upregulation	2.72905
ZBTB20	19.2176	1.0842	2.63503e-82	7.36781e-81	0.327174	80.1327	Upregulation	0.10842
LINC01871	18.9347	2.46384	5.91011e-80	1.61792e-78	0.175906	77.791	Upregulation	0.246384
UPF2	18.5916	1.03793	3.75868e-77	1.00859e-75	0.276438	74.9963	Upregulation	0.103793
SLFN12L	18.0381	2.73463	9.78621e-73	2.48051e-71	0.148032	70.6055	Upregulation	0.273463
CMSS1	17.9415	2.99517	5.58938e-72	1.40506e-70	0.169851	69.8523	Upregulation	0.299517
CEMIP2	17.3538	1.53299	1.84493e-67	4.43667e-66	0.224763	65.3529	Upregulation	0.153299
AC079793.1	16.7528	6.58759	5.40235e-63	1.22967e-61	0.113582	60.9102	Upregulation	0.658759
SIPA1L1	16.493	2.03178	4.12209e-61	9.23334e-60	0.164527	59.0346	Upregulation	0.203178
CRYBG1	16.4291	1.52684	1.1839e-60	2.64381e-59	0.246581	58.5778	Upregulation	0.152684
S100A8	16.1016	7.21891	2.48629e-58	5.38465e-57	0.112747	56.2688	Upregulation	0.721891
HERC5	15.9107	1.97668	5.33897e-57	1.13479e-55	0.164527	54.9451	Upregulation	0.197668
LINC00910	15.476	2.9882	5.04231e-54	1.03218e-52	0.121933	51.9862	Upregulation	0.29882
SMYD3	15.1764	1.40235	5.06953e-52	1.01338e-50	0.193026	49.9942	Upregulation	0.140235
SNRPD3	15.105	1.06212	1.50018e-51	2.97928e-50	0.228312	49.5259	Upregulation	0.106212
ATXN1	15.0373	1.75874	4.18015e-51	8.24786e-50	0.161917	49.0837	Upregulation	0.175874
GNLY	14.4045	2.60094	4.84728e-47	9.1357e-46	0.184884	45.0393	Upregulation	0.260094
TEX14	14.3668	8.65253	8.35979e-47	1.57153e-45	0.096461	44.8037	Upregulation	0.865253
USP9Y	14.2697	1.04572	3.37902e-46	6.28433e-45	0.20096	44.2017	Upregulation	0.104572
AC092821.3	14.2088	1.37891	8.0795e-46	1.49352e-44	0.165466	43.8258	Upregulation	0.137891
FKBP2	14.1225	1.51433	2.76009e-45	5.06885e-44	0.15868	43.2951	Upregulation	0.151433
PLSCR1	14.0902	1.72615	4.36138e-45	7.98553e-44	0.162439	43.0977	Upregulation	0.172615
SOS1	13.5392	1.59844	9.17392e-42	1.61508e-40	0.144378	39.7918	Upregulation	0.159844
GAREM1	13.3595	7.01937	1.04308e-40	1.80594e-39	0.0901973	38.7433	Upregulation	0.701937
IFI44L	13.1763	1.64358	1.20081e-39	2.05091e-38	0.138323	37.6881	Upregulation	0.164358
DIPK1A	12.7593	1.30541	2.76628e-37	4.53216e-36	0.158263	35.3437	Upregulation	0.130541
CWF19L2	12.7429	1.03164	3.41554e-37	5.58839e-36	0.186867	35.2527	Upregulation	0.103164
ANK3	12.6462	1.37551	1.17436e-36	1.90695e-35	0.173296	34.7197	Upregulation	0.137551
IMMP2L	12.5213	1.40556	5.7088e-36	9.17646e-35	0.161186	34.0373	Upregulation	0.140556
WWOX	12.4716	1.74373	1.06606e-35	1.69647e-34	0.133834	33.7705	Upregulation	0.174373
IFITM2	12.3855	1.24894	3.13205e-35	4.95403e-34	0.835056	33.305	Upregulation	0.124894
ZNF331	12.1383	2.16737	6.61619e-34	1.01833e-32	0.200021	31.9921	Upregulation	0.216737
CARD9	12.0057	2.75911	3.31487e-33	5.0427e-32	0.0966698	31.2973	Upregulation	0.275911
ARL15	11.976	2.07288	4.74571e-33	7.2014e-32	0.112851	31.1426	Upregulation	0.207288
SLC35F1	11.7865	11.5692	4.58375e-32	6.7923e-31	0.0789226	30.168	Upregulation	1.15692
BTBD9	11.6844	1.31135	1.53116e-31	2.24797e-30	0.150538	29.6482	Upregulation	0.131135
AC010609.1	11.668	9.51414	1.85694e-31	2.723e-30	0.0781919	29.565	Upregulation	0.951414
AC010894.3	11.2317	9.85271	2.85088e-29	4.00864e-28	0.0752688	27.397	Upregulation	0.985271
STEAP1B	11.0378	11.4436	2.51031e-28	3.45933e-27	0.0739117	26.461	Upregulation	1.14436
IFI44	10.9644	1.51767	5.67062e-28	7.76179e-27	0.131225	26.11	Upregulation	0.151767
LAG3	10.8761	1.76755	1.49828e-27	2.02956e-26	0.138115	25.6926	Upregulation	0.176755
DLEU2	10.7911	1.70129	3.79173e-27	5.10038e-26	0.110763	25.2924	Upregulation	0.170129
PPP1R16B	10.762	1.2085	5.20168e-27	6.97387e-26	0.158054	25.1565	Upregulation	0.12085
CREM	10.3947	1.1886	2.62073e-25	3.38108e-24	0.158263	23.4709	Upregulation	0.11886
ASAP1	10.3826	1.37923	2.97458e-25	3.83219e-24	0.126527	23.4166	Upregulation	0.137923
CROCC	10.3796	1.26477	3.07213e-25	3.95647e-24	0.133626	23.4027	Upregulation	0.126477
NIBAN1	10.2765	1.12668	8.99599e-25	1.14686e-23	0.142604	22.9405	Upregulation	0.112668
IFI6	9.9387	1.18134	2.82494e-23	3.49192e-22	0.291262	21.4569	Upregulation	0.118134
AC105052.4	9.91831	3.93079	3.46567e-23	4.26807e-22	0.071615	21.3698	Upregulation	0.393079
CDKAL1	9.79541	1.1663	1.17823e-22	1.43271e-21	0.134461	20.8438	Upregulation	0.11663
DIAPH2	9.78306	1.51953	1.33122e-22	1.61659e-21	0.104708	20.7914	Upregulation	0.151953
LYZ	9.6483	2.41697	4.99779e-22	5.99554e-21	0.0794446	20.2222	Upregulation	0.241697
CMIP	9.58169	1.17833	9.54678e-22	1.13633e-20	0.142499	19.9445	Upregulation	0.117833
RORA-AS1	9.50113	2.44379	2.07615e-21	2.45126e-20	0.0801754	19.6106	Upregulation	0.244379
IFIT3	9.40669	3.32023	5.12026e-21	5.99701e-20	0.0725545	19.2221	Upregulation	0.332023
LDLRAD4	9.02964	1.06864	1.72229e-19	1.94982e-18	0.134565	17.71	Upregulation	0.106864
BOLA2	9.02172	1.79723	1.85163e-19	2.0943e-18	0.0882138	17.679	Upregulation	0.179723
RFX7	8.994	1.61626	2.38387e-19	2.68303e-18	0.0946863	17.5714	Upregulation	0.161626
IFITM1	8.65961	4.41931	4.73393e-18	5.16443e-17	0.970665	16.287	Upregulation	0.441931
AC004448.2	8.60924	25.8981	7.35451e-18	7.96634e-17	0.0576261	16.0987	Upregulation	2.58981
LINC01934	8.53589	1.20928	1.39077e-17	1.49408e-16	0.113791	15.8256	Upregulation	0.120928
METRNL	8.48799	1.31676	2.10243e-17	2.24543e-16	0.11567	15.6487	Upregulation	0.131676
C1orf112	8.3688	2.06809	5.82082e-17	6.14856e-16	0.0758952	15.2112	Upregulation	0.206809
AL592183.1	8.29772	3.10334	1.06129e-16	1.11078e-15	0.0637854	14.9544	Upregulation	0.310334
BCAS3	8.27724	1.01793	1.26067e-16	1.31721e-15	0.124961	14.8803	Upregulation	0.101793
RABGEF1	8.21736	1.1698	2.08038e-16	2.16318e-15	0.106796	14.6649	Upregulation	0.11698
SMIM4	8.19336	1.1414	2.54041e-16	2.6333e-15	0.107422	14.5795	Upregulation	0.11414
AL390728.5	8.09292	3.08507	5.825e-16	5.9871e-15	0.0620106	14.2228	Upregulation	0.308507
AC026347.1	7.85388	8.5996	4.03376e-15	4.01195e-14	0.0527195	13.3966	Upregulation	0.85996
CPB2-AS1	7.84682	3.2392	4.26716e-15	4.24063e-14	0.0594008	13.3726	Upregulation	0.32392
AC008083.2	7.8183	6.25653	5.35434e-15	5.3009e-14	0.0531371	13.2757	Upregulation	0.625653
NCALD	7.79797	1.13588	6.29132e-15	6.21508e-14	0.10878	13.2066	Upregulation	0.113588
RCAN3AS	7.79722	3.23409	6.32867e-15	6.2486e-14	0.05867	13.2042	Upregulation	0.323409
USP3-AS1	7.77445	2.61388	7.57733e-15	7.45732e-14	0.0630546	13.1274	Upregulation	0.261388
PTS	7.75908	1.24764	8.55468e-15	8.38313e-14	0.0968786	13.0766	Upregulation	0.124764
TYMP	7.69428	1.04452	1.42298e-14	1.38297e-13	0.107631	12.8592	Upregulation	0.104452
OAS1	7.68246	1.12738	1.56067e-14	1.51477e-13	0.0986533	12.8197	Upregulation	0.112738
TSPYL2	7.6183	1.53668	2.5703e-14	2.47567e-13	0.254202	12.6063	Upregulation	0.153668
GABARAPL1	7.51303	1.10913	5.77742e-14	5.48675e-13	0.130494	12.2607	Upregulation	0.110913
RAD51B	7.46962	1.12869	8.04285e-14	7.61253e-13	0.106483	12.1185	Upregulation	0.112869
GATD3B	7.4044	1.43934	1.31749e-13	1.23994e-12	0.0813237	11.9066	Upregulation	0.143934
NR3C2	7.17097	1.21079	7.44696e-13	6.84496e-12	0.0971918	11.1646	Upregulation	0.121079
KCNQ5	7.15141	2.05165	8.58891e-13	7.87679e-12	0.0702579	11.1037	Upregulation	0.205165
STXBP5	7.13806	1.39565	9.46541e-13	8.66758e-12	0.0826809	11.0621	Upregulation	0.139565
MTCP1	7.10597	4.74538	1.19484e-12	1.09058e-11	0.0494832	10.9623	Upregulation	0.474538
BTBD11	6.994	1.23063	2.67156e-12	2.4025e-11	0.0966698	10.6193	Upregulation	0.123063
CCDC200	6.99165	8.27223	2.71681e-12	2.44259e-11	0.0469778	10.6121	Upregulation	0.827223
SPATS2L	6.9614	1.3362	3.36899e-12	3.01772e-11	0.0818457	10.5203	Upregulation	0.13362
AC243829.2	6.95468	6.19779	3.53352e-12	3.16134e-11	0.0478129	10.5001	Upregulation	0.619779
BAIAP2L1	6.85298	6.16541	7.23273e-12	6.39433e-11	0.0465602	10.1942	Upregulation	0.616541
PCAT1	6.80489	1.89896	1.0113e-11	8.88916e-11	0.0659777	10.0511	Upregulation	0.189896
EXOC6B	6.67672	1.53205	2.44356e-11	2.11935e-10	0.0724502	9.6738	Upregulation	0.153205
S100A9	6.64242	2.90534	3.08571e-11	2.6662e-10	0.0582524	9.57411	Upregulation	0.290534
HIF1A-AS3	6.62372	6.71925	3.50264e-11	3.02216e-10	0.0447855	9.51968	Upregulation	0.671925
CMPK2	6.61184	1.62894	3.79585e-11	3.26591e-10	0.0694227	9.486	Upregulation	0.162894
HIST1H2AM	6.51613	2.69547	7.21445e-11	6.16234e-10	0.0537634	9.21025	Upregulation	0.269547
RFX3-AS1	6.4734	2.5433	9.5823e-11	8.15442e-10	0.0533459	9.08861	Upregulation	0.25433
PAM	6.37838	1.31895	1.78977e-10	1.50661e-09	0.0768347	8.822	Upregulation	0.131895
PTCH2	6.21324	4.26885	5.1902e-10	4.29983e-09	0.0441591	8.36655	Upregulation	0.426885
FILIP1L	6.19613	6.39742	5.78701e-10	4.78127e-09	0.0420712	8.32046	Upregulation	0.639742
FAAH2	6.15316	1.00031	7.59519e-10	6.24279e-09	0.0991753	8.20462	Upregulation	0.100031
AL589693.1	6.14082	6.39743	8.20981e-10	6.74646e-09	0.041758	8.17092	Upregulation	0.639742
AC068282.1	6.06603	4.76028	1.31109e-09	1.06924e-08	0.04228	7.97093	Upregulation	0.476028
ABHD15-AS1	6.00463	25.375	1.91763e-09	1.55419e-08	0.0401921	7.8085	Upregulation	2.5375
ELL2	5.86465	1.48851	4.50086e-09	3.56957e-08	0.0668128	7.44738	Upregulation	0.148851
MPZL3	5.80005	1.56451	6.62963e-09	5.22167e-08	0.0640985	7.28219	Upregulation	0.156451
XYLT1	5.79823	1.53272	6.70192e-09	5.27634e-08	0.0624282	7.27767	Upregulation	0.153272
TAFA1	5.74523	3.35651	9.17982e-09	7.18235e-08	0.0435327	7.14373	Upregulation	0.335651
KLHL5	5.7329	1.32801	9.87256e-09	7.71776e-08	0.0669172	7.11251	Upregulation	0.132801
AC068724.3	5.67481	8.43896	1.38839e-08	1.07731e-07	0.0381042	6.96766	Upregulation	0.843896
AC022217.3	5.62995	6.04251	1.80263e-08	1.38814e-07	0.038313	6.85757	Upregulation	0.604251
A2M	5.5364	3.75727	3.08748e-08	2.34201e-07	0.0406097	6.63041	Upregulation	0.375727
AL157402.2	5.52838	4.09098	3.23203e-08	2.44969e-07	0.0394613	6.61089	Upregulation	0.409098
IFIT1	5.49942	2.04609	3.81034e-08	2.87848e-07	0.0493788	6.54084	Upregulation	0.204609
LINC01473	5.4778	3.86616	4.3064e-08	3.24652e-07	0.0397745	6.48858	Upregulation	0.386616
SNED1	5.42656	1.44959	5.74521e-08	4.30549e-07	0.0612799	6.36598	Upregulation	0.144959
TTTY14	5.28949	2.10695	1.22657e-07	9.01659e-07	0.0478129	6.04496	Upregulation	0.210695
LRRC37A3	5.2697	3.87922	1.36649e-07	1.0013e-06	0.0379998	5.99943	Upregulation	0.387922
ANKUB1	5.267	7.31735	1.38674e-07	1.01553e-06	0.0354943	5.99331	Upregulation	0.731735
PZP	5.2577	4.74929	1.4587e-07	1.06652e-06	0.0367471	5.97203	Upregulation	0.474929
CD302	5.24207	3.40409	1.58788e-07	1.15935e-06	0.0390437	5.93579	Upregulation	0.340409
SEC22A	5.22089	1.48933	1.78061e-07	1.29438e-06	0.0568953	5.88794	Upregulation	0.148933
AC008892.1	5.13271	1.99714	2.85595e-07	2.04962e-06	0.0458294	5.68833	Upregulation	0.199714
AC068888.1	5.13016	3.33737	2.89489e-07	2.07635e-06	0.0382086	5.6827	Upregulation	0.333737
MTFR1	5.03987	1.53164	4.65859e-07	3.30316e-06	0.0532415	5.48107	Upregulation	0.153164
AC016831.7	5.0174	3.50738	5.2376e-07	3.70295e-06	0.0370602	5.43145	Upregulation	0.350738
AC092683.1	4.98452	1.13006	6.21143e-07	4.37285e-06	0.0658733	5.35923	Upregulation	0.113006
SLC7A5	4.95733	1.06519	7.14698e-07	5.01508e-06	0.0742249	5.29972	Upregulation	0.106519
CSAD	4.90848	1.18816	9.17832e-07	6.40243e-06	0.0603403	5.19366	Upregulation	0.118816

## Sheet: Sheet 6
names	scores	logfoldchanges	pvals	pvals_adj	pct_nz_group	log(pvalue)	Signature	size
FP236383.3	187.553	68.0903	0	0	0.998898	inf	Upregulation	6.80903
RBFOX2	184.08	26.1705	0	0	0.980446	inf	Upregulation	2.61704
FP671120.4	167.776	20.1313	0	0	0.893638	inf	Upregulation	2.01313
APOO	107.443	5.83976	0	0	0.599559	inf	Upregulation	0.583976
AC138123.1	79.5939	29.7031	0	0	0.423905	inf	Upregulation	2.97031
HIST1H4C	44.7542	2.88302	0	0	0.629028	inf	Upregulation	0.288302
LINC01619	42.9544	3.81467	0	0	0.256844	inf	Upregulation	0.381467
S100A8	39.8329	10.0528	0	0	0.216855	inf	Upregulation	1.00528
SYTL3	39.7701	2.65592	0	0	0.324484	inf	Upregulation	0.265592
NDUFA3	37.7807	1.21296	0	0	0.511044	inf	Upregulation	0.121296
PLEKHA7	36.2467	6.01942	1.11922e-287	5.39007e-286	0.196805	285.268	Upregulation	0.601942
MT2A	36.1423	2.43907	4.91136e-286	2.34981e-284	0.423024	283.629	Upregulation	0.243907
PTPRCAP	35.6362	1.3735	3.86099e-278	1.81175e-276	0.812889	275.742	Upregulation	0.13735
FTH1	-35.3092	6.82285	4.24427e-273	1.95895e-271	0.946406	270.708	Upregulation	0.682285
ATP5ME	32.8162	1.24716	3.45347e-236	1.438e-234	0.454806	233.842	Upregulation	0.124716
LINC01138	31.9446	1.51871	6.42741e-224	2.54875e-222	0.327293	221.594	Upregulation	0.151871
GAPDH	-31.0302	1.08837	2.11029e-211	7.9792e-210	0.818893	209.098	Upregulation	0.108837
U2AF1	27.2367	2.71426	2.39026e-163	7.58111e-162	0.178573	161.12	Upregulation	0.271426
SNHG25	25.8189	4.62798	5.447e-147	1.61561e-145	0.144588	144.792	Upregulation	0.462798
OOEP	24.8332	5.74443	3.92438e-136	1.09646e-134	0.13528	133.96	Upregulation	0.574443
AC016074.2	24.3631	5.66178	4.20709e-131	1.13809e-129	0.134123	128.944	Upregulation	0.566178
AP001011.1	22.4323	27.1498	1.90386e-111	4.61783e-110	0.119471	109.336	Upregulation	2.71498
OASL	21.8584	2.94469	6.4606e-106	1.50041e-104	0.151529	103.824	Upregulation	0.294469
CCL4	21.679	1.48123	3.23747e-104	7.40593e-103	0.220821	102.13	Upregulation	0.148123
LINC01871	20.8735	2.18661	9.32475e-97	2.0183e-95	0.161002	94.695	Upregulation	0.218661
CEMIP2	20.7842	1.43761	6.01846e-96	1.29273e-94	0.219664	93.8885	Upregulation	0.143761
SLFN12L	20.5072	2.58018	1.85707e-93	3.9131e-92	0.136601	91.4075	Upregulation	0.258018
FKBP2	20.4557	1.73179	5.35026e-93	1.1222e-91	0.172735	90.9499	Upregulation	0.173179
PLSCR1	19.4685	1.79128	2.03231e-84	3.99059e-83	0.171798	82.399	Upregulation	0.179128
SNRPD3	19.456	1.20529	2.59418e-84	5.09114e-83	0.230074	82.2932	Upregulation	0.120529
SIPA1L1	18.938	1.85411	5.54714e-80	1.06299e-78	0.155329	77.9735	Upregulation	0.185411
ATXN1	18.4778	1.72328	3.11651e-76	5.80495e-75	0.159846	74.2362	Upregulation	0.172328
AC004448.2	17.8921	27.1219	1.35921e-71	2.42793e-70	0.0952906	69.6148	Upregulation	2.71219
AC079793.1	17.5263	6.29634	9.02321e-69	1.57116e-67	0.0947948	66.8038	Upregulation	0.629634
TEX14	16.9268	9.04143	2.85622e-64	4.76919e-63	0.0904434	62.3216	Upregulation	0.904143
GNLY	16.6138	3.01851	5.53923e-62	9.01073e-61	0.178078	60.0452	Upregulation	0.301851
LINC00910	16.452	2.96482	8.11634e-61	1.30292e-59	0.105866	58.8851	Upregulation	0.296482
HERC5	16.4244	1.6829	1.28001e-60	2.05031e-59	0.146186	58.6882	Upregulation	0.16829
S100A9	16.1817	4.81514	6.79098e-59	1.06768e-57	0.0998623	56.9716	Upregulation	0.481514
SMYD3	16.1087	1.24741	2.21535e-58	3.46217e-57	0.177637	56.4607	Upregulation	0.124741
CEBPD	16.0002	1.3322	1.27332e-57	1.97561e-56	0.142605	55.7043	Upregulation	0.13322
AC092821.3	15.7372	1.27725	8.41113e-56	1.28595e-54	0.154227	53.8908	Upregulation	0.127725
IFI44L	15.5287	1.53762	2.21677e-54	3.34581e-53	0.133021	52.4755	Upregulation	0.153762
GZMB	15.3569	1.16231	3.18383e-53	4.7332e-52	0.175544	51.3248	Upregulation	0.116231
GAREM1	15.2229	6.87729	2.49325e-52	3.67521e-51	0.0818507	50.4347	Upregulation	0.687729
ANXA5	14.9773	1.10129	1.03258e-50	1.49558e-49	0.221537	48.8252	Upregulation	0.110129
SOS1	14.7727	1.47439	2.19874e-49	3.13625e-48	0.13247	47.5036	Upregulation	0.147439
CRYBG1	14.6549	1.12466	1.25301e-48	1.77071e-47	0.217791	46.7519	Upregulation	0.112466
SLC35F1	14.2253	11.5057	6.38005e-46	8.73284e-45	0.0757918	44.0588	Upregulation	1.15057
AC010609.1	14.1206	9.47969	2.83439e-45	3.8437e-44	0.0752961	43.4153	Upregulation	0.947969
WWOX	14.0832	1.6201	4.81774e-45	6.52124e-44	0.12553	43.1857	Upregulation	0.16201
ARL15	14.008	1.98247	1.39278e-44	1.8721e-43	0.107353	42.7277	Upregulation	0.198247
NIBAN1	13.737	1.13585	6.09861e-43	8.03221e-42	0.147232	41.0952	Upregulation	0.113585
CMSS1	13.5552	2.21138	7.38038e-42	9.57905e-41	0.123272	40.0187	Upregulation	0.221138
OAS1	13.5074	1.52106	1.41433e-41	1.82789e-40	0.11892	39.738	Upregulation	0.152106
LYZ	13.5011	3.26309	1.54127e-41	1.98984e-40	0.086753	39.7012	Upregulation	0.326309
AC010894.3	13.3661	9.81313	9.54566e-41	1.22033e-39	0.0712751	38.9135	Upregulation	0.981313
DLEU2	13.3578	1.80332	1.06682e-40	1.36337e-39	0.109502	38.8654	Upregulation	0.180332
LAG3	13.1953	1.50236	9.34408e-40	1.18258e-38	0.136712	37.9272	Upregulation	0.150236
STEAP1B	12.6947	11.3109	6.3297e-37	7.64094e-36	0.0676398	35.1169	Upregulation	1.13109
DIAPH2	12.509	1.58277	6.66856e-36	7.9194e-35	0.105756	34.1013	Upregulation	0.158277
DIPK1A	12.4155	1.10493	2.15227e-35	2.5346e-34	0.139135	33.5961	Upregulation	0.110493
AC105052.4	11.946	3.86997	6.81489e-33	7.73192e-32	0.0688516	31.1117	Upregulation	0.386997
CREM	11.7931	1.06703	4.2368e-32	4.74514e-31	0.151859	30.3238	Upregulation	0.106703
METRNL	11.7679	1.24169	5.71238e-32	6.3763e-31	0.12206	30.1954	Upregulation	0.124169
ANK3	11.2901	1.09089	1.46868e-29	1.58757e-28	0.149601	27.7993	Upregulation	0.109089
ASAP1	11.2525	1.20687	2.25028e-29	2.42314e-28	0.117158	27.6156	Upregulation	0.120687
BOLA2	11.1412	1.80821	7.90223e-29	8.44465e-28	0.0871385	27.0734	Upregulation	0.180821
IFI44	10.8355	1.26307	2.33721e-27	2.43023e-26	0.115946	25.6144	Upregulation	0.126307
IFIT3	10.7659	3.05639	4.98756e-27	5.14804e-26	0.0669788	25.2884	Upregulation	0.305639
RORA-AS1	10.5972	2.29185	3.06972e-26	3.12097e-25	0.0730377	24.5057	Upregulation	0.229185
IMMP2L	10.5672	1.06618	4.22783e-26	4.28176e-25	0.134233	24.3684	Upregulation	0.106618
MIR4435-2HG	10.328	1.47137	5.2632e-25	5.22764e-24	0.102561	23.2817	Upregulation	0.147137
BTBD9	10.0803	1.00362	6.75397e-24	6.55708e-23	0.126411	22.1833	Upregulation	0.100362
AL390728.5	9.9345	3.04415	2.94662e-23	2.81664e-22	0.0607546	21.5503	Upregulation	0.304415
VCAN	9.88637	6.31391	4.77004e-23	4.53829e-22	0.0537593	21.3431	Upregulation	0.631391
SPATS2L	9.8681	1.49017	5.72363e-23	5.43708e-22	0.0877444	21.2646	Upregulation	0.149017
AC026347.1	9.81779	8.63211	9.43945e-23	8.92978e-22	0.0524373	21.0492	Upregulation	0.863211
NCALD	9.79429	1.1115	1.19134e-22	1.12411e-21	0.108841	20.9492	Upregulation	0.11115
RFX7	9.73328	1.46679	2.17465e-22	2.04246e-21	0.0863674	20.6898	Upregulation	0.146679
CPB2-AS1	9.59862	3.20293	8.10255e-22	7.53053e-21	0.0580006	20.1232	Upregulation	0.320293
IFI30	9.41373	3.68276	4.78839e-21	4.37712e-20	0.0609749	19.3588	Upregulation	0.368276
SLCO3A1	9.37722	1.10783	6.77327e-21	6.17917e-20	0.102396	19.2091	Upregulation	0.110783
CARD9	9.32594	2.15307	1.10004e-20	9.99566e-20	0.0660424	19.0002	Upregulation	0.215307
GATD3B	9.29118	1.48191	1.52588e-20	1.38171e-19	0.0811898	18.8596	Upregulation	0.148191
C1orf112	9.20704	1.939	3.35249e-20	3.01411e-19	0.0689066	18.5208	Upregulation	0.1939
IFIT1	8.8575	2.41926	8.18276e-19	7.14619e-18	0.0597081	17.1459	Upregulation	0.241926
HIST1H2AM	8.7762	3.08344	1.69084e-18	1.4672e-17	0.0568438	16.8335	Upregulation	0.308344
SMIM4	8.76838	1.01599	1.8126e-18	1.57211e-17	0.0993115	16.8035	Upregulation	0.101599
LINC01934	8.2963	1.03927	1.07402e-16	8.94631e-16	0.100909	15.0484	Upregulation	0.103927
MTCP1	8.28572	4.63822	1.174e-16	9.77027e-16	0.0460479	15.0101	Upregulation	0.463822
RAD51B	8.14629	1.04566	3.75244e-16	3.07806e-15	0.0999174	14.5117	Upregulation	0.104566
HIF1A-AS3	8.01363	6.68462	1.1137e-15	9.01628e-15	0.0431286	14.045	Upregulation	0.668462
USP3-AS1	7.92074	2.35322	2.36106e-15	1.89677e-14	0.0532085	13.722	Upregulation	0.235322
CCDC200	7.65067	8.11747	1.99936e-14	1.56531e-13	0.0409254	12.8054	Upregulation	0.811747
RCAN3AS	7.61563	2.9071	2.62415e-14	2.04703e-13	0.0470394	12.6889	Upregulation	0.29071
BAIAP2L1	7.6065	5.9883	2.81612e-14	2.19444e-13	0.0412008	12.6587	Upregulation	0.59883
AC006369.1	7.4705	1.31061	7.98888e-14	6.14546e-13	0.0706692	12.2114	Upregulation	0.131061
STXBP5	7.46909	1.24544	8.07517e-14	6.20923e-13	0.0746902	12.207	Upregulation	0.124544
PTS	7.40457	1.02494	1.3158e-13	1.0029e-12	0.0844395	11.9987	Upregulation	0.102494
AC008083.2	7.39834	5.82556	1.37897e-13	1.04887e-12	0.0402093	11.9793	Upregulation	0.582556
PTCH2	7.38804	4.25775	1.49009e-13	1.13174e-12	0.0419168	11.9463	Upregulation	0.425775
RFX3-AS1	7.09593	2.38404	1.2848e-12	9.46556e-12	0.0478105	11.0239	Upregulation	0.238404
PAM	7.00778	1.19609	2.42126e-12	1.76887e-11	0.0714955	10.7523	Upregulation	0.119609
AL592183.1	6.9401	2.57594	3.91808e-12	2.84761e-11	0.0452217	10.5455	Upregulation	0.257594
AC022217.3	6.61476	5.97496	3.72152e-11	2.63312e-10	0.0358579	9.57953	Upregulation	0.597496
ABHD15-AS1	6.59835	25.1727	4.15749e-11	2.93648e-10	0.0351418	9.53217	Upregulation	2.51727
EXOC6B	6.54093	1.30183	6.11392e-11	4.29512e-10	0.0626274	9.36702	Upregulation	0.130183
PCAT1	6.5408	1.62398	6.11899e-11	4.29785e-10	0.0553016	9.36675	Upregulation	0.162398
AC068282.1	6.53153	4.53183	6.51014e-11	4.56558e-10	0.0364638	9.3405	Upregulation	0.453183
LRRC37A3	6.35502	3.81272	2.08393e-10	1.43859e-09	0.0365739	8.84206	Upregulation	0.381272
S100A12	6.35119	7.5764	2.13656e-10	1.47409e-09	0.0344258	8.83148	Upregulation	0.75764
KCNQ5	6.32206	1.69938	2.58104e-10	1.77439e-09	0.0561278	8.75095	Upregulation	0.169938
AC243829.2	6.31813	5.61589	2.64745e-10	1.8197e-09	0.0349215	8.74	Upregulation	0.561589
SRGAP2	6.18366	1.68032	6.26318e-10	4.25067e-09	0.0505095	8.37154	Upregulation	0.168032
MPZL3	6.15033	1.35118	7.73234e-10	5.22065e-09	0.0581107	8.28228	Upregulation	0.135118
AC068724.3	6.11045	8.19093	9.93508e-10	6.68568e-09	0.0326632	8.17485	Upregulation	0.819093
AL049869.3	6.0922	4.76082	1.1137e-09	7.48211e-09	0.0337648	8.12598	Upregulation	0.476082
AC016831.7	6.05941	3.45778	1.36621e-09	9.14497e-09	0.0357477	8.03882	Upregulation	0.345778
XYLT1	6.04219	1.3712	1.52038e-09	1.01602e-08	0.0557973	7.9931	Upregulation	0.13712
CD302	6.00068	3.30825	1.96492e-09	1.30618e-08	0.035913	7.884	Upregulation	0.330825
A2M	5.94059	3.49342	2.84005e-09	1.87565e-08	0.0351969	7.72685	Upregulation	0.349342
ELL2	5.89122	1.26756	3.83355e-09	2.5141e-08	0.058992	7.59962	Upregulation	0.126756
LINC01473	5.82809	3.63558	5.6065e-09	3.65001e-08	0.0341504	7.43771	Upregulation	0.363558
AL589693.1	5.82363	6.01437	5.75813e-09	3.7454e-08	0.0316717	7.4265	Upregulation	0.601437
CSAD	5.68823	1.12501	1.28364e-08	8.25411e-08	0.0577802	7.08333	Upregulation	0.112501
AC023424.3	5.66982	4.41001	1.42944e-08	9.17553e-08	0.0317268	7.03737	Upregulation	0.441001
KLHL5	5.66273	1.13523	1.48983e-08	9.55818e-08	0.0587166	7.01962	Upregulation	0.113523
TAFA1	5.65439	3.02456	1.56398e-08	1.00269e-07	0.0351969	6.99883	Upregulation	0.302456
SEC22A	5.5976	1.34025	2.17345e-08	1.3859e-07	0.0517764	6.85827	Upregulation	0.134025
GAB2	5.55979	3.02468	2.70102e-08	1.71543e-07	0.03393	6.76563	Upregulation	0.302468
CST3	5.4893	1.95244	4.03528e-08	2.54209e-07	0.0527128	6.59481	Upregulation	0.195244
THSD4-AS1	5.48139	24.9922	4.21995e-08	2.65477e-07	0.0291931	6.57597	Upregulation	2.49922
AL157402.2	5.44404	3.76701	5.20852e-08	3.26378e-07	0.0314514	6.48628	Upregulation	0.376701
ANKUB1	5.42605	7.0353	5.76154e-08	3.60229e-07	0.029138	6.44342	Upregulation	0.70353
LYN	5.42392	1.52399	5.83062e-08	3.64362e-07	0.0476453	6.43847	Upregulation	0.152399
FILIP1L	5.33793	5.79591	9.40117e-08	5.82812e-07	0.0290278	6.23447	Upregulation	0.579591
AC092683.1	5.32212	1.01548	1.02564e-07	6.34864e-07	0.0608648	6.19732	Upregulation	0.101548
ZNF331	5.31797	1.36235	1.04932e-07	6.49192e-07	0.151749	6.18763	Upregulation	0.136235
PZP	5.29256	4.41372	1.20615e-07	7.44204e-07	0.0297439	6.12831	Upregulation	0.441372
IL18R1	5.18707	1.16867	2.13625e-07	1.3012e-06	0.0524924	5.88566	Upregulation	0.116867
CMPK2	5.17951	1.18624	2.22467e-07	1.35348e-06	0.0528229	5.86855	Upregulation	0.118624
AC068888.1	5.1376	3.0529	2.78269e-07	1.68625e-06	0.0312311	5.77308	Upregulation	0.30529
IFI27	5.05087	4.191	4.39792e-07	2.63364e-06	0.0303498	5.57944	Upregulation	0.4191
AC008892.1	4.99329	1.73613	5.93593e-07	3.53903e-06	0.0380611	5.45112	Upregulation	0.173613
LINC01004	4.88187	3.06439	1.05083e-06	6.18648e-06	0.0296888	5.20856	Upregulation	0.306439
APOLD1	4.84649	1.43184	1.25667e-06	7.37579e-06	0.0428532	5.13219	Upregulation	0.143184
SNED1	4.78241	1.16192	1.73204e-06	1.00898e-05	0.0504544	4.99612	Upregulation	0.116192
RSAD2	4.78094	1.23637	1.74476e-06	1.01607e-05	0.0452217	4.99308	Upregulation	0.123637
NFIL3	4.77749	1.49375	1.77493e-06	1.03331e-05	0.0412008	4.98577	Upregulation	0.149375
IFIT2	4.74278	1.35588	2.10806e-06	1.22297e-05	0.04748	4.91259	Upregulation	0.135588
FCN1	4.7206	4.957	2.35152e-06	1.35968e-05	0.0265492	4.86656	Upregulation	0.4957
C11orf65	4.67853	2.23734	2.88943e-06	1.66283e-05	0.0316717	4.77915	Upregulation	0.223734
BCL6	4.67443	1.52155	2.94777e-06	1.69587e-05	0.038667	4.77061	Upregulation	0.152155
HIST1H1B	4.62284	3.2023	3.78521e-06	2.16743e-05	0.0342605	4.66405	Upregulation	0.32023
CENPP	4.61864	1.9668	3.8627e-06	2.21077e-05	0.0354172	4.65546	Upregulation	0.19668
AC104162.2	4.6057	2.21461	4.11071e-06	2.35014e-05	0.0317819	4.62891	Upregulation	0.221461
AC093512.2	4.60475	2.21349	4.12965e-06	2.36023e-05	0.031837	4.62705	Upregulation	0.221349
MTFR1	4.58721	1.22211	4.49202e-06	2.56454e-05	0.0439548	4.59099	Upregulation	0.122211
HIST1H2AJ	4.51585	6.53609	6.30647e-06	3.57256e-05	0.0246764	4.44702	Upregulation	0.653609
AC087854.1	4.41884	3.61977	9.92332e-06	5.55272e-05	0.0257229	4.25549	Upregulation	0.361977
AC009093.2	4.39514	3.07412	1.10699e-05	6.17165e-05	0.0268246	4.2096	Upregulation	0.307412
HIST1H2AI	4.37965	4.37136	1.18871e-05	6.61416e-05	0.0266042	4.17953	Upregulation	0.437136
ARMH4	4.36738	5.67459	1.25744e-05	6.98915e-05	0.02374	4.15558	Upregulation	0.567459
MNDA	4.35814	3.95106	1.31173e-05	7.28318e-05	0.0256679	4.13768	Upregulation	0.395106
LINC00278	4.33859	1.64479	1.43396e-05	7.94498e-05	0.034591	4.09991	Upregulation	0.164479
ESR2	4.33083	2.50299	1.4855e-05	8.22305e-05	0.0283118	4.08497	Upregulation	0.250299
AC073167.1	4.32984	5.43322	1.49221e-05	8.25892e-05	0.0236299	4.08308	Upregulation	0.543322
CENPM	4.32366	2.1005	1.53461e-05	8.49103e-05	0.0353622	4.07104	Upregulation	0.21005
AF165147.1	4.31403	1.67646	1.60306e-05	8.86175e-05	0.0344809	4.05248	Upregulation	0.167646
ODF3B	4.27176	1.32593	1.93935e-05	0.000106885	0.0398237	3.97108	Upregulation	0.132593
TTTY14	4.20382	1.62455	2.62448e-05	0.000143564	0.0348113	3.84295	Upregulation	0.162455
XCL2	4.13114	1.59487	3.60961e-05	0.000196133	0.0493528	3.70745	Upregulation	0.159487
RGPD8	4.10296	2.87111	4.0789e-05	0.00022114	0.0253925	3.65533	Upregulation	0.287111
AC093865.1	4.08991	9.78361	4.31538e-05	0.000233442	0.0218122	3.63182	Upregulation	0.978361
FCER1G	4.05833	1.04958	4.94253e-05	0.000266384	0.0773341	3.57449	Upregulation	0.104958
AC027097.2	4.03018	2.30092	5.57347e-05	0.000299332	0.0274855	3.52385	Upregulation	0.230092
PIK3IP1-AS1	3.99809	2.39327	6.38551e-05	0.000341092	0.0266593	3.46713	Upregulation	0.239327
ADAMTSL4-AS1	3.96892	2.30909	7.21994e-05	0.000383927	0.0271	3.41575	Upregulation	0.230909
FMN1	3.93638	1.03963	8.27207e-05	0.000438347	0.0452217	3.35818	Upregulation	0.103963
AC105402.3	3.92823	7.57532	8.55736e-05	0.000452874	0.021041	3.34402	Upregulation	0.757532
CEP128	3.86768	1.24222	0.000109878	0.000577738	0.0380611	3.23827	Upregulation	0.124222
AC092652.2	3.86071	4.76202	0.00011306	0.000594044	0.0213715	3.22618	Upregulation	0.476202
LINC02340	3.83696	5.90243	0.000124567	0.000652911	0.0207656	3.18515	Upregulation	0.590243
SRGAP2B	3.82756	1.53002	0.00012942	0.000677766	0.0321674	3.16892	Upregulation	0.153002
PLXDC2	3.80176	3.50212	0.00014367	0.000749388	0.0225282	3.12529	Upregulation	0.350212
AC104365.1	3.80042	5.89488	0.00014445	0.000753137	0.0206004	3.12313	Upregulation	0.589488
AL136456.1	3.79196	4.97564	0.000149466	0.000778844	0.0211512	3.10855	Upregulation	0.497564
AC026202.2	3.78538	6.02043	0.000153477	0.000798948	0.0204902	3.09748	Upregulation	0.602043
DDX47	3.77918	1.02795	0.000157344	0.000818383	0.0403746	3.08704	Upregulation	0.102795
ACSL1	3.74305	1.39672	0.000181803	0.000942252	0.0382815	3.02583	Upregulation	0.139672
DOCK5	3.7191	3.39631	0.000199938	0.00103346	0.0221427	2.98571	Upregulation	0.339631
TG	3.66236	5.18401	0.000249899	0.00128481	0.0201047	2.89116	Upregulation	0.518401
FAM13A	3.64524	1.00838	0.000267138	0.00137017	0.0415313	2.86323	Upregulation	0.100838
DPYD-AS1	3.63013	24.2555	0.00028328	0.00145072	0.0193335	2.83841	Upregulation	2.42555
SLCO5A1	3.63013	24.2993	0.00028328	0.00145072	0.0193335	2.83841	Upregulation	2.42993
CYSTM1	3.5941	1.0163	0.000325521	0.00165892	0.0399339	2.78017	Upregulation	0.10163
IL12RB2	3.49664	1.42813	0.000471157	0.00237532	0.0319471	2.62428	Upregulation	0.142813
AC002463.1	3.49107	6.03561	0.000481081	0.00242335	0.0188929	2.61558	Upregulation	0.603561
KIF27	3.48749	1.32475	0.000487575	0.00245572	0.031176	2.60982	Upregulation	0.132475
CYBB	3.48011	5.21354	0.000501207	0.00252299	0.0192234	2.59808	Upregulation	0.521354
CATSPERB	3.4446	3.70133	0.000571902	0.00286782	0.0199945	2.54245	Upregulation	0.370133
AL096870.8	3.41929	1.61588	0.000627841	0.00313843	0.0280364	2.50329	Upregulation	0.161588
PLCG2	3.40687	1.61497	0.000657131	0.00327902	0.0276508	2.48426	Upregulation	0.161497
CCL3	3.34534	2.05504	0.000821829	0.00407419	0.0243459	2.38996	Upregulation	0.205504
PPBP	3.32646	6.09212	0.00087956	0.00435331	0.0179565	2.36118	Upregulation	0.609212
AC010275.1	3.31986	24.1243	0.000900622	0.00445335	0.0176811	2.35131	Upregulation	2.41243
AC018816.1	3.31003	2.18346	0.000932856	0.00460589	0.023024	2.33669	Upregulation	0.218346
DIRC3	3.29139	3.76985	0.000996934	0.00490969	0.0190581	2.30895	Upregulation	0.376985
MIR924HG	3.2832	9.26425	0.00102635	0.0050525	0.0175158	2.29649	Upregulation	0.926425
FXYD1	3.27975	1.23183	0.00103898	0.00511262	0.0312311	2.29136	Upregulation	0.123183
AC103563.7	3.23652	1.40792	0.00120998	0.00591593	0.0288626	2.22798	Upregulation	0.140792
TANC2	3.23477	1.13378	0.00121739	0.00595053	0.0329386	2.22544	Upregulation	0.113378
AC015849.1	3.23215	3.92144	0.00122861	0.00600378	0.0185624	2.22158	Upregulation	0.392144
NLK	3.2319	1.32242	0.00122969	0.00600827	0.029799	2.22125	Upregulation	0.132242
NRGN	3.1922	3.03681	0.00141196	0.00685762	0.0199945	2.16383	Upregulation	0.303681
FAR2	3.1814	1.60394	0.00146567	0.00711375	0.0259983	2.1479	Upregulation	0.160394
CDKL3	3.17914	1.5969	0.00147714	0.00716849	0.025778	2.14457	Upregulation	0.15969
EXT1	3.17614	1.0306	0.00149251	0.00724114	0.0364087	2.14019	Upregulation	0.10306
AC012447.1	3.16966	5.87582	0.00152617	0.00739959	0.0172404	2.13079	Upregulation	0.587582
AC089983.1	3.16473	24.102	0.00155228	0.00752318	0.0168549	2.1236	Upregulation	2.4102
HCG17	3.1507	6.21509	0.00162879	0.00788353	0.0170201	2.10328	Upregulation	0.621509
HIST1H3H	3.13185	1.3116	0.00173706	0.00837658	0.0324979	2.07693	Upregulation	0.13116
AREG	3.11141	1.18354	0.00186199	0.0089613	0.0564032	2.04763	Upregulation	0.118354
AC087286.2	3.09704	9.19695	0.00195461	0.00938854	0.0165244	2.0274	Upregulation	0.919695

## Sheet: Sheet 7
names	scores	logfoldchanges	pvals	pvals_adj	pct_nz_group	log(pvalue)	Signature	size
FP236383.3	110.724	87.0992	0	0	0.999357	inf	Upregulation	8.70992
AC138123.1	43.2975	29.583	0	0	0.390782	inf	Upregulation	2.9583
PYHIN1	38.0552	2.83265	0	0	0.4791	inf	Upregulation	0.283265
SKAP1	39.0479	2.35188	0	0	0.738049	inf	Upregulation	0.235188
LRBA	39.0975	2.73465	0	0	0.510397	inf	Upregulation	0.273465
AHNAK	39.3691	2.66372	0	0	0.655949	inf	Upregulation	0.266372
RBFOX2	99.1339	20.0578	0	0	0.894962	inf	Upregulation	2.00578
FKBP5	40.664	2.52594	0	0	0.608574	inf	Upregulation	0.252594
LINC01619	41.0926	4.81611	0	0	0.396999	inf	Upregulation	0.481611
SMCHD1	39.8957	2.52552	0	0	0.765488	inf	Upregulation	0.252552
RABGAP1L	43.4981	3.24036	0	0	0.558842	inf	Upregulation	0.324036
SYNE2	46.2892	2.83156	0	0	0.675027	inf	Upregulation	0.283156
PARP8	48.4815	3.19396	0	0	0.686174	inf	Upregulation	0.319396
UTRN	51.2121	3.30786	0	0	0.682744	inf	Upregulation	0.330786
ARHGAP15	57.9315	4.69746	0	0	0.814362	inf	Upregulation	0.469746
APOO	62.9558	5.9229	0	0	0.595284	inf	Upregulation	0.59229
FP671120.4	96.9639	21.6369	0	0	0.875241	inf	Upregulation	2.16369
CCL5	37.5173	5.51728	4.8047e-308	7.48327e-306	0.606645	305.126	Upregulation	0.551728
ANKRD44	36.8828	2.14333	8.72332e-298	1.33034e-295	0.714684	294.876	Upregulation	0.214333
SAMD3	36.395	2.32426	5.10729e-290	7.72445e-288	0.553269	287.112	Upregulation	0.232426
CBLB	36.2964	2.79138	1.84193e-288	2.76297e-286	0.553269	285.559	Upregulation	0.279138
SYNE1	36.2163	2.35482	3.36709e-287	5.03016e-285	0.575134	284.298	Upregulation	0.235482
ARAP2	35.7307	2.69399	1.32018e-279	1.94839e-277	0.453162	276.71	Upregulation	0.269399
AOAH	35.41	3.42899	1.19631e-274	1.75145e-272	0.440943	271.757	Upregulation	0.342899
PRKCH	35.098	2.42633	7.22089e-270	1.04463e-267	0.679314	266.981	Upregulation	0.242633
IQGAP2	34.9971	2.29423	2.48798e-268	3.58514e-266	0.561629	265.445	Upregulation	0.229423
CELF2	34.5477	2.03337	1.54375e-261	2.14839e-259	0.735048	258.668	Upregulation	0.203337
NKG7	34.4641	3.03958	2.77083e-260	3.78414e-258	0.579421	257.422	Upregulation	0.303958
AC079793.1	34.2456	8.78286	5.07618e-257	6.83063e-255	0.310397	254.166	Upregulation	0.878286
GZMA	34.1025	2.94415	6.77896e-255	9.05536e-253	0.511468	252.043	Upregulation	0.294415
SLFN12L	33.9581	4.46416	9.25754e-253	1.23213e-250	0.331618	249.909	Upregulation	0.446416
DOCK10	33.1952	2.32079	1.26416e-241	1.64077e-239	0.577492	238.785	Upregulation	0.232079
PTPRCAP	32.9435	2.32567	5.24366e-238	6.75786e-236	0.821865	235.17	Upregulation	0.232567
PIP4K2A	32.4086	1.92602	2.07816e-230	2.65027e-228	0.58328	227.577	Upregulation	0.192602
S100A4	32.2924	4.25629	8.93484e-229	1.1355e-226	0.777278	225.945	Upregulation	0.425629
VPS13B	32.1639	2.87331	5.64234e-227	7.0483e-225	0.384995	224.152	Upregulation	0.287331
MACF1	31.7953	1.84042	7.51234e-222	9.19596e-220	0.584995	219.036	Upregulation	0.184042
ZBTB20	31.7167	2.43776	9.15474e-221	1.1132e-218	0.463451	217.953	Upregulation	0.243776
SP100	31.6731	1.64397	3.65194e-220	4.39687e-218	0.67224	217.357	Upregulation	0.164397
ATXN1	31.5802	3.71434	6.899e-219	8.27902e-217	0.340622	216.082	Upregulation	0.371434
PIK3R5	30.868	2.15978	3.21488e-209	3.70025e-207	0.447588	206.432	Upregulation	0.215978
KLF12	30.8249	2.16768	1.217e-208	1.39634e-206	0.499035	205.855	Upregulation	0.216768
AKAP13	30.6249	1.6206	5.70659e-206	6.48655e-204	0.641372	203.188	Upregulation	0.16206
CEMIP2	30.5623	2.94162	3.8783e-205	4.39472e-203	0.374062	202.357	Upregulation	0.294162
TBC1D5	30.5495	2.87163	5.74563e-205	6.49061e-203	0.367203	202.188	Upregulation	0.287163
S100A8	30.5007	7.36459	2.54829e-204	2.86104e-202	0.279957	201.543	Upregulation	0.736459
ANXA1	30.476	1.93898	5.41332e-204	6.04064e-202	0.601286	201.219	Upregulation	0.193898
DOCK8	30.069	1.74501	1.23374e-198	1.36013e-196	0.569132	195.866	Upregulation	0.174501
ZEB2	30.0629	3.02936	1.4802e-198	1.62693e-196	0.357771	195.789	Upregulation	0.302936
CST7	30.0284	1.54687	4.18117e-198	4.55461e-196	0.514898	195.342	Upregulation	0.154687
DPYD	30.0166	2.00134	5.96403e-198	6.47743e-196	0.528403	195.189	Upregulation	0.200134
NSF	29.8726	2.44016	4.4634e-196	4.83328e-194	0.395927	193.316	Upregulation	0.244016
SIK3	29.6582	2.58048	2.6611e-193	2.85627e-191	0.402144	190.544	Upregulation	0.258048
SOS1	29.5689	3.39849	3.75368e-192	4.01721e-190	0.316184	189.396	Upregulation	0.339849
KLRD1	29.1276	2.2172	1.60428e-186	1.66813e-184	0.390997	183.778	Upregulation	0.22172
USP34	28.8283	1.59629	9.47612e-183	9.71528e-181	0.528189	180.013	Upregulation	0.159629
BIRC6	28.6462	1.74566	1.78544e-180	1.8203e-178	0.492176	177.74	Upregulation	0.174566
ARL15	28.2634	4.08143	9.73127e-176	9.67865e-174	0.285316	173.014	Upregulation	0.408143
SMYD3	28.1654	2.991	1.5529e-174	1.53201e-172	0.337835	171.815	Upregulation	0.2991
DOCK2	28.1642	2.07601	1.60604e-174	1.58018e-172	0.433655	171.801	Upregulation	0.207601
MBNL1	27.7981	2.27727	4.57782e-170	4.40929e-168	0.84866	167.356	Upregulation	0.227727
LPP	27.5777	2.50149	2.06217e-167	1.97069e-165	0.350482	164.705	Upregulation	0.250149
ITGB1	27.568	2.081	2.69298e-167	2.56682e-165	0.439014	164.591	Upregulation	0.2081
HERC1	27.1602	1.7765	1.92125e-162	1.79846e-160	0.472883	159.745	Upregulation	0.17765
STAG1	27.1394	2.40559	3.37422e-162	3.14249e-160	0.367631	159.503	Upregulation	0.240559
NIBAN1	27.1157	2.87775	6.43718e-162	5.97988e-160	0.314684	159.223	Upregulation	0.287775
ARHGAP26	27.0974	2.53119	1.05663e-161	9.79084e-160	0.343837	159.009	Upregulation	0.253119
ELMO1	26.9952	2.06082	1.68162e-160	1.54258e-158	0.418864	157.812	Upregulation	0.206082
CDC14A	26.9264	2.36935	1.07779e-159	9.83748e-158	0.394855	157.007	Upregulation	0.236935
XRN1	26.8505	1.64566	8.32911e-159	7.54589e-157	0.473098	156.122	Upregulation	0.164566
CHST11	26.6341	2.27559	2.73177e-156	2.43274e-154	0.37642	153.614	Upregulation	0.227559
PPP3CA	26.5839	2.67745	1.04322e-155	9.22295e-154	0.328832	153.035	Upregulation	0.267745
SPIDR	26.5343	2.76565	3.89445e-155	3.42646e-153	0.32283	152.465	Upregulation	0.276565
FAM172A	26.5164	2.28263	6.27401e-155	5.49366e-153	0.363987	152.26	Upregulation	0.228263
ZFAND3	26.4335	2.22229	5.65472e-154	4.92782e-152	0.367417	151.307	Upregulation	0.222229
LINC01138	26.4092	1.88161	1.07559e-153	9.35096e-152	0.392497	151.029	Upregulation	0.188161
PLEK	26.3981	1.98386	1.44021e-153	1.24912e-151	0.366131	150.903	Upregulation	0.198386
GPRIN3	26.3079	2.46698	1.55877e-152	1.34558e-150	0.339335	149.871	Upregulation	0.246698
AP001011.1	26.1258	28.5321	1.85858e-150	1.59685e-148	0.235798	147.797	Upregulation	2.85321
SIPA1L1	25.929	3.23002	3.13382e-148	2.66746e-146	0.285959	145.574	Upregulation	0.323002
PCNX1	25.6277	1.96994	7.50391e-145	6.2279e-143	0.386495	142.206	Upregulation	0.196994
TUT4	25.522	1.47158	1.12279e-143	9.25568e-142	0.484459	141.034	Upregulation	0.147158
AGTPBP1	25.3393	2.10233	1.17804e-141	9.68934e-140	0.355627	139.014	Upregulation	0.210233
EXOC4	25.3127	2.06744	2.31271e-141	1.89368e-139	0.381779	138.723	Upregulation	0.206744
IQGAP1	25.26	1.48652	8.79835e-141	7.18813e-139	0.538478	138.143	Upregulation	0.148652
RORA	25.1302	1.71823	2.32526e-139	1.87874e-137	0.506752	136.726	Upregulation	0.171823
NCALD	25.0262	3.12894	3.16923e-138	2.53823e-136	0.2791	135.595	Upregulation	0.312894
CD96	24.9648	1.44994	1.4759e-137	1.17947e-135	0.593355	134.928	Upregulation	0.144994
FOXN3	24.8249	1.57194	4.83174e-136	3.81958e-134	0.506538	133.418	Upregulation	0.157194
NCOA1	24.793	2.45214	1.06543e-135	8.40426e-134	0.317899	133.076	Upregulation	0.245214
PAN3	24.754	2.02031	2.80751e-135	2.20038e-133	0.3597	132.658	Upregulation	0.202031
HIVEP3	24.7439	3.15748	3.60379e-135	2.81241e-133	0.269668	132.551	Upregulation	0.315748
PRF1	24.6635	1.35336	2.63577e-134	2.04823e-132	0.446945	131.689	Upregulation	0.135336
LYZ	24.6128	4.81656	9.21919e-134	7.10382e-132	0.23687	131.149	Upregulation	0.481656
GNLY	24.3008	3.48701	1.92129e-130	1.45593e-128	0.314041	127.837	Upregulation	0.348701
NCOA2	24.256	2.43465	5.70869e-130	4.30812e-128	0.302894	127.366	Upregulation	0.243465
ADAM10	24.2504	1.50694	6.54842e-130	4.93166e-128	0.46538	127.307	Upregulation	0.150694
TUBA1B	-24.2015	1.38428	2.14756e-129	1.61402e-127	0.373419	126.792	Upregulation	0.138428
DENND4A	24.198	2.38617	2.33343e-129	1.75012e-127	0.319829	126.757	Upregulation	0.238617
PTPRC	24.1838	2.9564	3.29351e-129	2.46515e-127	0.966988	126.608	Upregulation	0.29564
RUNX1	24.0975	2.00812	2.65772e-128	1.96119e-126	0.377063	125.707	Upregulation	0.200812
PLCL2	24.0897	1.67562	3.20559e-128	2.36072e-126	0.437299	125.627	Upregulation	0.167562
RNF213	24.0259	1.38076	1.49087e-127	1.09573e-125	0.689389	124.96	Upregulation	0.138076
STK39	23.9508	2.29625	9.06783e-127	6.63783e-125	0.3194	124.178	Upregulation	0.229625
CDKAL1	23.928	2.80681	1.56508e-126	1.13884e-124	0.2806	123.944	Upregulation	0.280681
MYO1F	23.9158	1.66462	2.09684e-126	1.51973e-124	0.370632	123.818	Upregulation	0.166462
TBC1D22A	23.8352	2.12007	1.44292e-125	1.03757e-123	0.328189	122.984	Upregulation	0.212007
STAT4	23.6525	1.88412	1.1125e-123	7.96844e-122	0.413076	121.099	Upregulation	0.188412
COP1	23.6221	2.20223	2.28336e-123	1.63229e-121	0.320257	120.787	Upregulation	0.220223
ITFG1	23.5721	2.14581	7.45904e-123	5.31145e-121	0.33119	120.275	Upregulation	0.214581
THEMIS	23.5711	1.99598	7.63509e-123	5.42625e-121	0.498178	120.265	Upregulation	0.199598
CEBPD	23.5707	2.66687	7.69729e-123	5.45985e-121	0.269453	120.263	Upregulation	0.266687
PREX1	23.5576	1.52026	1.05038e-122	7.43614e-121	0.425723	120.129	Upregulation	0.152026
PICALM	23.4949	2.1093	4.59393e-122	3.2273e-120	0.32283	119.491	Upregulation	0.21093
ATP2B1	23.4019	1.94251	4.08808e-121	2.84463e-119	0.372133	118.546	Upregulation	0.194251
S100A9	23.3813	5.02778	6.61675e-121	4.59544e-119	0.224223	118.338	Upregulation	0.502778
ITGA4	23.1509	1.75671	1.42482e-118	9.78424e-117	0.642015	116.009	Upregulation	0.175671
BCAS3	22.9746	2.67608	8.36952e-117	5.70452e-115	0.273098	114.244	Upregulation	0.267608
PZP	22.9709	7.8783	9.10753e-117	6.196e-115	0.208789	114.208	Upregulation	0.78783
SSH2	22.7125	1.42777	3.37154e-114	2.26842e-112	0.521329	111.644	Upregulation	0.142777
DOCK11	22.6931	1.7001	5.2369e-114	3.51054e-112	0.361415	111.455	Upregulation	0.17001
RFX7	22.6003	3.50062	4.30281e-113	2.87386e-111	0.236656	110.542	Upregulation	0.350062
CCL4	22.383	1.64617	5.76915e-111	3.8253e-109	0.309753	108.417	Upregulation	0.164617
PHACTR2	22.3558	1.9484	1.05951e-110	6.99984e-109	0.356056	108.155	Upregulation	0.19484
GPCPD1	22.3499	1.98789	1.21024e-110	7.98129e-109	0.324544	108.098	Upregulation	0.198789
CAST	22.2929	1.21693	4.33071e-110	2.84575e-108	0.531404	107.546	Upregulation	0.121693
RUNX3	22.2809	1.51899	5.65466e-110	3.70244e-108	0.40836	107.432	Upregulation	0.151899
HIST1H1E	22.1796	2.23623	5.41165e-109	3.52441e-107	0.45702	106.453	Upregulation	0.223623
IFI16	22.1401	1.63672	1.30044e-108	8.43925e-107	0.455091	106.074	Upregulation	0.163672
PDE3B	22.1304	2.27677	1.61022e-108	1.04311e-106	0.528189	105.982	Upregulation	0.227677
TCF12	22.1259	1.72925	1.78114e-108	1.15179e-106	0.389068	105.939	Upregulation	0.172925
MBD5	21.887	1.90811	3.45682e-106	2.20423e-104	0.356913	103.657	Upregulation	0.190811
FRYL	21.8695	1.53644	5.06672e-106	3.22516e-104	0.393998	103.491	Upregulation	0.153644
GZMH	21.8503	1.16771	7.72615e-106	4.90095e-104	0.319614	103.31	Upregulation	0.116771
FAF1	21.7912	2.00343	2.81001e-105	1.7794e-103	0.337406	102.75	Upregulation	0.200343
SRGN	21.769	1.15321	4.5647e-105	2.88554e-103	0.661951	102.54	Upregulation	0.115321
SYTL3	21.7552	2.00393	6.16451e-105	3.87676e-103	0.315756	102.412	Upregulation	0.200393
KMT2C	21.7513	1.4431	6.72148e-105	4.21978e-103	0.42508	102.375	Upregulation	0.14431
NCOA7	21.7087	1.6805	1.69789e-104	1.06412e-102	0.337192	101.973	Upregulation	0.16805
USP47	21.6541	1.52664	5.55849e-104	3.47772e-102	0.380064	101.459	Upregulation	0.152664
A2M	21.6225	6.63641	1.1035e-103	6.89237e-102	0.198499	101.162	Upregulation	0.663641
ITPR2	21.6097	2.00829	1.45726e-103	9.08638e-102	0.305681	101.042	Upregulation	0.200829
VPS13C	21.4773	1.2217	2.53824e-102	1.57997e-100	0.491318	99.8014	Upregulation	0.12217
RASA3	21.4404	1.2416	5.61813e-102	3.48524e-100	0.546195	99.4578	Upregulation	0.12416
TRG-AS1	21.3967	1.62233	1.43495e-101	8.87173e-100	0.349411	99.052	Upregulation	0.162233
RAP1GAP2	21.3759	3.12985	2.23821e-101	1.37914e-99	0.237728	98.8604	Upregulation	0.312985
LCP1	21.3636	1.75467	2.91656e-101	1.79109e-99	0.72433	98.7469	Upregulation	0.175467
PCM1	21.348	1.23535	4.07e-101	2.49195e-99	0.472883	98.6035	Upregulation	0.123535
ASCC3	21.348	2.00779	4.07143e-101	2.49195e-99	0.301608	98.6035	Upregulation	0.200779
DIAPH2	21.3377	3.14434	5.07309e-101	3.09467e-99	0.230225	98.5094	Upregulation	0.314434
RAP1GDS1	21.1801	1.83916	1.45595e-99	8.76469e-98	0.328832	97.0573	Upregulation	0.183916
PRKCQ	21.126	1.62167	4.58958e-99	2.75382e-97	0.369561	96.5601	Upregulation	0.162167
EIF4G3	21.078	2.29595	1.26674e-98	7.5758e-97	0.267524	96.1206	Upregulation	0.229595
ACTB	-21.0594	2.80445	1.87572e-98	1.11996e-96	0.968489	95.9508	Upregulation	0.280445
PRKCB	20.8635	1.37737	1.14961e-96	6.79753e-95	0.49925	94.1676	Upregulation	0.137737
ZEB1	20.8598	1.98152	1.24139e-96	7.32842e-95	0.321758	94.135	Upregulation	0.198152
DLEU2	20.8305	3.42368	2.29035e-96	1.34773e-94	0.224437	93.8704	Upregulation	0.342368
AP3B1	20.7899	1.746	5.34734e-96	3.1365e-94	0.340836	93.5036	Upregulation	0.1746
TOP2B	20.7594	1.67504	1.00866e-95	5.9069e-94	0.322615	93.2286	Upregulation	0.167504
FYN	20.6613	1.42695	7.7275e-95	4.49657e-93	0.703108	92.3471	Upregulation	0.142695
TNIK	20.5631	1.39857	5.87383e-94	3.40171e-92	0.423794	91.4683	Upregulation	0.139857
STK38	20.5605	1.14961	6.20085e-94	3.58542e-92	0.509753	91.4455	Upregulation	0.114961
ANKRD17	20.5418	1.60198	9.11745e-94	5.26353e-92	0.343194	91.2787	Upregulation	0.160198
PDE4D	20.3697	1.88123	3.1042e-92	1.77526e-90	0.335048	89.7507	Upregulation	0.188123
U2AF1	20.3343	3.16106	6.39114e-92	3.64933e-90	0.216506	89.4378	Upregulation	0.316106
AC092683.1	20.1824	3.18646	1.39726e-90	7.85577e-89	0.213505	88.1048	Upregulation	0.318646
LRRC8C	20.1801	1.81296	1.4636e-90	8.21615e-89	0.320257	88.0853	Upregulation	0.181296
RASA1	20.1775	2.25966	1.54383e-90	8.65322e-89	0.255091	88.0628	Upregulation	0.225966
SLCO3A1	20.1438	2.75085	3.05169e-90	1.70787e-88	0.232154	87.7675	Upregulation	0.275085
TGFBR3	20.0029	2.04565	5.19616e-89	2.88158e-87	0.274169	86.5404	Upregulation	0.204565
GZMK	19.9973	1.79486	5.81505e-89	3.21992e-87	0.300536	86.4922	Upregulation	0.179486
RNF19A	19.9322	1.74763	2.14136e-88	1.17505e-86	0.326259	85.9299	Upregulation	0.174763
UBR2	19.8821	1.56409	5.81063e-88	3.17425e-86	0.329689	85.4984	Upregulation	0.156409
HELZ	19.8647	1.49321	8.22242e-88	4.48508e-86	0.357342	85.3482	Upregulation	0.149321
GNG2	19.8512	1.3777	1.07661e-87	5.86386e-86	0.485531	85.2318	Upregulation	0.13777
MCTP2	19.8096	2.69848	2.46251e-87	1.33527e-85	0.232369	84.8744	Upregulation	0.269848
TRGV9	19.8083	1.91318	2.52639e-87	1.36787e-85	0.248017	84.864	Upregulation	0.191318
RAB8B	19.7401	1.68809	9.76747e-87	5.26508e-85	0.304394	84.2786	Upregulation	0.168809
MED13L	19.7014	1.63692	2.09717e-86	1.1288e-84	0.346624	83.9474	Upregulation	0.163692
KIAA1109	19.6821	1.67539	3.07071e-86	1.65038e-84	0.310397	83.7824	Upregulation	0.167539
CAMK2D	19.6189	1.86807	1.06627e-85	5.69729e-84	0.296677	83.2443	Upregulation	0.186807
RFX3	19.5926	2.81854	1.78684e-85	9.49205e-84	0.230654	83.0226	Upregulation	0.281854
SCLT1	19.577	2.25206	2.42768e-85	1.2859e-83	0.263023	82.8908	Upregulation	0.225206
USP25	19.5385	1.57318	5.17198e-85	2.72374e-83	0.346409	82.5648	Upregulation	0.157318
HLA-DRB1	19.4417	2.29819	3.42311e-84	1.77968e-82	0.29925	81.7497	Upregulation	0.229819
BTBD9	19.432	2.41075	4.13714e-84	2.14785e-82	0.244802	81.668	Upregulation	0.241075
RORA-AS1	19.4249	4.0165	4.75139e-84	2.45977e-82	0.191426	81.6091	Upregulation	0.40165
CNOT6L	19.3952	1.55924	8.47902e-84	4.38334e-82	0.42015	81.3582	Upregulation	0.155924
CLIC1	19.3562	1.41942	1.80725e-83	9.32963e-82	0.634084	81.0301	Upregulation	0.141942
MAP3K5	19.3314	2.48579	2.92191e-83	1.50415e-81	0.234512	80.8227	Upregulation	0.248579
COG5	19.2817	1.81515	7.64691e-83	3.93096e-81	0.293676	80.4055	Upregulation	0.181515
ITCH	19.2792	1.62588	8.03636e-83	4.12537e-81	0.310611	80.3845	Upregulation	0.162588
RAD51B	19.2717	2.81166	9.2821e-83	4.75818e-81	0.227653	80.3226	Upregulation	0.281166
TAOK3	19.2587	1.23731	1.19283e-82	6.10612e-81	0.430868	80.2142	Upregulation	0.123731
SLC4A7	19.2521	1.65709	1.35622e-82	6.91349e-81	0.300107	80.1603	Upregulation	0.165709
RASA2	19.2521	1.3334	1.35607e-82	6.91349e-81	0.485745	80.1603	Upregulation	0.13334
VAV3	19.2328	2.72111	1.96733e-82	1.00009e-80	0.228081	80	Upregulation	0.272111
AC092821.3	19.1888	2.10146	4.59389e-82	2.32882e-80	0.242444	79.6329	Upregulation	0.210146
SRPK2	19.1754	1.20245	5.93653e-82	3.0053e-80	0.468167	79.5221	Upregulation	0.120245
GOLGA4	19.16	1.17067	7.98164e-82	4.03503e-80	0.406645	79.3942	Upregulation	0.117067
VTI1A	19.0869	1.81808	3.24521e-81	1.63381e-79	0.294962	78.7868	Upregulation	0.181808
SETX	19.0291	1.2125	9.78481e-81	4.91267e-79	0.40493	78.3087	Upregulation	0.12125
MIR4435-2HG	18.9784	3.0254	2.57416e-80	1.28712e-78	0.216935	77.8904	Upregulation	0.30254
USP15	18.9585	1.13982	3.75655e-80	1.87321e-78	0.583923	77.7274	Upregulation	0.113982
SH3KBP1	18.9455	1.09326	4.80594e-80	2.39323e-78	0.545338	77.621	Upregulation	0.109326
LYST	18.9217	1.90923	7.56255e-80	3.75063e-78	0.29582	77.4259	Upregulation	0.190923
CDC42SE2	18.8482	1.25948	3.04129e-79	1.50425e-77	0.55284	76.8227	Upregulation	0.125948
FBXL17	18.7382	1.99592	2.41521e-78	1.18816e-76	0.272669	75.9251	Upregulation	0.199592
GZMB	18.7091	1.75705	4.16998e-78	2.04318e-76	0.266024	75.6897	Upregulation	0.175705
TRAPPC9	18.7002	2.21908	4.92972e-78	2.4122e-76	0.2388	75.6176	Upregulation	0.221908
CRIP1	18.6978	1.78193	5.1543e-78	2.51873e-76	0.675884	75.5988	Upregulation	0.178193
MATR3-1	18.6758	1.18254	7.78621e-78	3.79978e-76	0.398071	75.4202	Upregulation	0.118254
ATF7IP	18.6423	1.15345	1.45854e-77	7.08952e-76	0.462808	75.1494	Upregulation	0.115345
MGAT5	18.6111	2.21081	2.6124e-77	1.26644e-75	0.246088	74.8974	Upregulation	0.221081
DIPK1A	18.5933	2.20849	3.6433e-77	1.76387e-75	0.238585	74.7535	Upregulation	0.220849
TOX	18.5887	2.41791	3.96463e-77	1.9169e-75	0.261951	74.7174	Upregulation	0.241791
PTPN4	18.5768	1.15523	4.94761e-77	2.38587e-75	0.439871	74.6224	Upregulation	0.115523
NBPF26	18.5723	2.28493	5.38114e-77	2.58811e-75	0.231511	74.587	Upregulation	0.228493
PLEKHA7	18.5353	5.80063	1.07252e-76	5.12469e-75	0.171061	74.2903	Upregulation	0.580063
LINC01934	18.4976	2.78035	2.15815e-76	1.02852e-74	0.221222	73.9878	Upregulation	0.278035
BABAM2	18.4497	1.82775	5.23916e-76	2.48392e-74	0.272669	73.6049	Upregulation	0.182775
AC010894.3	18.4446	11.301	5.76206e-76	2.72829e-74	0.166559	73.5641	Upregulation	1.1301
ASH1L	18.3224	1.11026	5.48218e-75	2.58241e-73	0.449518	72.588	Upregulation	0.111026
NEK7	18.2611	1.6263	1.68989e-74	7.92968e-73	0.306752	72.1007	Upregulation	0.16263
SYTL2	18.2232	1.87604	3.37888e-74	1.58349e-72	0.268596	71.8004	Upregulation	0.187604
FBXW7	18.1878	1.76758	6.44369e-74	3.00824e-72	0.284459	71.5217	Upregulation	0.176758
FUT8	18.1875	2.28578	6.48142e-74	3.022e-72	0.241586	71.5197	Upregulation	0.228578
PKN2	18.1489	1.57652	1.30965e-73	6.08308e-72	0.293248	71.2159	Upregulation	0.157652
TEX14	18.1376	10.0235	1.61007e-73	7.45952e-72	0.163987	71.1273	Upregulation	1.00235
ERC1	18.099	2.15489	3.24471e-73	1.4976e-71	0.236442	70.8246	Upregulation	0.215489
FTX	18.0673	1.89813	5.76649e-73	2.65483e-71	0.26538	70.576	Upregulation	0.189813
ANKRD36C	18.0068	1.83651	1.7229e-72	7.90225e-71	0.259593	70.1022	Upregulation	0.183651
PAM	17.8659	3.22793	2.17337e-71	9.8572e-70	0.193998	69.0062	Upregulation	0.322793
HIST1H1D	17.8292	2.00359	4.19204e-71	1.89423e-69	0.369561	68.7226	Upregulation	0.200359
ATP11B	17.7614	1.32217	1.40689e-70	6.326e-69	0.342551	68.1989	Upregulation	0.132217
DYM	17.6511	1.58797	9.97142e-70	4.46166e-68	0.296677	67.3505	Upregulation	0.158797
WWOX	17.6275	2.89322	1.51437e-69	6.76771e-68	0.207288	67.1696	Upregulation	0.289322
ARHGAP25	17.6122	1.13487	1.98428e-69	8.85692e-68	0.386924	67.0527	Upregulation	0.113487
CRYBG1	17.6052	1.68476	2.24715e-69	9.99366e-68	0.293891	67.0003	Upregulation	0.168476
ERBIN	17.5916	1.2741	2.85454e-69	1.26488e-67	0.360986	66.898	Upregulation	0.12741
LINC00342	17.5567	2.20701	5.29034e-69	2.33855e-67	0.224866	66.6311	Upregulation	0.220701
ADK	17.5155	1.6339	1.09133e-68	4.78942e-67	0.335691	66.3197	Upregulation	0.16339
ZDHHC20	17.5093	1.742	1.21667e-68	5.33311e-67	0.261736	66.273	Upregulation	0.1742
SCAPER	17.441	1.68117	4.02854e-68	1.74909e-66	0.277814	65.7572	Upregulation	0.168117
SP140	17.4027	1.66705	7.87195e-68	3.40569e-66	0.272669	65.4678	Upregulation	0.166705
ASAP1	17.3983	2.32395	8.50384e-68	3.67472e-66	0.212862	65.4348	Upregulation	0.232395
RAPGEF1	17.3848	1.66938	1.07601e-67	4.64421e-66	0.279743	65.3331	Upregulation	0.166938
GPATCH8	17.3829	1.13495	1.11182e-67	4.79315e-66	0.392497	65.3194	Upregulation	0.113495
SETD2	17.3724	1.13306	1.33432e-67	5.73883e-66	0.385209	65.2412	Upregulation	0.113306
VWA8	17.3707	2.24957	1.37467e-67	5.90542e-66	0.222508	65.2287	Upregulation	0.224957
ATAD2B	17.3511	1.79453	1.93658e-67	8.3096e-66	0.251661	65.0804	Upregulation	0.179453
PTPRJ	17.3457	1.89562	2.12448e-67	9.10516e-66	0.260236	65.0407	Upregulation	0.189562
ZNF407	17.3431	2.64563	2.22596e-67	9.51781e-66	0.203859	65.0215	Upregulation	0.264564
TRDV2	17.3315	1.5338	2.72005e-67	1.16169e-65	0.210289	64.9349	Upregulation	0.15338
GSK3B	17.3013	1.34043	4.59602e-67	1.95603e-65	0.339335	64.7086	Upregulation	0.134043
TLN1	17.2965	1.16464	4.99907e-67	2.1251e-65	0.520686	64.6726	Upregulation	0.116464
ANK3	17.2099	2.43869	2.2373e-66	9.45584e-65	0.240086	64.0243	Upregulation	0.243869
SNRPD3	17.1549	1.73677	5.77319e-66	2.43158e-64	0.277385	63.6141	Upregulation	0.173677
PUM2	17.1476	1.21245	6.54827e-66	2.75487e-64	0.368274	63.5599	Upregulation	0.121245
ITSN2	17.1026	1.00866	1.4193e-65	5.95051e-64	0.42508	63.2254	Upregulation	0.100866
ANKIB1	17.0741	1.74273	2.31411e-65	9.69092e-64	0.251661	63.0136	Upregulation	0.174273
COMMD10	17.0667	1.90683	2.62494e-65	1.09675e-63	0.257878	62.9599	Upregulation	0.190683
UVRAG	17.0574	1.50392	3.07793e-65	1.28455e-63	0.287031	62.8912	Upregulation	0.150392
ANXA5	17.0227	1.84966	5.56941e-65	2.31906e-63	0.290461	62.6347	Upregulation	0.184966
STXBP5	16.9856	2.91225	1.05045e-64	4.36406e-63	0.187138	62.3601	Upregulation	0.291225
ROCK1	16.9519	1.04102	1.86484e-64	7.72115e-63	0.454019	62.1123	Upregulation	0.104102
CAMKMT	16.8735	2.07052	7.04635e-64	2.89454e-62	0.237513	61.5384	Upregulation	0.207052
USP24	16.8583	1.43395	9.12097e-64	3.73419e-62	0.305466	61.4278	Upregulation	0.143395
S100A11	16.8491	1.17625	1.06559e-63	4.35285e-62	0.513183	61.3612	Upregulation	0.117625
NSMCE2	16.6944	2.13456	1.4397e-62	5.79697e-61	0.224652	60.2368	Upregulation	0.213456
FCHSD2	16.6879	2.04636	1.60613e-62	6.45998e-61	0.225723	60.1898	Upregulation	0.204636
CARD11	16.5713	1.35424	1.12281e-61	4.49629e-60	0.312326	59.3471	Upregulation	0.135424
MAN1A2	16.5461	1.30494	1.70711e-61	6.82863e-60	0.326474	59.1657	Upregulation	0.130494
DLG1	16.5401	1.53926	1.88649e-61	7.53794e-60	0.2806	59.1227	Upregulation	0.153926
CLASP1	16.522	2.1158	2.54656e-61	1.01422e-59	0.217363	58.9939	Upregulation	0.21158
HIST1H4C	16.4769	3.1274	5.37425e-61	2.13344e-59	0.557128	58.6709	Upregulation	0.31274
PRDM1	16.4488	1.76907	8.55365e-61	3.3919e-59	0.230439	58.4696	Upregulation	0.176907
JAK2	16.4306	2.66476	1.1551e-60	4.57551e-59	0.19314	58.3396	Upregulation	0.266476
PIBF1	16.4096	1.48133	1.63373e-60	6.45049e-59	0.280815	58.1904	Upregulation	0.148133
FNDC3A	16.3894	1.63694	2.27665e-60	8.97927e-59	0.261093	58.0468	Upregulation	0.163694
SLC9A9	16.3437	2.12377	4.81967e-60	1.89073e-58	0.219721	57.7234	Upregulation	0.212377
WDR7	16.3096	2.19088	8.43627e-60	3.30242e-58	0.212433	57.4812	Upregulation	0.219088
AUTS2	16.2949	1.98589	1.07266e-59	4.19448e-58	0.21865	57.3773	Upregulation	0.198589
MYO5A	16.2719	2.35354	1.56164e-59	6.09356e-58	0.200643	57.2151	Upregulation	0.235354
ATP9B	16.2651	1.64961	1.7453e-59	6.79572e-58	0.253162	57.1678	Upregulation	0.164961
ATR	16.2208	1.52734	3.59386e-59	1.3949e-57	0.271168	56.8555	Upregulation	0.152734
FBXO11	16.2089	1.8973	4.35963e-59	1.69033e-57	0.22701	56.772	Upregulation	0.18973
INPP5D	16.1541	1.1362	1.06181e-58	4.09519e-57	0.360772	56.3877	Upregulation	0.11362
ATP2B4	16.1474	1.31074	1.18359e-58	4.56007e-57	0.289603	56.341	Upregulation	0.131074
GLCCI1	16.0962	1.41949	2.71463e-58	1.04149e-56	0.315756	55.9823	Upregulation	0.141949
HERC4	15.9953	1.40032	1.37738e-57	5.24593e-56	0.27567	55.2802	Upregulation	0.140032
AC105052.4	15.9836	5.14649	1.66337e-57	6.32861e-56	0.149411	55.1987	Upregulation	0.514649
PHF21A	15.9105	1.9043	5.36156e-57	2.02726e-55	0.222937	54.6931	Upregulation	0.19043
HLA-DRA	15.8976	2.47246	6.58144e-57	2.48594e-55	0.201929	54.6045	Upregulation	0.247246
TMEM181	15.8891	2.01305	7.53578e-57	2.84347e-55	0.210289	54.5462	Upregulation	0.201305
PPP6R3	15.7929	1.17851	3.48454e-56	1.30808e-54	0.337192	53.8834	Upregulation	0.117851
USP3	15.7755	1.07787	4.58673e-56	1.71655e-54	0.400429	53.7653	Upregulation	0.107787
ACTN4	15.754	1.30687	6.44338e-56	2.40647e-54	0.293676	53.6186	Upregulation	0.130687
STAG2	15.7377	1.0401	8.34771e-56	3.11452e-54	0.394212	53.5066	Upregulation	0.10401
SCFD2	15.6967	2.18445	1.59345e-55	5.909e-54	0.210075	53.2285	Upregulation	0.218445
TRIP12	15.6478	1.345	3.44091e-55	1.26701e-53	0.298178	52.8972	Upregulation	0.1345
KDM4C	15.576	1.13869	1.05904e-54	3.88787e-53	0.339121	52.4103	Upregulation	0.113869
ARID2	15.5671	1.62033	1.21789e-54	4.46653e-53	0.253376	52.35	Upregulation	0.162033
TYROBP	15.4568	1.61878	6.7869e-54	2.46926e-52	0.182637	51.6074	Upregulation	0.161878
NFAT5	15.4383	1.46117	9.05189e-54	3.29005e-52	0.263237	51.4828	Upregulation	0.146117
TUT7	15.4102	1.54531	1.3972e-53	5.06326e-52	0.2403	51.2956	Upregulation	0.154531
MCM9	15.4036	2.45462	1.54883e-53	5.6072e-52	0.182422	51.2513	Upregulation	0.245462
TRAPPC10	15.3454	1.05452	3.80087e-53	1.3706e-51	0.342765	50.8631	Upregulation	0.105452
CASK	15.3446	1.51672	3.84775e-53	1.38614e-51	0.293033	50.8582	Upregulation	0.151672
TRERF1	15.2996	1.50241	7.6916e-53	2.74922e-51	0.253805	50.5608	Upregulation	0.150241
WDR70	15.2512	1.81921	1.61529e-52	5.74552e-51	0.223794	50.2407	Upregulation	0.181921
ANKRD36	15.2484	1.39881	1.68698e-52	5.99469e-51	0.26538	50.2222	Upregulation	0.139881
CCDC91	15.2356	1.19359	2.05291e-52	7.28792e-51	0.337406	50.1374	Upregulation	0.119359
GMDS-DT	15.2255	2.1399	2.3955e-52	8.4959e-51	0.205573	50.0708	Upregulation	0.21399
FAM49B	15.1981	1.08482	3.63982e-52	1.28716e-50	0.468596	49.8904	Upregulation	0.108482
VCL	15.1903	1.84687	4.10117e-52	1.44612e-50	0.209432	49.8398	Upregulation	0.184687
MKLN1	15.1797	1.37036	4.82224e-52	1.69547e-50	0.281029	49.7707	Upregulation	0.137036
CMIP	15.1759	1.84585	5.1073e-52	1.79226e-50	0.214577	49.7466	Upregulation	0.184585
RICTOR	15.1614	1.18711	6.37346e-52	2.2323e-50	0.343623	49.6512	Upregulation	0.118711
CCDC200	15.1103	11.0301	1.3853e-51	4.82888e-50	0.136549	49.3162	Upregulation	1.10301
TTC17	15.1091	1.0179	1.41043e-51	4.9118e-50	0.394641	49.3088	Upregulation	0.10179
MFSD6	15.0971	2.18173	1.69321e-51	5.87981e-50	0.191211	49.2306	Upregulation	0.218173
ARHGEF3	15.0959	1.02031	1.72304e-51	5.97773e-50	0.411576	49.2235	Upregulation	0.102031
GOLGB1	15.0383	1.1477	4.12236e-51	1.42074e-49	0.293462	48.8475	Upregulation	0.11477
SLAMF6	15.0157	1.3797	5.79673e-51	1.99592e-49	0.262165	48.6999	Upregulation	0.13797
MON2	15.0102	1.25313	6.29641e-51	2.16389e-49	0.287245	48.6648	Upregulation	0.125313
SPECC1L	14.9643	1.79203	1.25604e-50	4.30857e-49	0.216077	48.3657	Upregulation	0.179203
ARFGEF1	14.9528	1.11001	1.49346e-50	5.10861e-49	0.327974	48.2917	Upregulation	0.111001
IKZF3	14.9166	1.01698	2.56897e-50	8.77936e-49	0.384995	48.0565	Upregulation	0.101698
SND1	14.9046	1.11371	3.0769e-50	1.05054e-48	0.357771	47.9786	Upregulation	0.111371
CAPN2	14.8644	1.08994	5.61212e-50	1.90901e-48	0.333548	47.7192	Upregulation	0.108994
ARID1B	14.7879	1.15294	1.75462e-49	5.95742e-48	0.401715	47.2249	Upregulation	0.115294
EPS15	14.7643	1.1399	2.49013e-49	8.439e-48	0.311254	47.0737	Upregulation	0.11399
HUWE1	14.725	1.14235	4.45684e-49	1.50623e-47	0.308682	46.8221	Upregulation	0.114235
IMMP2L	14.7223	2.25809	4.63789e-49	1.56597e-47	0.207503	46.8052	Upregulation	0.225809
TNRC6A	14.7064	1.43621	5.86687e-49	1.97547e-47	0.246302	46.7043	Upregulation	0.143621
TRPM7	14.6953	1.27595	6.90417e-49	2.32261e-47	0.276527	46.634	Upregulation	0.127595
MAP4	14.6868	1.25412	7.83049e-49	2.63181e-47	0.281458	46.5797	Upregulation	0.125412
PARP4	14.6846	1.40159	8.09669e-49	2.71878e-47	0.254448	46.5656	Upregulation	0.140159
TBCK	14.668	1.67052	1.03344e-48	3.467e-47	0.22508	46.46	Upregulation	0.167052
ERN1	14.6558	1.12887	1.23705e-48	4.13114e-47	0.294534	46.3839	Upregulation	0.112887
UBR1	14.5159	1.53351	9.60883e-48	3.19721e-46	0.230225	45.4952	Upregulation	0.153351
IGF2R	14.489	1.03407	1.42236e-47	4.71556e-46	0.33955	45.3265	Upregulation	0.103407
GLIPR2	14.4672	1.50894	1.95338e-47	6.45048e-46	0.246088	45.1904	Upregulation	0.150894
SGMS1	14.3908	2.1358	5.91437e-47	1.94494e-45	0.189282	44.7111	Upregulation	0.21358
CCSER2	14.3772	1.06154	7.19812e-47	2.36285e-45	0.374062	44.6266	Upregulation	0.106154
CLASP2	14.3421	1.69503	1.19447e-46	3.91045e-45	0.219507	44.4078	Upregulation	0.169503
FKBP2	14.3035	1.99035	2.07935e-46	6.753e-45	0.192069	44.1705	Upregulation	0.199035
DNAJC1	14.2799	1.26902	2.91932e-46	9.46412e-45	0.287031	44.0239	Upregulation	0.126902
JARID2	14.1597	1.42744	1.62751e-45	5.23911e-44	0.259593	43.2807	Upregulation	0.142744
HERC2	14.146	1.21494	1.97581e-45	6.34934e-44	0.263666	43.1973	Upregulation	0.121494
AC068587.4	14.146	2.41552	1.97587e-45	6.34934e-44	0.168703	43.1973	Upregulation	0.241552
TMEM131L	14.1356	1.21342	2.29014e-45	7.35277e-44	0.324544	43.1335	Upregulation	0.121342
CEP85L	14.114	1.1811	3.11497e-45	9.9922e-44	0.29925	43.0003	Upregulation	0.11811
ZNF831	14.1073	1.44979	3.42234e-45	1.09686e-43	0.232583	42.9599	Upregulation	0.144979
CHD9	14.0345	1.31191	9.58314e-45	3.04737e-43	0.258735	42.5161	Upregulation	0.131191
CUL3	13.9387	1.10867	3.68509e-44	1.16074e-42	0.354126	41.9353	Upregulation	0.110867
HIST1H2AM	13.9208	4.9229	4.73302e-44	1.48698e-42	0.135477	41.8277	Upregulation	0.49229
DENND1B	13.9171	1.90006	4.99079e-44	1.56528e-42	0.200857	41.8054	Upregulation	0.190006
CLIC3	13.9094	1.33504	5.55484e-44	1.74069e-42	0.241801	41.7593	Upregulation	0.133504
JAZF1	13.8936	2.16006	6.92855e-44	2.16931e-42	0.186924	41.6637	Upregulation	0.216006
EML4	13.859	1.01013	1.12292e-43	3.50383e-42	0.539335	41.4555	Upregulation	0.101013
JMJD1C	13.8362	1.00975	1.54149e-43	4.80579e-42	0.426152	41.3182	Upregulation	0.100975
C1orf21	13.8243	2.13144	1.81815e-43	5.66351e-42	0.175777	41.2469	Upregulation	0.213144
LINC01871	13.8204	2.25979	1.9199e-43	5.97535e-42	0.174491	41.2236	Upregulation	0.225979
FLNA	13.8172	1.21957	2.00695e-43	6.24099e-42	0.584352	41.2047	Upregulation	0.121957
ZNF644	13.8143	1.03343	2.09066e-43	6.49577e-42	0.330332	41.1874	Upregulation	0.103343
LPGAT1	13.8056	1.44294	2.35948e-43	7.31858e-42	0.223151	41.1356	Upregulation	0.144294
CCDC7	13.8042	2.09277	2.40433e-43	7.4514e-42	0.180707	41.1278	Upregulation	0.209277
LDLRAD4	13.7234	2.02223	7.3548e-43	2.26975e-41	0.195498	40.644	Upregulation	0.202223
FNDC3B	13.7075	2.38294	9.15429e-43	2.82271e-41	0.171704	40.5493	Upregulation	0.238294
FOXJ3	13.6826	1.25353	1.28921e-42	3.96524e-41	0.258092	40.4017	Upregulation	0.125353
TET2	13.6222	2.05023	2.95524e-42	9.04387e-41	0.180493	40.0436	Upregulation	0.205023
DENND4C	13.6186	1.02466	3.10461e-42	9.49305e-41	0.314255	40.0226	Upregulation	0.102466
ATP10A	13.5973	2.27584	4.15611e-42	1.26871e-40	0.172133	39.8966	Upregulation	0.227584
SFMBT2	13.5956	1.90057	4.2539e-42	1.29748e-40	0.200857	39.8869	Upregulation	0.190057
PLCB1	13.5873	2.41334	4.7603e-42	1.45072e-40	0.17642	39.8384	Upregulation	0.241334
TPM4	13.5714	1.68595	5.92172e-42	1.80167e-40	0.268382	39.7443	Upregulation	0.168595
PPP1R16B	13.5318	1.58797	1.01508e-41	3.07557e-40	0.208146	39.5121	Upregulation	0.158797
CYTOR	13.512	1.55937	1.32806e-41	4.00728e-40	0.206645	39.3972	Upregulation	0.155937
ZBTB16	13.4844	2.0429	1.93317e-41	5.82832e-40	0.168703	39.2345	Upregulation	0.20429
STIM1	13.4713	1.22532	2.30743e-41	6.93954e-40	0.276742	39.1587	Upregulation	0.122532
XYLT1	13.4704	3.01064	2.33603e-41	7.01979e-40	0.144695	39.1537	Upregulation	0.301064
UBR5	13.4482	1.27503	3.15525e-41	9.45827e-40	0.26538	39.0242	Upregulation	0.127503
KAT2B	13.3871	2.00327	7.19392e-41	2.14417e-39	0.179636	38.6687	Upregulation	0.200327
CLTC	13.3783	1.16787	8.09885e-41	2.41193e-39	0.272883	38.6176	Upregulation	0.116787
INVS	13.3782	2.06858	8.11167e-41	2.41228e-39	0.18135	38.6176	Upregulation	0.206858
SHOC2	13.3615	1.15544	1.01495e-40	3.01526e-39	0.259593	38.5207	Upregulation	0.115544
CX3CR1	13.3595	1.70695	1.0429e-40	3.09579e-39	0.185209	38.5092	Upregulation	0.170695
TNKS	13.3542	1.60362	1.1199e-40	3.32167e-39	0.210504	38.4786	Upregulation	0.160362
WWP1	13.3136	1.11115	1.92993e-40	5.70576e-39	0.290032	38.2437	Upregulation	0.111115
SPON2	13.311	1.32471	1.99812e-40	5.89783e-39	0.219507	38.2293	Upregulation	0.132471
TSPAN5	13.2999	1.98233	2.31727e-40	6.81788e-39	0.179636	38.1664	Upregulation	0.198233
MAPK8	13.255	1.82891	4.21974e-40	1.23558e-38	0.198285	37.9081	Upregulation	0.182891
AGPAT4	13.2455	2.74663	4.79037e-40	1.40154e-38	0.149625	37.8534	Upregulation	0.274663
UPF2	13.227	1.06935	6.1245e-40	1.78758e-38	0.270096	37.7477	Upregulation	0.106935
ST6GAL1	13.2234	1.0082	6.42739e-40	1.87449e-38	0.336549	37.7271	Upregulation	0.10082
MT2A	13.1741	1.50317	1.23745e-39	3.5946e-38	0.3597	37.4443	Upregulation	0.150317
SLMAP	13.1721	1.32512	1.26968e-39	3.6853e-38	0.236227	37.4335	Upregulation	0.132512
TMEM131	13.13	1.36106	2.21606e-39	6.3967e-38	0.22851	37.194	Upregulation	0.136106
EFR3A	13.0627	1.1129	5.37704e-39	1.54357e-37	0.269882	36.8115	Upregulation	0.11129
VCAN	13.0613	7.72732	5.47962e-39	1.57178e-37	0.118971	36.8036	Upregulation	0.772732
ATP8A1	13.0159	1.22084	9.93252e-39	2.83573e-37	0.31597	36.5473	Upregulation	0.122084
EXOC6B	12.9788	2.85848	1.61383e-38	4.58959e-37	0.144266	36.3382	Upregulation	0.285848
RNF169	12.9637	1.16729	1.96638e-38	5.57917e-37	0.237942	36.2534	Upregulation	0.116729
OSBPL3	12.9233	2.02335	3.32614e-38	9.41531e-37	0.173848	36.0262	Upregulation	0.202335
SAMSN1	12.8969	1.68672	4.68486e-38	1.32104e-36	0.198499	35.8791	Upregulation	0.168672
OOEP	12.8447	5.45786	9.20987e-38	2.58902e-36	0.118971	35.5869	Upregulation	0.545786
NPC1	12.781	2.12954	2.09343e-37	5.85344e-36	0.158414	35.2326	Upregulation	0.212954
MSH3	12.7731	1.73446	2.31862e-37	6.47816e-36	0.184352	35.1885	Upregulation	0.173446
CPB2-AS1	12.764	4.49157	2.60538e-37	7.26272e-36	0.121972	35.1389	Upregulation	0.449157
PHKB	12.7611	1.42232	2.70384e-37	7.53145e-36	0.216077	35.1231	Upregulation	0.142232
LINC00910	12.735	3.31337	3.77892e-37	1.05021e-35	0.133119	34.9787	Upregulation	0.331337
PTPN22	12.6784	1.20664	7.78722e-37	2.15435e-35	0.256806	34.6667	Upregulation	0.120664
MEF2A	12.6654	1.26191	9.18988e-37	2.53856e-35	0.248446	34.5954	Upregulation	0.126191
ATG7	12.6414	2.17617	1.24811e-36	3.43732e-35	0.162487	34.4638	Upregulation	0.217617
MAP4K5	12.6163	1.38149	1.71681e-36	4.72103e-35	0.217578	34.326	Upregulation	0.138149
TRIM33	12.5943	1.08236	2.27045e-36	6.22478e-35	0.26045	34.2059	Upregulation	0.108236
EXOC2	12.5876	1.27636	2.47e-36	6.76173e-35	0.223151	34.1699	Upregulation	0.127636
PLEKHA2	12.5151	1.55817	6.17029e-36	1.68035e-34	0.193569	33.7746	Upregulation	0.155817
DENND1A	12.5058	2.16168	6.93793e-36	1.88799e-34	0.159914	33.724	Upregulation	0.216168
KIF13B	12.492	2.028	8.25733e-36	2.24537e-34	0.162272	33.6487	Upregulation	0.2028
VPS13D	12.4875	1.23439	8.73733e-36	2.37237e-34	0.223365	33.6248	Upregulation	0.123439
RFX3-AS1	12.4534	4.09596	1.34073e-35	3.62691e-34	0.122186	33.4405	Upregulation	0.409596
GTDC1	12.4443	2.02926	1.50108e-35	4.05171e-34	0.172562	33.3924	Upregulation	0.202926
C12orf75	12.4339	1.04425	1.71186e-35	4.61382e-34	0.330761	33.3359	Upregulation	0.104425
SUPT3H	12.3474	1.3058	5.03253e-35	1.34155e-33	0.240086	32.8724	Upregulation	0.13058
FAM120B	12.3459	1.0696	5.12724e-35	1.36581e-33	0.262379	32.8646	Upregulation	0.10696
KLRC1	12.2857	2.03229	1.081e-34	2.86708e-33	0.147696	32.5426	Upregulation	0.203229
HDAC8	12.272	1.87996	1.27986e-34	3.38468e-33	0.173205	32.4705	Upregulation	0.187996
CEP192	12.2486	1.79079	1.70867e-34	4.50246e-33	0.173633	32.3466	Upregulation	0.179079
RAB27A	12.238	1.15438	1.94761e-34	5.12838e-33	0.247588	32.29	Upregulation	0.115438
PPP2R2B	12.2183	2.56941	2.4814e-34	6.51052e-33	0.143194	32.1864	Upregulation	0.256941
DDX60L	12.2128	1.31285	2.6573e-34	6.96205e-33	0.211147	32.1573	Upregulation	0.131285
SEC24B	12.1549	1.27391	5.4057e-34	1.41022e-32	0.215863	31.8507	Upregulation	0.127391
AC010609.1	12.1027	10.1253	1.02246e-33	2.65412e-32	0.109325	31.5761	Upregulation	1.01253
EPSTI1	12.0955	1.41869	1.1157e-33	2.89411e-32	0.216077	31.5385	Upregulation	0.141869
UTY	12.0806	1.4889	1.3374e-33	3.46182e-32	0.207074	31.4607	Upregulation	0.14889
BRAF	12.0802	1.27463	1.34364e-33	3.47552e-32	0.237513	31.459	Upregulation	0.127463
RALGAPA2	12.0657	1.39165	1.60309e-33	4.14076e-32	0.203644	31.3829	Upregulation	0.139165
BBS9	12.0456	2.06148	2.04637e-33	5.2783e-32	0.157556	31.2775	Upregulation	0.206148
MED13	12.0285	1.4578	2.51673e-33	6.48239e-32	0.192926	31.1883	Upregulation	0.14578
SCFD1	12.0196	1.33908	2.80422e-33	7.21781e-32	0.22015	31.1416	Upregulation	0.133908
ELP4	12.0122	1.6959	3.06402e-33	7.86992e-32	0.191211	31.104	Upregulation	0.16959
C22orf34	12.0055	2.314	3.32275e-33	8.52847e-32	0.145981	31.0691	Upregulation	0.2314
LPCAT1	12.0015	1.55657	3.48794e-33	8.93991e-32	0.18135	31.0487	Upregulation	0.155657
PARP14	11.9982	1.31089	3.63045e-33	9.29867e-32	0.203644	31.0316	Upregulation	0.131089
NBAS	11.9959	1.33305	3.73447e-33	9.55172e-32	0.21329	31.0199	Upregulation	0.133305
TBX21	11.9658	1.11927	5.36853e-33	1.37025e-31	0.211147	30.8632	Upregulation	0.111927
RB1	11.9487	1.20328	6.59278e-33	1.67804e-31	0.239657	30.7752	Upregulation	0.120328
TASOR2	11.9088	1.1194	1.06549e-32	2.70257e-31	0.247588	30.5682	Upregulation	0.11194
SENP5	11.8918	1.62898	1.3057e-32	3.30269e-31	0.173419	30.4811	Upregulation	0.162898
THADA	11.8506	1.4529	2.13699e-32	5.39419e-31	0.201072	30.2681	Upregulation	0.14529
XPR1	11.8146	2.13658	3.27953e-32	8.26111e-31	0.151983	30.083	Upregulation	0.213658
SNHG25	11.7986	4.20317	3.96729e-32	9.97985e-31	0.113612	30.0009	Upregulation	0.420317
HIST1H1C	11.7672	1.82989	5.76354e-32	1.4429e-30	0.253162	29.8408	Upregulation	0.182989
SMC4	11.718	1.77604	1.03103e-31	2.57412e-30	0.215648	29.5894	Upregulation	0.177604
RPTOR	11.6993	1.41826	1.28562e-31	3.20101e-30	0.228296	29.4947	Upregulation	0.141826
USP3-AS1	11.6648	3.65205	1.92896e-31	4.78657e-30	0.116184	29.32	Upregulation	0.365205
HECTD4	11.6609	1.16717	2.01896e-31	5.00311e-30	0.221651	29.3008	Upregulation	0.116717
RERE	11.637	1.09792	2.6716e-31	6.61591e-30	0.254019	29.1794	Upregulation	0.109792
DYRK1A	11.631	1.06105	2.86561e-31	7.08199e-30	0.272883	29.1498	Upregulation	0.106105
TRANK1	11.5767	1.05485	5.40596e-31	1.32616e-29	0.243087	28.8774	Upregulation	0.105485
KCNQ5	11.5569	3.60962	6.81481e-31	1.66619e-29	0.125831	28.7783	Upregulation	0.360962
CERT1	11.4737	1.38455	1.78828e-30	4.34903e-29	0.191854	28.3616	Upregulation	0.138455
EHBP1	11.4699	1.91283	1.86863e-30	4.5354e-29	0.157342	28.3434	Upregulation	0.191283
HIVEP2	11.4219	1.11725	3.25048e-30	7.86324e-29	0.289389	28.1044	Upregulation	0.111725
AC006369.1	11.4196	2.42434	3.3381e-30	8.06987e-29	0.133548	28.0931	Upregulation	0.242434
SPATA5	11.4008	2.15544	4.14367e-30	1.00107e-28	0.146624	27.9995	Upregulation	0.215544
TULP4	11.3892	1.47119	4.73146e-30	1.14082e-28	0.177706	27.9428	Upregulation	0.147119
RNGTT	11.3858	1.46535	4.9213e-30	1.18581e-28	0.198714	27.926	Upregulation	0.146535
MYBL1	11.3619	1.35989	6.47388e-30	1.55581e-28	0.221008	27.808	Upregulation	0.135989
PTBP2	11.3436	2.09102	7.97527e-30	1.91161e-28	0.147481	27.7186	Upregulation	0.209102
WDPCP	11.3372	2.43216	8.58928e-30	2.05744e-28	0.137835	27.6867	Upregulation	0.243216
CWF19L2	11.3357	1.28801	8.73364e-30	2.09065e-28	0.203001	27.6797	Upregulation	0.128801
RELCH	11.3063	1.18766	1.2218e-29	2.91711e-28	0.218006	27.535	Upregulation	0.118766
MIS18BP1	11.295	1.15831	1.38975e-29	3.31375e-28	0.239871	27.4797	Upregulation	0.115831
PDS5B	11.2749	1.29002	1.74548e-29	4.15115e-28	0.213719	27.3818	Upregulation	0.129002
KLHL20	11.2729	1.45641	1.78517e-29	4.2428e-28	0.182208	27.3723	Upregulation	0.145641
PIK3AP1	11.258	2.29884	2.1143e-29	5.00877e-28	0.131618	27.3003	Upregulation	0.229884
ANKRD28	11.2566	1.86435	2.14788e-29	5.08504e-28	0.160343	27.2937	Upregulation	0.186435
C1orf112	11.213	2.84728	3.52006e-29	8.31211e-28	0.1209	27.0803	Upregulation	0.284728
ARNTL	11.2028	1.50275	3.94963e-29	9.30846e-28	0.171061	27.0311	Upregulation	0.150275
NEDD9	11.1904	1.41794	4.54409e-29	1.06957e-27	0.190354	26.9708	Upregulation	0.141794
DOCK9	11.1805	1.31531	5.08111e-29	1.19367e-27	0.197428	26.9231	Upregulation	0.131531
RNF111	11.18	1.19756	5.10844e-29	1.19932e-27	0.205788	26.9211	Upregulation	0.119756
AF165147.1	11.1708	3.79679	5.66602e-29	1.32852e-27	0.112111	26.8766	Upregulation	0.379679
ANO6	11.1518	1.33708	7.01905e-29	1.64366e-27	0.193355	26.7842	Upregulation	0.133708
GPHN	11.1272	1.99461	9.25086e-29	2.16352e-27	0.163773	26.6648	Upregulation	0.199461
AC026347.1	11.1227	9.69244	9.73063e-29	2.27427e-27	0.100536	26.6432	Upregulation	0.969244
SMC6	11.1045	1.62707	1.19271e-28	2.78585e-27	0.167203	26.555	Upregulation	0.162707
TRGC2	11.1044	1.24461	1.19454e-28	2.78836e-27	0.181565	26.5547	Upregulation	0.124461
SRGAP2	11.0945	3.14781	1.33402e-28	3.10799e-27	0.117471	26.5075	Upregulation	0.314781
KDM6A	11.0868	1.24628	1.45321e-28	3.38136e-27	0.242229	26.4709	Upregulation	0.124628
IFNG-AS1	11.0793	2.86068	1.58101e-28	3.67406e-27	0.147696	26.4349	Upregulation	0.286068
GMDS	11.0753	1.38083	1.65244e-28	3.83518e-27	0.207931	26.4162	Upregulation	0.138083
USP9X	11.0677	1.09946	1.79991e-28	4.17216e-27	0.244373	26.3796	Upregulation	0.109946
TBL1XR1	11.0161	1.1046	3.19774e-28	7.38891e-27	0.256163	26.1314	Upregulation	0.11046
JPT1	11.0025	1.5039	3.71589e-28	8.58076e-27	0.287031	26.0665	Upregulation	0.15039
AKT3	10.9762	1.48061	4.97204e-28	1.14526e-26	0.228939	25.9411	Upregulation	0.148061
ZSWIM6	10.9737	1.70175	5.11188e-28	1.17673e-26	0.164416	25.9293	Upregulation	0.170175
MIR181A1HG	10.9554	2.52552	6.25772e-28	1.43688e-26	0.135263	25.8426	Upregulation	0.252552
BAZ2B	10.9019	1.63922	1.12893e-27	2.58572e-26	0.160557	25.5874	Upregulation	0.163922
GBF1	10.8994	1.29708	1.16024e-27	2.65579e-26	0.198499	25.5758	Upregulation	0.129708
MAPK14	10.849	1.24017	2.01705e-27	4.58547e-26	0.203215	25.3386	Upregulation	0.124017
ULK4	10.8243	2.4274	2.64118e-27	5.98203e-26	0.128617	25.2232	Upregulation	0.24274
TBL1X	10.8056	1.35651	3.23993e-27	7.33362e-26	0.192497	25.1347	Upregulation	0.135651
ALMS1	10.8055	1.90675	3.24338e-27	7.33689e-26	0.146409	25.1345	Upregulation	0.190675
LGALS1	10.7862	1.48053	3.99782e-27	9.01566e-26	0.218435	25.045	Upregulation	0.148053
C11orf98	10.7623	1.2643	5.18678e-27	1.1661e-25	0.219078	24.9333	Upregulation	0.12643
GIGYF2	10.7463	1.15357	6.16756e-27	1.38405e-25	0.205788	24.8588	Upregulation	0.115357
CD74	10.732	2.36332	7.20334e-27	1.61352e-25	0.750697	24.7922	Upregulation	0.236332
BICRAL	10.7189	1.50364	8.29837e-27	1.85767e-25	0.165273	24.731	Upregulation	0.150364
CST3	10.712	3.31145	8.94253e-27	2.00065e-25	0.120043	24.6988	Upregulation	0.331145
R3HDM1	10.6909	1.16366	1.12331e-26	2.51003e-25	0.22508	24.6003	Upregulation	0.116366
R3HCC1L	10.6754	1.78179	1.32734e-26	2.96052e-25	0.148553	24.5286	Upregulation	0.178179
RNF38	10.6261	1.07741	2.25418e-26	5.00031e-25	0.234298	24.301	Upregulation	0.107741
MSI2	10.6154	1.15686	2.52759e-26	5.60342e-25	0.217363	24.2515	Upregulation	0.115686
ANKRD36B	10.5963	1.19828	3.09865e-26	6.8528e-25	0.196141	24.1641	Upregulation	0.119828
C11orf65	10.5876	4.12239	3.40368e-26	7.51829e-25	0.102251	24.1239	Upregulation	0.412239
RRAS2	10.5807	1.39428	3.66255e-26	8.08035e-25	0.18478	24.0926	Upregulation	0.139428
TANK	10.5751	1.12451	3.88807e-26	8.56756e-25	0.232583	24.0671	Upregulation	0.112451
FTO	10.5645	1.50854	4.35162e-26	9.57749e-25	0.169132	24.0187	Upregulation	0.150854
SPAG9	10.5514	1.22893	5.00264e-26	1.09839e-24	0.190997	23.9592	Upregulation	0.122893
CD226	10.5203	1.30345	6.96743e-26	1.52704e-24	0.186281	23.8162	Upregulation	0.130345
UBE3C	10.4912	1.21862	9.47861e-26	2.0675e-24	0.196999	23.6846	Upregulation	0.121862
GAB3	10.4761	1.63597	1.11273e-25	2.4199e-24	0.149196	23.6162	Upregulation	0.163597
TMEM156	10.4644	1.79789	1.25909e-25	2.73171e-24	0.146195	23.5636	Upregulation	0.179789
UBA6	10.4325	1.38576	1.76128e-25	3.80771e-24	0.176206	23.4193	Upregulation	0.138576
NUP98	10.4317	1.00827	1.77597e-25	3.8372e-24	0.233869	23.416	Upregulation	0.100827
LYN	10.4132	2.94318	2.15951e-25	4.6604e-24	0.11254	23.3316	Upregulation	0.294318
FBXW11	10.4002	1.22874	2.47401e-25	5.33596e-24	0.186066	23.2728	Upregulation	0.122874
IFI30	10.3718	4.2696	3.3317e-25	7.16894e-24	0.104394	23.1445	Upregulation	0.42696
REV3L	10.3465	1.01293	4.33968e-25	9.3214e-24	0.239657	23.0305	Upregulation	0.101293
UMAD1	10.3377	1.31817	4.75753e-25	1.0195e-23	0.187353	22.9916	Upregulation	0.131817
SLC35F1	10.3283	11.9252	5.24974e-25	1.12235e-23	0.0932476	22.9499	Upregulation	1.19252
VPS37B	10.3109	1.12417	6.29271e-25	1.34141e-23	0.232369	22.8724	Upregulation	0.112417
MYO9A	10.2467	1.49841	1.22511e-24	2.59493e-23	0.166774	22.5859	Upregulation	0.149841
NAA50	10.1923	1.18398	2.14577e-24	4.51624e-23	0.201286	22.3452	Upregulation	0.118398
PDSS2	10.1732	1.6123	2.61301e-24	5.48387e-23	0.156056	22.2609	Upregulation	0.16123
IKZF2	10.1169	1.44888	4.64701e-24	9.68044e-23	0.225723	22.0141	Upregulation	0.144888
CDK5RAP2	10.0737	1.32473	7.22222e-24	1.50108e-22	0.173205	21.8236	Upregulation	0.132473
LCORL	10.0514	1.70941	9.06008e-24	1.87774e-22	0.146409	21.7264	Upregulation	0.170941
MYH9	10.0418	1.14784	9.9872e-24	2.06871e-22	0.741479	21.6843	Upregulation	0.114784
PDGFD	10.04	3.2971	1.01717e-23	2.10574e-22	0.105895	21.6766	Upregulation	0.32971
GPR171	10.0311	1.15633	1.11318e-23	2.3019e-22	0.191854	21.6379	Upregulation	0.115633
GBP1	9.96553	1.05942	2.15715e-23	4.41824e-22	0.237085	21.3548	Upregulation	0.105942
PHTF2	9.93757	1.35964	2.8571e-23	5.84859e-22	0.179636	21.2329	Upregulation	0.135964
PCNT	9.90362	1.23114	4.01477e-23	8.1909e-22	0.18821	21.0867	Upregulation	0.123114
GPR89B	9.86874	1.70582	5.68746e-23	1.15328e-21	0.137835	20.9381	Upregulation	0.170582
NSD2	9.85926	2.02421	6.25059e-23	1.26676e-21	0.148124	20.8973	Upregulation	0.202421
TRGC1	9.83212	1.65778	8.18729e-23	1.6465e-21	0.134834	20.7834	Upregulation	0.165778
PPM1L	9.82801	3.53323	8.52863e-23	1.71326e-21	0.102251	20.7662	Upregulation	0.353323
BTBD11	9.80577	1.99837	1.0633e-22	2.12898e-21	0.137621	20.6718	Upregulation	0.199837
FCGR3A	9.79611	1.09805	1.17001e-22	2.34009e-21	0.146409	20.6308	Upregulation	0.109805
MCPH1	9.79179	1.22431	1.22113e-22	2.441e-21	0.182422	20.6124	Upregulation	0.122431
SEC22A	9.78156	2.62611	1.35105e-22	2.69923e-21	0.109968	20.5688	Upregulation	0.262611
RABGAP1	9.70195	1.13444	2.95804e-22	5.86814e-21	0.182637	20.2315	Upregulation	0.113444
MAN1A1	9.69398	1.61529	3.19811e-22	6.33408e-21	0.143837	20.1983	Upregulation	0.161529
SNTB1	9.69375	1.3287	3.20526e-22	6.34482e-21	0.177921	20.1976	Upregulation	0.13287
VPS8	9.69056	1.21218	3.3072e-22	6.53953e-21	0.183923	20.1845	Upregulation	0.121218
SIDT1	9.67357	1.05634	3.90501e-22	7.69668e-21	0.215648	20.1137	Upregulation	0.105634
HIST1H2AC	9.64701	1.26013	5.06086e-22	9.96946e-21	0.169132	20.0013	Upregulation	0.126013
PPP1R12B	9.63587	2.28075	5.64092e-22	1.11002e-20	0.116613	19.9547	Upregulation	0.228075
PLSCR1	9.63095	1.45578	5.91807e-22	1.16314e-20	0.15627	19.9344	Upregulation	0.145578
PTPN12	9.60943	1.77922	7.29536e-22	1.43173e-20	0.138692	19.8441	Upregulation	0.177922
VPS54	9.60038	2.17835	7.96514e-22	1.5615e-20	0.119185	19.8065	Upregulation	0.217835
SUMF1	9.59811	1.42018	8.14273e-22	1.59546e-20	0.171919	19.7971	Upregulation	0.142018
AC022075.1	9.568	2.21815	1.08995e-21	2.12991e-20	0.115541	19.6716	Upregulation	0.221815
AMBRA1	9.50537	1.33214	1.99337e-21	3.86232e-20	0.157985	19.4132	Upregulation	0.133214
CD58	9.47967	1.4586	2.55078e-21	4.92412e-20	0.148339	19.3077	Upregulation	0.14586
NF1	9.47639	1.60217	2.63235e-21	5.0789e-20	0.141908	19.2942	Upregulation	0.160217
MBNL2	9.44282	1.15315	3.62893e-21	6.98697e-20	0.185423	19.1557	Upregulation	0.115315
RAB3GAP2	9.42951	1.14387	4.11996e-21	7.92405e-20	0.18671	19.1011	Upregulation	0.114387
ST8SIA4	9.38417	1.31363	6.34146e-21	1.21393e-19	0.17149	18.9158	Upregulation	0.131363
ARHGAP10	9.36887	1.858	7.33124e-21	1.40194e-19	0.127331	18.8533	Upregulation	0.1858
DIP2B	9.36386	1.10687	7.68781e-21	1.46629e-19	0.201715	18.8338	Upregulation	0.110687
FAR1	9.35896	1.50842	8.05261e-21	1.53427e-19	0.148982	18.8141	Upregulation	0.150842
ECPAS	9.35886	1.44454	8.06011e-21	1.5349e-19	0.15134	18.8139	Upregulation	0.144454
AL592183.1	9.30883	3.81504	1.2925e-20	2.44733e-19	0.0921758	18.6113	Upregulation	0.381504
ADIPOR2	9.28394	1.24915	1.63329e-20	3.07986e-19	0.163987	18.5115	Upregulation	0.124915
TXNRD1	9.28052	1.38749	1.68648e-20	3.17852e-19	0.15627	18.4978	Upregulation	0.138748
TENT5C	9.27808	1.2069	1.72567e-20	3.2507e-19	0.156699	18.488	Upregulation	0.12069
TLK2	9.27799	1.31816	1.72706e-20	3.25166e-19	0.154984	18.4879	Upregulation	0.131816
MAP3K4	9.25755	1.1174	2.09173e-20	3.93217e-19	0.186066	18.4054	Upregulation	0.11174
ESR2	9.25609	4.30356	2.12065e-20	3.9845e-19	0.088746	18.3996	Upregulation	0.430356
TTC37	9.25502	1.09225	2.14199e-20	4.02045e-19	0.184566	18.3957	Upregulation	0.109225
MTFR1	9.22801	2.58235	2.75716e-20	5.14871e-19	0.10268	18.2883	Upregulation	0.258235
OASL	9.20993	1.99843	3.2635e-20	6.07875e-19	0.1194	18.2162	Upregulation	0.199843
SMG6	9.20647	1.24973	3.37014e-20	6.27419e-19	0.165702	18.2024	Upregulation	0.124973
RNF34	9.20106	1.15013	3.54426e-20	6.59499e-19	0.170847	18.1808	Upregulation	0.115013
USP28	9.16899	1.53791	4.77466e-20	8.85744e-19	0.135906	18.0527	Upregulation	0.153791
AC004448.2	9.16777	26.597	4.82913e-20	8.95395e-19	0.0827438	18.048	Upregulation	2.6597
AC008014.1	9.14707	2.69052	5.85e-20	1.08194e-18	0.107395	17.9658	Upregulation	0.269052
SLAMF7	9.13922	1.37737	6.29041e-20	1.16222e-18	0.141908	17.9347	Upregulation	0.137737
MAP2K4	9.13702	1.2994	6.41969e-20	1.1855e-18	0.159914	17.9261	Upregulation	0.12994
UBR3	9.1175	1.04319	7.68769e-20	1.41823e-18	0.189068	17.8483	Upregulation	0.104319
PHACTR4	9.08763	1.03537	1.01223e-19	1.86361e-18	0.183494	17.7296	Upregulation	0.103537
MTSS1	9.08701	1.33475	1.01796e-19	1.87321e-18	0.153269	17.7274	Upregulation	0.133475
CSNK1G3	9.0615	1.11754	1.28666e-19	2.36529e-18	0.177492	17.6261	Upregulation	0.111754
ABHD15-AS1	9.04902	26.5284	1.44264e-19	2.64143e-18	0.081672	17.5782	Upregulation	2.65284
CROCC	9.04632	1.44999	1.47871e-19	2.70611e-18	0.145552	17.5677	Upregulation	0.144999
AL390728.5	9.03664	3.64791	1.61567e-19	2.95527e-18	0.0893891	17.5294	Upregulation	0.364791
POU2F1	9.03418	1.78052	1.65237e-19	3.0209e-18	0.124973	17.5199	Upregulation	0.178052
ANTXR2	9.02869	1.73656	1.73741e-19	3.1732e-18	0.132476	17.4985	Upregulation	0.173656
PPIP5K2	9.02848	1.0098	1.74075e-19	3.17771e-18	0.204502	17.4979	Upregulation	0.10098
FRY	9.01903	2.79208	1.89769e-19	3.45732e-18	0.102894	17.4613	Upregulation	0.279208
AC092652.2	9.00764	6.93094	2.10535e-19	3.82421e-18	0.0821008	17.4175	Upregulation	0.693094
ACSL4	9.00307	1.65193	2.19487e-19	3.98286e-18	0.132905	17.3998	Upregulation	0.165193
AC016074.2	8.99889	4.33899	2.28006e-19	4.13541e-18	0.0857449	17.3835	Upregulation	0.433899
USP32	8.96508	1.80806	3.10064e-19	5.60703e-18	0.123687	17.2513	Upregulation	0.180806
PLCG2	8.93262	3.53994	4.16024e-19	7.49724e-18	0.0900322	17.1251	Upregulation	0.353994
DICER1	8.86057	1.02155	7.96027e-19	1.42541e-17	0.193569	16.8461	Upregulation	0.102155
STEAP1B	8.85571	11.598	8.3152e-19	1.48751e-17	0.0799571	16.8275	Upregulation	1.1598
SHLD2	8.84579	1.35309	9.08866e-19	1.61797e-17	0.151554	16.791	Upregulation	0.135309
FARS2	8.84027	1.19263	9.549e-19	1.69826e-17	0.175134	16.77	Upregulation	0.119263
VIRMA	8.82902	1.0558	1.05593e-18	1.8743e-17	0.177706	16.7272	Upregulation	0.10558
CRACR2A	8.82152	1.41696	1.12921e-18	2.00147e-17	0.143408	16.6987	Upregulation	0.141696
IFITM2	8.8191	1.17185	1.15382e-18	2.0441e-17	0.807717	16.6895	Upregulation	0.117185
PRIM2	8.81285	1.84286	1.22003e-18	2.1593e-17	0.13462	16.6657	Upregulation	0.184286
ITPR1	8.80424	1.32825	1.31741e-18	2.3294e-17	0.152197	16.6328	Upregulation	0.132825
WDFY2	8.79327	1.27712	1.45264e-18	2.56602e-17	0.167631	16.5907	Upregulation	0.127712
AC009093.2	8.79106	4.79276	1.48152e-18	2.61577e-17	0.0827438	16.5824	Upregulation	0.479276
CEP128	8.79092	3.10023	1.48346e-18	2.61795e-17	0.096463	16.582	Upregulation	0.310023
PPFIA1	8.76896	1.23258	1.80331e-18	3.17474e-17	0.149839	16.4983	Upregulation	0.123258
TBK1	8.75987	1.69225	1.95468e-18	3.43793e-17	0.12283	16.4637	Upregulation	0.169225
TDRD3	8.75517	1.59221	2.03801e-18	3.58105e-17	0.130975	16.446	Upregulation	0.159221
GSAP	8.74974	1.82026	2.13852e-18	3.75225e-17	0.1194	16.4257	Upregulation	0.182026
NAMPT	8.74923	1.77442	2.14821e-18	3.76745e-17	0.139979	16.424	Upregulation	0.177442
AUH	8.74102	1.39941	2.31023e-18	4.04771e-17	0.143623	16.3928	Upregulation	0.139941
ARHGAP35	8.68638	1.2705	3.74175e-18	6.52151e-17	0.145552	16.1857	Upregulation	0.12705
MTAP	8.63428	1.08149	5.90998e-18	1.02372e-16	0.191426	15.9898	Upregulation	0.108149
SRBD1	8.62899	1.46113	6.18973e-18	1.07065e-16	0.140193	15.9704	Upregulation	0.146113
TAF1	8.62429	1.03191	6.44936e-18	1.11504e-16	0.17492	15.9527	Upregulation	0.103191
CEP78	8.62035	1.07576	6.67517e-18	1.15299e-16	0.177706	15.9382	Upregulation	0.107576
BTBD10	8.61328	1.50672	7.09993e-18	1.2252e-16	0.132476	15.9118	Upregulation	0.150672
HDAC4	8.60656	1.31001	7.52829e-18	1.29667e-16	0.148124	15.8872	Upregulation	0.131001
GAREM1	8.58301	6.8303	9.24197e-18	1.58735e-16	0.0782422	15.7993	Upregulation	0.68303
IL12RB2	8.57376	3.39378	1.00156e-17	1.717e-16	0.0904609	15.7652	Upregulation	0.339378
ADGRG5	8.54685	2.22975	1.26499e-17	2.16253e-16	0.101822	15.665	Upregulation	0.222975
TMEM135	8.54673	1.60357	1.26625e-17	2.16368e-16	0.130118	15.6648	Upregulation	0.160357
VPS53	8.53757	1.1038	1.3707e-17	2.33888e-16	0.168274	15.631	Upregulation	0.11038
MAP3K8	8.51967	1.11218	1.60009e-17	2.72649e-16	0.145552	15.5644	Upregulation	0.111218
ATP2C1	8.51547	1.57139	1.6591e-17	2.82441e-16	0.130332	15.5491	Upregulation	0.157138
STAU2	8.50952	1.28511	1.74654e-17	2.96773e-16	0.15134	15.5276	Upregulation	0.128511
FGR	8.5053	1.08122	1.81123e-17	3.07622e-16	0.145766	15.512	Upregulation	0.108122
HIST1H1B	8.48486	5.2536	2.15976e-17	3.66139e-16	0.0859593	15.4364	Upregulation	0.52536
TPK1	8.47477	1.33392	2.35554e-17	3.98774e-16	0.15134	15.3993	Upregulation	0.133392
KLHL5	8.44302	2.16388	3.0923e-17	5.21573e-16	0.104394	15.2827	Upregulation	0.216388
SERINC5	8.4339	1.01412	3.34332e-17	5.63393e-16	0.320257	15.2492	Upregulation	0.101412
DDX60	8.4232	1.06382	3.66348e-17	6.16775e-16	0.167203	15.2099	Upregulation	0.106382
SNX14	8.41297	1.01538	3.99743e-17	6.7238e-16	0.179636	15.1724	Upregulation	0.101538
PPP1R21	8.4023	1.05931	4.3783e-17	7.34755e-16	0.166559	15.1339	Upregulation	0.105931
FOCAD	8.39205	2.22986	4.77759e-17	7.99603e-16	0.102036	15.0971	Upregulation	0.222986
LINC01473	8.32882	5.16536	8.16501e-17	1.35655e-15	0.0782422	14.8676	Upregulation	0.516536
HIST1H2AG	8.32804	1.95779	8.21916e-17	1.36492e-15	0.115756	14.8649	Upregulation	0.195779
VPS50	8.30308	1.41448	1.01447e-16	1.67935e-15	0.135691	14.7749	Upregulation	0.141448
TOPBP1	8.29777	1.21698	1.0608e-16	1.75447e-15	0.169346	14.7559	Upregulation	0.121698
PARG	8.29648	1.15966	1.07241e-16	1.77286e-15	0.148553	14.7513	Upregulation	0.115966
GAPDH	-8.28671	3.85694	1.16429e-16	1.92129e-15	0.824009	14.7164	Upregulation	0.385694
HNRNPAB	8.26698	1.14814	1.37391e-16	2.26108e-15	0.270525	14.6457	Upregulation	0.114814
IL18R1	8.2601	2.21368	1.45553e-16	2.3911e-15	0.0992497	14.6214	Upregulation	0.221368
TBC1D32	8.24993	2.2969	1.58487e-16	2.60008e-15	0.101608	14.585	Upregulation	0.22969
WWP2	8.23025	1.02806	1.8682e-16	3.05669e-15	0.170847	14.5147	Upregulation	0.102806
DIS3L2	8.22231	1.09646	1.99614e-16	3.26019e-15	0.169132	14.4868	Upregulation	0.109646
GATD3B	8.21519	1.93419	2.11829e-16	3.45505e-15	0.105681	14.4615	Upregulation	0.193419
CDK19	8.19247	1.64974	2.55916e-16	4.15932e-15	0.121115	14.381	Upregulation	0.164974
SRGAP2B	8.18374	3.18294	2.75178e-16	4.4684e-15	0.0855305	14.3498	Upregulation	0.318294
VRK2	8.17605	1.54685	2.93301e-16	4.76059e-15	0.127974	14.3223	Upregulation	0.154685
ZRANB3	8.16474	2.49445	3.22134e-16	5.22163e-15	0.0947481	14.2822	Upregulation	0.249445
PCNX2	8.15721	1.28323	3.42842e-16	5.54991e-15	0.145552	14.2557	Upregulation	0.128323
ZHX2	8.11211	1.2487	4.97477e-16	8.0071e-15	0.145981	14.0965	Upregulation	0.12487
NLK	8.09728	3.10778	5.62004e-16	9.03378e-15	0.0855305	14.0441	Upregulation	0.310778
ITGAM	8.08767	1.29225	6.08162e-16	9.76286e-15	0.123258	14.0104	Upregulation	0.129225
RABGEF1	8.07085	1.48769	6.98085e-16	1.11917e-14	0.12433	13.9511	Upregulation	0.148769
AL157402.2	8.06559	5.1219	7.28855e-16	1.16748e-14	0.0752412	13.9328	Upregulation	0.51219
PRR14L	8.05841	1.07224	7.72917e-16	1.23643e-14	0.155841	13.9078	Upregulation	0.107224
NCOA6	8.03171	1.08204	9.61217e-16	1.5343e-14	0.154341	13.8141	Upregulation	0.108204
LAG3	8.00375	1.28361	1.20691e-15	1.91728e-14	0.139979	13.7173	Upregulation	0.128361
RAB11FIP1	8.00045	1.51971	1.23962e-15	1.96838e-14	0.119614	13.7059	Upregulation	0.151971
PEAK1	7.99234	2.14666	1.32406e-15	2.09882e-14	0.0992497	13.678	Upregulation	0.214666
OAS1	7.99207	1.59547	1.32696e-15	2.10252e-14	0.118971	13.6773	Upregulation	0.159547
YAF2	7.98634	1.00655	1.39007e-15	2.20156e-14	0.16463	13.6573	Upregulation	0.100655
METTL15	7.98288	1.34918	1.42959e-15	2.26316e-14	0.143623	13.6453	Upregulation	0.134918
GAS7	7.97063	3.01307	1.57864e-15	2.49588e-14	0.08403	13.6028	Upregulation	0.301307
EXOC6	7.94114	1.23161	2.00334e-15	3.15916e-14	0.146624	13.5004	Upregulation	0.123161
BRWD3	7.89048	1.33833	3.01022e-15	4.72458e-14	0.135477	13.3256	Upregulation	0.133833
HIF1A-AS3	7.88315	7.48958	3.19218e-15	5.00159e-14	0.071597	13.3009	Upregulation	0.748958
PIK3CA	7.88146	1.07106	3.23568e-15	5.06758e-14	0.165488	13.2952	Upregulation	0.107106
MAP2K5	7.82441	1.11104	5.10031e-15	7.91002e-14	0.159486	13.1018	Upregulation	0.111104
TXNDC17	7.81198	1.28614	5.62956e-15	8.71605e-14	0.18478	13.0597	Upregulation	0.128614
AC093865.1	7.81072	11.9747	5.68614e-15	8.79993e-14	0.0705252	13.0555	Upregulation	1.19747
SNX13	7.78678	1.35035	6.87403e-15	1.05935e-13	0.132905	12.975	Upregulation	0.135035
PBX3	7.77655	2.21421	7.45294e-15	1.14519e-13	0.101822	12.9411	Upregulation	0.221421
FAR2	7.77136	3.46461	7.76454e-15	1.19107e-13	0.0790997	12.9241	Upregulation	0.346461
RHBDD1	7.76932	1.83658	7.8907e-15	1.20992e-13	0.105252	12.9172	Upregulation	0.183658
HEATR5B	7.76106	1.05613	8.42239e-15	1.28982e-13	0.154555	12.8895	Upregulation	0.105613
NRF1	7.75863	1.14897	8.58526e-15	1.31422e-13	0.155198	12.8813	Upregulation	0.114897
VPS41	7.74884	1.13548	9.27331e-15	1.41599e-13	0.148124	12.8489	Upregulation	0.113548
ZNF654	7.7459	1.21558	9.49041e-15	1.44733e-13	0.138049	12.8394	Upregulation	0.121558
PATJ	7.74209	1.23592	9.77941e-15	1.49078e-13	0.14448	12.8266	Upregulation	0.123592
RAPGEF2	7.7142	1.8531	1.21743e-14	1.8497e-13	0.107395	12.7329	Upregulation	0.18531
ANKUB1	7.69252	8.34625	1.44268e-14	2.18648e-13	0.0696677	12.6603	Upregulation	0.834625
DISC1	7.68272	2.02411	1.5574e-14	2.35547e-13	0.100536	12.6279	Upregulation	0.202411
SLC39A11	7.67447	2.17054	1.66099e-14	2.51007e-13	0.0943194	12.6003	Upregulation	0.217054
DGKH	7.65399	2.06384	1.94838e-14	2.93588e-13	0.0975348	12.5323	Upregulation	0.206384
HPGD	7.65378	1.12994	1.95161e-14	2.93954e-13	0.156056	12.5317	Upregulation	0.112994
C2CD5	7.64285	1.02133	2.1247e-14	3.1963e-13	0.154555	12.4954	Upregulation	0.102133
HTT	7.60959	1.09258	2.74969e-14	4.12296e-13	0.151125	12.3848	Upregulation	0.109258
ATP11A	7.59997	2.31214	2.96191e-14	4.43028e-13	0.0891747	12.3536	Upregulation	0.231214
FAM49A	7.58911	3.01669	3.22121e-14	4.80438e-13	0.0810289	12.3184	Upregulation	0.301669
PREP	7.5617	1.03296	3.97829e-14	5.90468e-13	0.157128	12.2288	Upregulation	0.103296
TMCC1	7.55707	1.14001	4.12263e-14	6.11395e-13	0.149411	12.2137	Upregulation	0.114001
FAM160B1	7.55592	1.01584	4.15919e-14	6.16567e-13	0.150482	12.21	Upregulation	0.101584
B4GALT5	7.55147	1.92252	4.30373e-14	6.3722e-13	0.096463	12.1957	Upregulation	0.192252
ATRN	7.54029	1.66649	4.68915e-14	6.92885e-13	0.107824	12.1593	Upregulation	0.166649
ROCK2	7.52523	1.06896	5.26263e-14	7.76684e-13	0.145552	12.1098	Upregulation	0.106896
LINC02328	7.52227	1.68669	5.38332e-14	7.94176e-13	0.110825	12.1001	Upregulation	0.168669
SBF2	7.51842	1.67528	5.54435e-14	8.17602e-13	0.116613	12.0875	Upregulation	0.167528
SEC14L1	7.51323	1.11096	5.76849e-14	8.49627e-13	0.137406	12.0708	Upregulation	0.111096
SUSD1	7.4987	2.02146	6.44533e-14	9.47031e-13	0.094105	12.0236	Upregulation	0.202146
FAM53B	7.49377	1.09119	6.6924e-14	9.82151e-13	0.145123	12.0078	Upregulation	0.109119
THSD4-AS1	7.48147	26.3739	7.34965e-14	1.07688e-12	0.0675241	11.9678	Upregulation	2.63739
SEC24D	7.44476	1.58792	9.71231e-14	1.41344e-12	0.108467	11.8497	Upregulation	0.158792
AGPS	7.42536	1.17133	1.12471e-13	1.63291e-12	0.150911	11.787	Upregulation	0.117133
DOCK5	7.41653	5.58915	1.20231e-13	1.7428e-12	0.069239	11.7588	Upregulation	0.558915
BACH1	7.39375	1.22651	1.42748e-13	2.06022e-12	0.138049	11.6861	Upregulation	0.122651
NT5C2	7.38048	1.02639	1.57721e-13	2.27095e-12	0.152626	11.6438	Upregulation	0.102639
WRN	7.3638	1.60553	1.78749e-13	2.56766e-12	0.108682	11.5905	Upregulation	0.160553
AC087854.1	7.35842	5.11175	1.86095e-13	2.67108e-12	0.0685959	11.5733	Upregulation	0.511176
RRBP1	7.34813	1.23881	2.00997e-13	2.88046e-12	0.13119	11.5405	Upregulation	0.123881
FMN1	7.34097	2.50826	2.12044e-13	3.03639e-12	0.0900322	11.5176	Upregulation	0.250826
EZH2	7.31417	2.35439	2.58968e-13	3.69388e-12	0.0956056	11.4325	Upregulation	0.235439
HERC3	7.30313	1.04944	2.81145e-13	4.0024e-12	0.144695	11.3977	Upregulation	0.104944
AC023424.3	7.28882	5.6147	3.12671e-13	4.44602e-12	0.0673098	11.352	Upregulation	0.56147
FBXL20	7.28134	1.01673	3.30532e-13	4.69271e-12	0.153912	11.3286	Upregulation	0.101673
CKAP5	7.2636	1.14094	3.76924e-13	5.33686e-12	0.154341	11.2727	Upregulation	0.114094
JAKMIP2	7.25514	2.09726	4.01254e-13	5.67038e-12	0.0904609	11.2464	Upregulation	0.209726
CCDC146	7.25385	2.03281	4.05098e-13	5.72029e-12	0.0889603	11.2426	Upregulation	0.203281
ZNF518A	7.24189	1.3078	4.42461e-13	6.24066e-12	0.120043	11.2048	Upregulation	0.13078
ATXN7L1	7.24163	1.01886	4.43323e-13	6.25041e-12	0.154126	11.2041	Upregulation	0.101886
MCU	7.20413	2.42817	5.84144e-13	8.20424e-12	0.0855305	11.086	Upregulation	0.242817
PCCA	7.19335	2.06712	6.32223e-13	8.85911e-12	0.0898178	11.0526	Upregulation	0.206712
MKI67	7.18343	4.94757	6.79845e-13	9.51549e-12	0.0752412	11.0216	Upregulation	0.494757
OXCT1	7.1826	1.04255	6.83971e-13	9.56592e-12	0.164202	11.0193	Upregulation	0.104255
RUNX2	7.17661	1.07929	7.146e-13	9.98666e-12	0.162272	11.0006	Upregulation	0.107929
SCMH1	7.17003	1.90942	7.49826e-13	1.0463e-11	0.105681	10.9803	Upregulation	0.190942
KIAA0825	7.1625	3.58243	7.9221e-13	1.10376e-11	0.0733119	10.9571	Upregulation	0.358243
CENPP	7.14264	3.79866	9.1555e-13	1.26932e-11	0.0750268	10.8964	Upregulation	0.379866
LINC01505	7.13382	7.011	9.76233e-13	1.35243e-11	0.0653805	10.8689	Upregulation	0.7011
AC068282.1	7.12964	5.41815	1.00628e-12	1.39353e-11	0.0660236	10.8559	Upregulation	0.541815
AC027097.2	7.10578	3.88755	1.19645e-12	1.65375e-11	0.0700965	10.7815	Upregulation	0.388756
EXT1	7.10549	2.57157	1.19896e-12	1.65659e-11	0.0833869	10.7808	Upregulation	0.257157
ATAD2	7.08095	2.24865	1.43173e-12	1.973e-11	0.103966	10.7049	Upregulation	0.224865
HIGD1A	7.07872	1.09663	1.45488e-12	2.00263e-11	0.141265	10.6984	Upregulation	0.109663
AC010149.1	7.07771	26.1183	1.46559e-12	2.01662e-11	0.06388	10.6954	Upregulation	2.61183
GALNT10	7.07743	1.03954	1.4685e-12	2.01987e-11	0.141479	10.6947	Upregulation	0.103954
AC016831.7	7.07517	4.58774	1.4927e-12	2.05238e-11	0.0673098	10.6877	Upregulation	0.458774
DZIP3	7.06813	1.30499	1.57033e-12	2.15587e-11	0.123044	10.6664	Upregulation	0.130499
SMAD3	7.06165	1.03254	1.6454e-12	2.25556e-11	0.145766	10.6467	Upregulation	0.103254
CMSS1	7.06035	1.46747	1.66088e-12	2.27592e-11	0.115756	10.6428	Upregulation	0.146747
AP4E1	7.05444	1.72032	1.73302e-12	2.3721e-11	0.0977492	10.6249	Upregulation	0.172032
LINC00278	7.03119	3.05509	2.04783e-12	2.79257e-11	0.0748124	10.554	Upregulation	0.305509
SLF1	7.01556	1.24591	2.29028e-12	3.11739e-11	0.133762	10.5062	Upregulation	0.124591
ADAM17	7.0144	1.1012	2.30941e-12	3.14225e-11	0.135906	10.5028	Upregulation	0.11012
ARMH3	7.00584	1.23725	2.45512e-12	3.33432e-11	0.1194	10.477	Upregulation	0.123725
LRCH1	6.98297	1.28859	2.89004e-12	3.91626e-11	0.123687	10.4071	Upregulation	0.128859
SLC10A7	6.93253	1.90276	4.13393e-12	5.57707e-11	0.0921758	10.2536	Upregulation	0.190276
MIB1	6.93021	1.5217	4.20223e-12	5.66713e-11	0.103966	10.2466	Upregulation	0.15217
SEL1L3	6.92481	1.11381	4.36551e-12	5.88299e-11	0.127974	10.2304	Upregulation	0.111381
HIST1H2AJ	6.91458	8.85662	4.69261e-12	6.3145e-11	0.0630225	10.1997	Upregulation	0.885661
DOP1A	6.90812	1.42089	4.91121e-12	6.59895e-11	0.10911	10.1805	Upregulation	0.142089
YWHAE	6.89867	1.04802	5.24907e-12	7.04773e-11	0.230439	10.152	Upregulation	0.104802
CREM	6.87829	1.15864	6.05768e-12	8.10074e-11	0.150697	10.0915	Upregulation	0.115864
KIAA1328	6.87745	1.38333	6.09321e-12	8.14527e-11	0.127117	10.0891	Upregulation	0.138333
AC105402.3	6.87446	9.19402	6.22235e-12	8.31184e-11	0.0621651	10.0803	Upregulation	0.919402
CPLANE1	6.86745	1.67693	6.53591e-12	8.71478e-11	0.0956056	10.0597	Upregulation	0.167693
PTCH2	6.86648	5.14599	6.58052e-12	8.77107e-11	0.064523	10.0569	Upregulation	0.514599
XPO7	6.83089	1.28069	8.439e-12	1.11993e-10	0.118328	9.95081	Upregulation	0.128069
YES1	6.82627	1.63963	8.71521e-12	1.15574e-10	0.104394	9.93714	Upregulation	0.163963
TCF20	6.81274	1.23706	9.57556e-12	1.26892e-10	0.116184	9.89657	Upregulation	0.123706
NEK1	6.79915	1.02679	1.0524e-11	1.39208e-10	0.138049	9.85633	Upregulation	0.102679
AC022217.3	6.79444	6.77762	1.08736e-11	1.43677e-10	0.0619507	9.84261	Upregulation	0.677762
SPTLC2	6.78452	1.0063	1.16475e-11	1.5357e-10	0.141908	9.81369	Upregulation	0.10063
ADAM19	6.78419	2.39416	1.16739e-11	1.53863e-10	0.0803859	9.81287	Upregulation	0.239416
AC068888.1	6.76885	4.17657	1.29807e-11	1.70718e-10	0.0649518	9.76772	Upregulation	0.417657
DTNB	6.75947	1.19794	1.38494e-11	1.82011e-10	0.136334	9.7399	Upregulation	0.119794
NRGN	6.74886	4.85794	1.49016e-11	1.95559e-10	0.06388	9.70872	Upregulation	0.485794
SPATS2L	6.73934	1.58332	1.59111e-11	2.08508e-10	0.0960343	9.68088	Upregulation	0.158332
PIK3C2A	6.68226	1.07243	2.35286e-11	3.06031e-10	0.131618	9.51423	Upregulation	0.107243
NCBP1	6.65271	1.01107	2.87737e-11	3.72927e-10	0.13462	9.42838	Upregulation	0.101107
SNX25	6.65151	1.62227	2.90105e-11	3.75863e-10	0.0973205	9.42497	Upregulation	0.162227
AC073167.1	6.63483	6.88823	3.24877e-11	4.19874e-10	0.0604502	9.37688	Upregulation	0.688823
PRPF39	6.63388	1.10444	3.26984e-11	4.22448e-10	0.122401	9.37423	Upregulation	0.110444
HIST2H2AC	6.6289	1.79661	3.38209e-11	4.36487e-10	0.0949625	9.36003	Upregulation	0.179661
HELLS	6.62471	2.2567	3.47936e-11	4.48883e-10	0.0906752	9.34787	Upregulation	0.22567
AC068724.3	6.6132	9.10687	3.76106e-11	4.84884e-10	0.0598071	9.31436	Upregulation	0.910687
DNAJC13	6.59182	1.02503	4.34458e-11	5.58735e-10	0.13269	9.25279	Upregulation	0.102503
FCN1	6.58986	6.34069	4.40243e-11	5.65579e-10	0.0608789	9.24751	Upregulation	0.634069
PACSIN2	6.58502	1.11167	4.5483e-11	5.83703e-10	0.126688	9.23381	Upregulation	0.111167
MBNL3	6.58181	1.49611	4.64766e-11	5.95829e-10	0.100107	9.22488	Upregulation	0.149611
PTPRM	6.58159	2.28357	4.65458e-11	5.96506e-10	0.0859593	9.22438	Upregulation	0.228357
KIAA0232	6.57867	1.00807	4.74684e-11	6.08117e-10	0.133333	9.21601	Upregulation	0.100807
NAIP	6.57788	1.65309	4.77188e-11	6.11111e-10	0.093462	9.21388	Upregulation	0.165309
FAM126A	6.57123	1.33351	4.99027e-11	6.38186e-10	0.111254	9.19505	Upregulation	0.133351
BTRC	6.56659	1.49837	5.14823e-11	6.57698e-10	0.102465	9.18197	Upregulation	0.149837
HIBCH	6.54893	1.08442	5.79505e-11	7.38526e-10	0.137192	9.13163	Upregulation	0.108442
GLMN	6.54444	1.05407	5.97201e-11	7.60284e-10	0.130332	9.11902	Upregulation	0.105407
TANC2	6.54229	2.5656	6.0584e-11	7.71014e-10	0.0745981	9.11294	Upregulation	0.25656
CATSPERB	6.53958	5.42562	6.16905e-11	7.8455e-10	0.0606645	9.10538	Upregulation	0.542562
BOLA2	6.53658	1.7667	6.2942e-11	7.99909e-10	0.0868167	9.09696	Upregulation	0.17667
CLOCK	6.52383	1.28497	6.85357e-11	8.68887e-10	0.105252	9.06104	Upregulation	0.128497
FABP5	6.51573	2.23067	7.23377e-11	9.15819e-10	0.1209	9.03819	Upregulation	0.223067
CD302	6.49866	4.17725	8.1037e-11	1.02312e-09	0.0625938	8.99007	Upregulation	0.417725
AOPEP	6.4984	2.45885	8.11803e-11	1.02458e-09	0.0745981	8.98945	Upregulation	0.245885
HLCS	6.49391	1.89864	8.36367e-11	1.05522e-09	0.0859593	8.97666	Upregulation	0.189864
TBC1D19	6.48292	1.66641	8.9967e-11	1.13313e-09	0.0930332	8.94572	Upregulation	0.166641
TENM1	6.44588	1.87892	1.14932e-10	1.4426e-09	0.0878885	8.84085	Upregulation	0.187892
NDUFAF6	6.42426	1.31202	1.32517e-10	1.65934e-09	0.107824	8.78007	Upregulation	0.131202
IFI44L	6.39916	1.18971	1.56238e-10	1.9497e-09	0.108253	8.71003	Upregulation	0.118971
ABHD17B	6.39406	1.81127	1.61536e-10	2.01513e-09	0.0878885	8.6957	Upregulation	0.181127
HIST1H3H	6.38858	2.70308	1.67438e-10	2.0852e-09	0.0733119	8.68085	Upregulation	0.270308
MBTD1	6.38266	1.37596	1.74041e-10	2.16669e-09	0.10418	8.6642	Upregulation	0.137596
PTS	6.37786	1.34125	1.79582e-10	2.23415e-09	0.102465	8.65089	Upregulation	0.134125
ANXA4	6.37618	1.521	1.81557e-10	2.25795e-09	0.0923901	8.64628	Upregulation	0.1521
ENOX2	6.36738	1.29875	1.92285e-10	2.38732e-09	0.106752	8.62209	Upregulation	0.129875
LINC01004	6.36201	4.23501	1.99127e-10	2.46975e-09	0.0610932	8.60735	Upregulation	0.423501
INKA2	6.35757	6.13708	2.04965e-10	2.53959e-09	0.0583065	8.59524	Upregulation	0.613708
AC092683.2	6.35526	9.48665	2.0808e-10	2.57644e-09	0.0574491	8.58898	Upregulation	0.948665
HIST1H2BD	6.34906	3.78435	2.16628e-10	2.68137e-09	0.0628081	8.57164	Upregulation	0.378435
AC008892.1	6.33537	2.76078	2.36774e-10	2.92578e-09	0.0685959	8.53376	Upregulation	0.276078
LMNB1	6.33169	1.68905	2.42494e-10	2.99546e-09	0.129904	8.52354	Upregulation	0.168905
XKR6	6.32258	1.40741	2.57236e-10	3.17327e-09	0.106752	8.49849	Upregulation	0.140741
INPP4B	6.32082	1.0501	2.60171e-10	3.2084e-09	0.32776	8.49371	Upregulation	0.10501
CSNK1G1	6.31691	1.01139	2.66842e-10	3.28845e-09	0.130332	8.48301	Upregulation	0.101139
AL049869.3	6.26691	5.6062	3.68272e-10	4.51713e-09	0.0578778	8.34514	Upregulation	0.56062
LRRC37A2	6.26157	2.78328	3.8111e-10	4.67147e-09	0.0675241	8.33055	Upregulation	0.278328
CDK8	6.2471	1.30352	4.18146e-10	5.11687e-09	0.109539	8.291	Upregulation	0.130352
HIST1H2AI	6.24679	6.02369	4.18974e-10	5.12529e-09	0.0595927	8.29028	Upregulation	0.602369
ARHGAP18	6.24486	1.75808	4.24189e-10	5.18735e-09	0.0823151	8.28505	Upregulation	0.175808
CD38	6.2337	1.51586	4.55542e-10	5.56148e-09	0.110825	8.25481	Upregulation	0.151586
LDAH	6.22741	1.51865	4.74216e-10	5.77981e-09	0.0953912	8.23809	Upregulation	0.151865
HCG17	6.21995	8.03542	4.97309e-10	6.05523e-09	0.0563773	8.21787	Upregulation	0.803542
PRKCE	6.21944	1.90328	4.98927e-10	6.0729e-09	0.0814577	8.2166	Upregulation	0.190328
DTHD1	6.2074	2.19363	5.38684e-10	6.55247e-09	0.076313	8.1836	Upregulation	0.219363
UGGT1	6.20291	1.04496	5.5429e-10	6.72888e-09	0.124973	8.17206	Upregulation	0.104496
PDZD8	6.18347	1.00396	6.27061e-10	7.59969e-09	0.12926	8.1192	Upregulation	0.100396
GRK5	6.17749	1.15576	6.51287e-10	7.87764e-09	0.124116	8.1036	Upregulation	0.115576
RASGRF2	6.17368	1.2475	6.67202e-10	8.06482e-09	0.122615	8.09341	Upregulation	0.12475
FAM13A	6.17013	2.20427	6.8233e-10	8.23408e-09	0.0775991	8.08438	Upregulation	0.220427
CBWD5	6.15747	1.0529	7.39162e-10	8.89351e-09	0.117899	8.05093	Upregulation	0.10529
AC104162.2	6.15679	3.24391	7.42341e-10	8.9259e-09	0.0628081	8.04935	Upregulation	0.324391
AL365295.1	6.15552	4.41733	7.48319e-10	8.99482e-09	0.0593783	8.04601	Upregulation	0.441733
STRN3	6.14958	1.06836	7.76862e-10	9.33484e-09	0.127331	8.02989	Upregulation	0.106836
IL18RAP	6.14849	1.53151	7.82224e-10	9.39619e-09	0.0857449	8.02705	Upregulation	0.153151
PCAT1	6.1483	2.50819	7.83156e-10	9.4043e-09	0.0756699	8.02667	Upregulation	0.250819
MICAL2	6.14347	2.1301	8.07371e-10	9.68236e-09	0.0748124	8.01402	Upregulation	0.21301
INTS7	6.13974	2.02478	8.26565e-10	9.90606e-09	0.0771704	8.0041	Upregulation	0.202478
LRRC37A3	6.13509	4.56639	8.51129e-10	1.01938e-08	0.0580922	7.99167	Upregulation	0.456639
TSC22D1	6.13468	1.96002	8.53295e-10	1.02164e-08	0.078671	7.9907	Upregulation	0.196002
PELI2	6.11691	2.00854	9.54086e-10	1.1397e-08	0.0842444	7.94321	Upregulation	0.200854
MTMR12	6.11511	1.17346	9.6493e-10	1.1519e-08	0.106109	7.93858	Upregulation	0.117346
PLXDC2	6.11296	5.11876	9.78011e-10	1.16714e-08	0.0574491	7.93288	Upregulation	0.511876
RTTN	6.10593	1.86975	1.02202e-09	1.21847e-08	0.0848875	7.91418	Upregulation	0.186975
FCER1G	6.10078	1.43483	1.05552e-09	1.25677e-08	0.110825	7.90074	Upregulation	0.143483
MINDY3	6.09211	1.52887	1.11432e-09	1.32506e-08	0.0900322	7.87777	Upregulation	0.152887
EPG5	6.08263	1.32543	1.18223e-09	1.40308e-08	0.0981779	7.85292	Upregulation	0.132543
PPP4R1	6.07257	1.27329	1.25878e-09	1.49151e-08	0.0986066	7.82637	Upregulation	0.127329
CDC7	6.06622	2.04522	1.30956e-09	1.54866e-08	0.0780279	7.81004	Upregulation	0.204522
AC244502.1	6.05403	3.13734	1.41265e-09	1.66842e-08	0.0628081	7.77769	Upregulation	0.313734
GARS-DT	6.05178	1.08709	1.43257e-09	1.69086e-08	0.115756	7.77189	Upregulation	0.108709
KATNAL1	6.04669	2.49167	1.47851e-09	1.74396e-08	0.0681672	7.75846	Upregulation	0.249167
SKAP2	6.04065	1.61808	1.53491e-09	1.8099e-08	0.0861736	7.74235	Upregulation	0.161808
UBAP2	6.00494	1.04621	1.91404e-09	2.24899e-08	0.120043	7.64801	Upregulation	0.104621
MFSD4B	6.00385	1.45695	1.92689e-09	2.26263e-08	0.0930332	7.64539	Upregulation	0.145695
UST	5.98484	2.18411	2.166e-09	2.5377e-08	0.0778135	7.59556	Upregulation	0.218411
CRADD	5.97169	1.53868	2.34801e-09	2.7413e-08	0.0928189	7.56204	Upregulation	0.153868
FAM168A	5.96619	1.37841	2.42863e-09	2.8327e-08	0.0968917	7.5478	Upregulation	0.137841
TFCP2	5.95653	1.01415	2.57647e-09	2.99655e-08	0.119829	7.52338	Upregulation	0.101415
LGALS3	5.94818	1.4351	2.71132e-09	3.14539e-08	0.0868167	7.50233	Upregulation	0.14351
ARFIP1	5.93007	1.03662	3.02809e-09	3.50177e-08	0.113612	7.45571	Upregulation	0.103662
WDR44	5.92554	1.33985	3.11267e-09	3.59618e-08	0.0953912	7.44416	Upregulation	0.133985
AC104365.1	5.92163	7.33667	3.18775e-09	3.67712e-08	0.0538049	7.43449	Upregulation	0.733667
DPYD-AS1	5.91392	25.8007	3.34054e-09	3.8473e-08	0.0533762	7.41484	Upregulation	2.58007
HIST1H2BG	5.89565	2.94323	3.73217e-09	4.29564e-08	0.0623794	7.36697	Upregulation	0.294323
TYMS	5.85202	4.38849	4.85653e-09	5.56002e-08	0.0559486	7.25492	Upregulation	0.438849
FANCI	5.84997	3.07592	4.91675e-09	5.62193e-08	0.0662379	7.25011	Upregulation	0.307592
KANSL1L	5.84076	1.97418	5.19644e-09	5.93616e-08	0.0728832	7.22649	Upregulation	0.197418
HIST1H2AH	5.84027	5.11894	5.21153e-09	5.9497e-08	0.0559486	7.22551	Upregulation	0.511894
AC002463.1	5.83328	7.58846	5.43492e-09	6.19313e-08	0.0529475	7.20809	Upregulation	0.758846
MTHFD2	5.82587	1.23121	5.68164e-09	6.46019e-08	0.109539	7.18975	Upregulation	0.123121
ANKS1A	5.8047	1.68347	6.44807e-09	7.32028e-08	0.079314	7.13547	Upregulation	0.168347
CYBB	5.79045	6.88396	7.01962e-09	7.9568e-08	0.0529475	7.09926	Upregulation	0.688396
MTMR3	5.78959	1.04367	7.05567e-09	7.99519e-08	0.115756	7.09717	Upregulation	0.104367
L3MBTL3	5.78887	1.03985	7.086e-09	8.02708e-08	0.120257	7.09544	Upregulation	0.103985
RDX	5.7796	1.31991	7.4879e-09	8.45878e-08	0.0932476	7.07269	Upregulation	0.131991
RRM2	5.77071	5.27648	7.89361e-09	8.90885e-08	0.0548767	7.05018	Upregulation	0.527648
PLXNC1	5.76917	1.75985	7.96643e-09	8.98549e-08	0.0788853	7.04646	Upregulation	0.175985
TMEM117	5.76477	2.05284	8.17714e-09	9.20897e-08	0.0769561	7.03579	Upregulation	0.205284
AL137856.1	5.75162	5.34497	8.83924e-09	9.93627e-08	0.0533762	7.00278	Upregulation	0.534497
GALNT7	5.74553	1.38815	9.16336e-09	1.02911e-07	0.093462	6.98754	Upregulation	0.138815
LINC01237	5.73855	2.67298	9.54901e-09	1.0721e-07	0.0636656	6.96977	Upregulation	0.267298
ACSL1	5.70442	2.72752	1.16742e-08	1.30709e-07	0.0696677	6.8837	Upregulation	0.272752
SRGAP2C	5.69806	1.82773	1.21177e-08	1.35508e-07	0.0745981	6.86803	Upregulation	0.182773
POLA1	5.6922	2.28748	1.25409e-08	1.40113e-07	0.071597	6.85352	Upregulation	0.228748
MNDA	5.69017	5.05327	1.26911e-08	1.41575e-07	0.0538049	6.84901	Upregulation	0.505327
ARMH4	5.67088	6.88168	1.4207e-08	1.58148e-07	0.0516613	6.80094	Upregulation	0.688168
STX7	5.66441	1.15924	1.47535e-08	1.64132e-07	0.101179	6.78481	Upregulation	0.115924
TBXAS1	5.63735	2.28563	1.72691e-08	1.91478e-07	0.0683816	6.71788	Upregulation	0.228563
GOLGA1	5.62549	1.31973	1.84985e-08	2.04799e-07	0.0883173	6.68867	Upregulation	0.131973
ZFYVE16	5.61209	1.22606	1.999e-08	2.20843e-07	0.0926045	6.65592	Upregulation	0.122606
PFKFB3	5.60122	1.20871	2.12843e-08	2.34505e-07	0.102894	6.62985	Upregulation	0.120871
IDE	5.59597	1.07655	2.19392e-08	2.4143e-07	0.105895	6.61721	Upregulation	0.107655
GALK2	5.59297	1.04684	2.23223e-08	2.45498e-07	0.117256	6.60995	Upregulation	0.104684
ERMP1	5.59166	1.62298	2.24915e-08	2.47285e-07	0.0780279	6.6068	Upregulation	0.162298
F2R	5.58511	1.08909	2.33556e-08	2.56555e-07	0.0936763	6.59082	Upregulation	0.108909
RBL1	5.56623	1.00512	2.60316e-08	2.85008e-07	0.12776	6.54514	Upregulation	0.100512
PEX14	5.56436	1.02124	2.6311e-08	2.87981e-07	0.117042	6.54064	Upregulation	0.102124
TRPS1	5.56169	1.26993	2.67176e-08	2.92082e-07	0.109968	6.5345	Upregulation	0.126993
SLC25A24	5.55246	1.21852	2.81675e-08	3.07382e-07	0.0983923	6.51232	Upregulation	0.121852
GPD2	5.54977	2.16509	2.86053e-08	3.12066e-07	0.0685959	6.50575	Upregulation	0.216509
BLM	5.5366	1.8305	3.084e-08	3.35645e-07	0.0748124	6.47412	Upregulation	0.18305
TAFA1	5.5246	4.0981	3.30236e-08	3.58983e-07	0.0548767	6.44493	Upregulation	0.40981
MPZL3	5.50618	1.71642	3.66703e-08	3.98034e-07	0.0750268	6.40008	Upregulation	0.171642
CCDC50	5.49572	1.70734	3.89113e-08	4.21608e-07	0.0780279	6.37509	Upregulation	0.170734
HERC6	5.48446	1.18994	4.14745e-08	4.48319e-07	0.0943194	6.34841	Upregulation	0.118994
AGAP1	5.47293	2.43001	4.4266e-08	4.77929e-07	0.0634512	6.32064	Upregulation	0.243001
AL589693.1	5.46251	7.49469	4.69436e-08	5.0639e-07	0.0499464	6.29551	Upregulation	0.749469
SLC20A2	5.44523	1.05161	5.17374e-08	5.56626e-07	0.108896	6.25444	Upregulation	0.105161
COG6	5.44226	1.0921	5.26103e-08	5.65518e-07	0.10268	6.24755	Upregulation	0.10921
THUMPD2	5.43664	1.29842	5.42961e-08	5.82954e-07	0.0893891	6.23437	Upregulation	0.129842
SPOPL	5.43598	1.7229	5.44956e-08	5.84924e-07	0.0735263	6.2329	Upregulation	0.17229
NFIL3	5.43073	2.16872	5.61227e-08	6.02036e-07	0.0647374	6.22038	Upregulation	0.216872
TESC	5.42451	1.67494	5.81123e-08	6.23014e-07	0.0814577	6.2055	Upregulation	0.167494
LINC00299	5.42291	2.81554	5.86351e-08	6.28435e-07	0.0589496	6.20174	Upregulation	0.281554
DLEU1	5.42223	1.31398	5.88606e-08	6.30666e-07	0.102251	6.2002	Upregulation	0.131398
HIST1H4E	5.41401	2.78291	6.16277e-08	6.5935e-07	0.0589496	6.18088	Upregulation	0.278291
MTMR2	5.40192	1.34906	6.59322e-08	7.03757e-07	0.0891747	6.15258	Upregulation	0.134906
TIAM2	5.3927	3.91886	6.94051e-08	7.39533e-07	0.0527331	6.13104	Upregulation	0.391886
FYCO1	5.38495	1.06371	7.24645e-08	7.71234e-07	0.101608	6.11281	Upregulation	0.106371
ZNF600	5.38156	1.06867	7.38425e-08	7.85443e-07	0.100322	6.10489	Upregulation	0.106867
SLC35D1	5.38131	1.32213	7.39441e-08	7.86295e-07	0.0891747	6.10441	Upregulation	0.132213
AL158152.1	5.38022	1.77553	7.43943e-08	7.90853e-07	0.0703108	6.1019	Upregulation	0.177553
GPATCH2	5.3799	1.07715	7.45255e-08	7.92018e-07	0.102894	6.10127	Upregulation	0.107715
NME7	5.37755	1.32474	7.55055e-08	8.02199e-07	0.0958199	6.09572	Upregulation	0.132474
HIST1H2BJ	5.34329	2.50257	9.12732e-08	9.67195e-07	0.0610932	6.01449	Upregulation	0.250257
CCR5	5.33991	2.70485	9.29907e-08	9.84539e-07	0.0589496	6.00677	Upregulation	0.270485
HIP1	5.3288	2.7288	9.8864e-08	1.04491e-06	0.0580922	5.98092	Upregulation	0.27288
MCOLN2	5.30127	1.89716	1.15e-07	1.21056e-06	0.0690247	5.91701	Upregulation	0.189716
TET3	5.29701	1.68022	1.17712e-07	1.2384e-06	0.0743837	5.90714	Upregulation	0.168022
MAP4K3	5.2786	1.59153	1.30171e-07	1.36477e-06	0.0760986	5.86494	Upregulation	0.159153
TYW1B	5.26945	1.37404	1.36831e-07	1.43131e-06	0.0818864	5.84427	Upregulation	0.137404
AHI1	5.25893	1.34979	1.449e-07	1.51269e-06	0.0889603	5.82025	Upregulation	0.134979
HIST1H2BC	5.2351	1.20463	1.64896e-07	1.71752e-06	0.0951768	5.7651	Upregulation	0.120463
ACACA	5.23426	1.19685	1.6565e-07	1.72488e-06	0.0947481	5.76324	Upregulation	0.119685
CCDC18	5.23126	1.22537	1.6836e-07	1.75161e-06	0.0932476	5.75656	Upregulation	0.122537
CKS2	5.22289	1.9781	1.76148e-07	1.82899e-06	0.0784566	5.73779	Upregulation	0.19781
ELL2	5.22134	1.69264	1.77632e-07	1.84336e-06	0.0745981	5.73439	Upregulation	0.169264
GALC	5.20504	1.15667	1.93958e-07	2.00708e-06	0.0938907	5.69744	Upregulation	0.115667
AHCYL2	5.19863	1.167	2.00761e-07	2.07396e-06	0.102894	5.6832	Upregulation	0.1167
EYA3	5.1834	1.25802	2.17874e-07	2.24505e-06	0.0883173	5.64877	Upregulation	0.125802
PCLAF	5.17258	3.44989	2.30879e-07	2.37504e-06	0.0514469	5.62433	Upregulation	0.344989
TXNDC16	5.16617	2.01658	2.38934e-07	2.45515e-06	0.064523	5.60992	Upregulation	0.201658
ATAD5	5.16158	1.81071	2.44879e-07	2.51412e-06	0.076313	5.59961	Upregulation	0.181071
TTLL5	5.1544	1.57001	2.54439e-07	2.60934e-06	0.0782422	5.58347	Upregulation	0.157001
SIMC1	5.15376	1.02731	2.55308e-07	2.61752e-06	0.10761	5.58211	Upregulation	0.102731
FRS2	5.14302	1.19127	2.70359e-07	2.76176e-06	0.0917471	5.55881	Upregulation	0.119127
KIF20B	5.13995	1.1531	2.74806e-07	2.80641e-06	0.109968	5.55185	Upregulation	0.11531
BARD1	5.13455	1.61703	2.82821e-07	2.88343e-06	0.0769561	5.54009	Upregulation	0.161703
AC243829.2	5.13177	5.84932	2.87035e-07	2.92477e-06	0.0475884	5.53391	Upregulation	0.584932
TSTD3	5.13045	1.75824	2.89044e-07	2.94441e-06	0.0688103	5.531	Upregulation	0.175824
USP46	5.11994	1.54116	3.05641e-07	3.10916e-06	0.0718114	5.50736	Upregulation	0.154116
SOCS4	5.11221	1.23213	3.18408e-07	3.23006e-06	0.0833869	5.49079	Upregulation	0.123213
MTCP1	5.1081	4.78134	3.25416e-07	3.29749e-06	0.0480171	5.48182	Upregulation	0.478134
TANGO6	5.10454	1.20334	3.31592e-07	3.35915e-06	0.0893891	5.47377	Upregulation	0.120334
AC053513.1	5.09444	4.87911	3.49772e-07	3.53451e-06	0.0478028	5.45167	Upregulation	0.487911
HIST1H2BK	5.09414	1.16385	3.50325e-07	3.53912e-06	0.0928189	5.4511	Upregulation	0.116385
CXCR6	5.09335	1.58303	3.51799e-07	3.55205e-06	0.0711683	5.44952	Upregulation	0.158303
MMS22L	5.09047	1.82838	3.57182e-07	3.60243e-06	0.0733119	5.4434	Upregulation	0.182838
INSYN2B	5.08414	6.28958	3.69286e-07	3.72041e-06	0.0465166	5.42941	Upregulation	0.628958
ZNF611	5.0584	1.01773	4.22797e-07	4.24316e-06	0.096463	5.37231	Upregulation	0.101773
EPHA4	5.05124	1.21723	4.38958e-07	4.39571e-06	0.0992497	5.35697	Upregulation	0.121723
S100A12	5.03973	6.3086	4.66191e-07	4.66459e-06	0.0460879	5.33119	Upregulation	0.63086
RBBP8	5.03955	3.05542	4.66633e-07	4.66773e-06	0.054448	5.33089	Upregulation	0.305542
SLC14A1	5.03771	2.89834	4.7113e-07	4.71014e-06	0.0546624	5.32697	Upregulation	0.289834
CBR4	5.03653	1.06816	4.74055e-07	4.73809e-06	0.101608	5.3244	Upregulation	0.106816
ELF4	5.03469	1.00557	4.78613e-07	4.78103e-06	0.0990354	5.32048	Upregulation	0.100557
KIF1B	5.03226	1.82838	4.8473e-07	4.8395e-06	0.0658092	5.3152	Upregulation	0.182838
SGO1-AS1	5.0033	3.41178	5.63584e-07	5.60079e-06	0.0527331	5.25175	Upregulation	0.341178
TVP23C	5.00118	1.65915	5.69798e-07	5.66101e-06	0.0705252	5.24711	Upregulation	0.165915
NCAPG2	4.99563	2.71478	5.86451e-07	5.81699e-06	0.0574491	5.2353	Upregulation	0.271478
PALM2-AKAP2	4.99168	1.05548	5.98576e-07	5.92762e-06	0.0928189	5.22712	Upregulation	0.105548
SLC38A9	4.98884	1.07454	6.07434e-07	6.01209e-06	0.0979636	5.22097	Upregulation	0.107454
TMEM62	4.98393	1.42041	6.23072e-07	6.16186e-06	0.0769561	5.21029	Upregulation	0.142041
KIF21A	4.97555	1.28669	6.50641e-07	6.42756e-06	0.0797428	5.19195	Upregulation	0.128669
YPEL1	4.97278	1.62421	6.59986e-07	6.5146e-06	0.0681672	5.18611	Upregulation	0.162421
HDAC9	4.9432	3.50544	7.68491e-07	7.54494e-06	0.0501608	5.12234	Upregulation	0.350544
AC131571.1	4.94128	6.90358	7.76099e-07	7.61555e-06	0.0450161	5.1183	Upregulation	0.690358
AL021155.5	4.93987	1.77017	7.81744e-07	7.66716e-06	0.0677385	5.11537	Upregulation	0.177017
ABL1	4.92649	1.24723	8.37209e-07	8.18667e-06	0.0878885	5.08689	Upregulation	0.124723
LINC01572	4.92598	3.75745	8.39386e-07	8.20576e-06	0.0508039	5.08588	Upregulation	0.375745
ZDHHC13	4.91352	1.52629	8.9456e-07	8.7172e-06	0.0752412	5.05962	Upregulation	0.152629
RIC8B	4.9124	1.09578	8.99692e-07	8.76254e-06	0.0949625	5.05737	Upregulation	0.109578
CLSPN	4.89582	4.52354	9.78977e-07	9.50691e-06	0.0473741	5.02196	Upregulation	0.452354
SYK	4.88832	4.66214	1.01698e-06	9.86813e-06	0.0463023	5.00577	Upregulation	0.466214
