# Supplementary material for: Single-cell transcriptomic analysis reveals a systemic immune dysregulation in COVID-19-associated pediatric encephalopathy
Source: Signal Transduct Target Ther. 2023 Oct 18;8:398. doi: 10.1038/s41392-023-01641-y (PMC10582072; doi:10.1038/s41392-023-01641-y)
Supplement: Supplementary file 6 — Supplementary Table 5 [file 41392_2023_1641_MOESM6_ESM.xls]

## Sheet: Sheet 1
Table S5. The DEGs list of B cells related to Fig 5
Sheet 2, Upregulated genes in COVID-19 patients with mild-moderate symptoms
Sheet 3, Upregulated genes in COVID-19 patients with severe symptoms
Sheet 4, Upregulated genes in COVID-19 patients with non-acute necrotizing encephalopathy
Sheet 5, Upregulated genes in COVID-19 patients with acute necrotizing encephalopathy
Sheet 6, Upregulated genes in COVID-19 patients with encephalopathy
Sheet 7, Upregulated genes in COVID-19 patients with non-encephalopathy

## Sheet: Sheet 2
names	scores	logfoldchanges	pvals	pvals_adj	pct_nz_group	log(pvalue)	Signature	size
FP236383.3	94.0886	63.0519	0	0	0.999198	inf	Upregulation	6.30519
UTRN	48.2489	3.40606	0	0	0.76312	inf	Upregulation	0.340606
MGAT5	39.623	3.24246	0	0	0.583213	inf	Upregulation	0.324246
EBF1	42.1549	3.5131	0	0	0.623656	inf	Upregulation	0.35131
CAMK2D	42.9814	3.25881	0	0	0.722356	inf	Upregulation	0.325881
RBFOX2	86.7435	22.8016	0	0	0.9212	inf	Upregulation	2.28016
FCHSD2	44.5442	3.25594	0	0	0.752367	inf	Upregulation	0.325594
LINC01619	44.0489	7.27272	0	0	0.474242	inf	Upregulation	0.727272
BACH2	51.5937	5.58806	0	0	0.862622	inf	Upregulation	0.558806
ARHGAP15	56.7789	4.5432	0	0	0.838068	inf	Upregulation	0.45432
AFF3	58.5039	6.01703	0	0	0.940138	inf	Upregulation	0.601703
APOO	63.1244	6.67805	0	0	0.692184	inf	Upregulation	0.667805
FP671120.4	74.4973	17.7338	0	0	0.791205	inf	Upregulation	1.77338
FCRL1	37.2421	2.47606	1.42215e-303	2.75408e-301	0.814316	300.56	Upregulation	0.247606
TBC1D5	36.3666	2.87273	1.43622e-289	2.61528e-287	0.57904	286.582	Upregulation	0.287273
ANKRD44	36.1874	2.52628	9.60346e-287	1.73151e-284	0.79281	283.762	Upregulation	0.252628
AC138123.1	35.61	7.64274	9.82189e-278	1.69571e-275	0.381319	274.771	Upregulation	0.764274
UBE2E2	35.4216	2.95177	7.94685e-275	1.35285e-272	0.534906	271.869	Upregulation	0.295177
ZBTB20	35.306	2.70758	4.75517e-273	8.05758e-271	0.603274	270.094	Upregulation	0.270758
RALGPS2	34.5032	3.27649	7.18942e-261	1.20155e-258	0.929385	257.92	Upregulation	0.327649
ANGPTL1	34.1849	7.08635	4.05923e-256	6.75327e-254	0.367838	253.17	Upregulation	0.708635
HDAC9	33.3019	2.77441	3.62249e-243	5.642e-241	0.574868	240.249	Upregulation	0.277441
VAV3	33.2458	2.60523	2.34813e-242	3.62633e-240	0.54261	239.441	Upregulation	0.260523
KHDRBS2	32.5013	3.05553	1.02207e-231	1.52068e-229	0.478575	228.818	Upregulation	0.305553
DLEU2	31.6078	2.7969	2.88656e-219	4.1925e-217	0.457872	216.378	Upregulation	0.27969
LRBA	31.2204	2.53073	5.62927e-214	7.9551e-212	0.497191	211.099	Upregulation	0.253073
BANK1	30.6794	3.80288	1.07058e-206	1.49559e-204	0.94399	203.825	Upregulation	0.380288
AC079793.1	30.1795	8.88883	4.40628e-200	6.04023e-198	0.321618	197.219	Upregulation	0.888883
CDK14	29.9719	2.85831	2.27892e-197	3.06657e-195	0.475044	194.513	Upregulation	0.285831
PAN3	29.2255	2.26672	9.2016e-188	1.18587e-185	0.498475	184.926	Upregulation	0.226672
KCNQ5	29.0013	4.53912	6.32715e-185	8.04098e-183	0.347296	182.095	Upregulation	0.453912
ZCCHC7	28.8114	2.00126	1.54339e-182	1.94792e-180	0.722195	179.71	Upregulation	0.200126
NBPF26	28.6424	3.07726	1.99091e-180	2.49552e-178	0.378591	177.603	Upregulation	0.307726
YBX3	28.5711	1.67071	1.53811e-179	1.90835e-177	0.661531	176.719	Upregulation	0.167071
SP100	28.5032	1.97874	1.06935e-178	1.30901e-176	0.869363	175.883	Upregulation	0.197874
TBC1D22A	28.3954	1.98591	2.30464e-177	2.7839e-175	0.566041	174.555	Upregulation	0.198591
AUTS2	28.3791	3.04421	3.65996e-177	4.40652e-175	0.400417	174.356	Upregulation	0.304421
AP001011.1	28.3661	29.018	5.29946e-177	6.35952e-175	0.301236	174.197	Upregulation	2.9018
LIX1-AS1	28.22	4.51621	3.32079e-175	3.9591e-173	0.332531	172.402	Upregulation	0.451621
SMCHD1	27.8242	2.0155	2.2086e-170	2.56625e-168	0.84224	167.591	Upregulation	0.20155
MBNL1	27.5209	2.18292	9.87824e-167	1.11936e-164	0.831648	163.951	Upregulation	0.218292
DPYD	27.4438	2.94125	8.23127e-166	9.26993e-164	0.378912	163.033	Upregulation	0.294125
VPS13B	27.4011	2.68283	2.66177e-165	2.97022e-163	0.406355	162.527	Upregulation	0.268283
TXNIP	27.3345	4.83243	1.6486e-164	1.82298e-162	0.978976	161.739	Upregulation	0.483243
TTN	27.3011	2.25403	4.11463e-164	4.53614e-162	0.494303	161.343	Upregulation	0.225403
SIPA1L1	27.1022	2.40311	9.27327e-162	1.01015e-159	0.438453	158.996	Upregulation	0.240311
PLCL2	26.5671	2.00526	1.63096e-155	1.70557e-153	0.492537	152.768	Upregulation	0.200526
RABGAP1L	26.1316	2.31982	1.59552e-150	1.63122e-148	0.552399	147.787	Upregulation	0.231982
TUT4	25.8367	1.61126	3.43508e-147	3.46356e-145	0.560103	144.46	Upregulation	0.161126
SSH2	25.7524	1.71972	3.02862e-146	3.0287e-144	0.652383	143.519	Upregulation	0.171972
RB1	25.5744	1.67039	2.94297e-144	2.90339e-142	0.635693	141.537	Upregulation	0.167039
ARHGAP24	25.1732	2.52883	7.87844e-140	7.54866e-138	0.532178	137.122	Upregulation	0.252883
PLEKHG1	25.0031	1.85445	5.64983e-138	5.31593e-136	0.504092	135.274	Upregulation	0.185445
ST6GAL1	24.8407	1.68054	3.257e-136	3.02562e-134	0.567004	133.519	Upregulation	0.168054
FKBP5	24.7921	3.8132	1.09102e-135	1.01094e-133	0.298507	132.995	Upregulation	0.38132
NSF	24.6147	2.2195	8.80317e-134	8.03504e-132	0.415182	131.095	Upregulation	0.22195
MBD5	24.4812	2.41362	2.34427e-132	2.13439e-130	0.395282	129.671	Upregulation	0.241362
RERE	24.242	1.66601	8.02842e-130	7.18455e-128	0.508907	127.144	Upregulation	0.166601
AC027097.2	24.2207	4.11318	1.34516e-129	1.20084e-127	0.282459	126.921	Upregulation	0.411318
JAZF1	23.9587	2.01266	7.49411e-127	6.51525e-125	0.450489	124.186	Upregulation	0.201266
PPP3CA	23.4828	1.82226	6.10873e-122	5.12811e-120	0.566683	119.29	Upregulation	0.182226
DENND4A	23.4793	2.03664	6.63149e-122	5.55422e-120	0.429626	119.255	Upregulation	0.203664
CSGALNACT1	23.4295	2.26461	2.13958e-121	1.77979e-119	0.395442	118.75	Upregulation	0.226461
MEF2A	23.3891	1.60697	5.51667e-121	4.56823e-119	0.571658	118.34	Upregulation	0.160697
ITFG1	23.3809	2.31771	6.67855e-121	5.51787e-119	0.379714	118.258	Upregulation	0.231771
RASA2	23.1891	1.79066	5.86062e-119	4.78805e-117	0.449045	116.32	Upregulation	0.179066
MARCH1	23.1386	1.78174	1.8943e-118	1.54074e-116	0.776119	115.812	Upregulation	0.178174
AKAP13	23.0077	1.52085	3.90558e-117	3.13483e-115	0.681592	114.504	Upregulation	0.152085
RCSD1	22.9291	1.41366	2.38264e-116	1.89993e-114	0.848339	113.721	Upregulation	0.141366
AP3B1	22.8772	1.71576	7.84538e-116	6.24236e-114	0.472476	113.205	Upregulation	0.171576
ARAP2	22.6334	1.94577	2.03349e-113	1.58694e-111	0.398331	110.799	Upregulation	0.194577
RFX7	22.5443	3.61397	1.52677e-112	1.17893e-110	0.276039	109.929	Upregulation	0.361397
NCOA2	22.5328	2.31582	1.98173e-112	1.52702e-110	0.349222	109.816	Upregulation	0.231582
STAG1	22.4353	2.04213	1.78283e-111	1.36229e-109	0.392072	108.866	Upregulation	0.204213
DIPK1A	21.916	2.21117	1.82735e-106	1.35117e-104	0.353876	103.869	Upregulation	0.221117
SIK3	21.8262	1.82769	1.30952e-105	9.60517e-104	0.442144	103.017	Upregulation	0.182769
COP1	21.7746	2.22855	4.04234e-105	2.95317e-103	0.341518	102.53	Upregulation	0.222855
GAB1	21.7309	3.11681	1.04644e-104	7.61444e-103	0.281656	102.118	Upregulation	0.311681
AL050309.1	21.6943	2.66107	2.32322e-104	1.67716e-102	0.324667	101.775	Upregulation	0.266107
SOS1	21.4609	2.65671	3.61585e-102	2.55984e-100	0.298186	99.5918	Upregulation	0.265671
USP34	21.4313	1.35871	6.82909e-102	4.82532e-100	0.524635	99.3165	Upregulation	0.135871
ATF7IP	21.3838	1.53808	1.88905e-101	1.32963e-99	0.60536	98.8763	Upregulation	0.153808
CCSER1	21.3542	4.28381	3.56231e-101	2.47879e-99	0.251966	98.6058	Upregulation	0.428381
PRKCE	21.3537	1.93086	3.60477e-101	2.50357e-99	0.408602	98.6014	Upregulation	0.193086
LPP	21.3437	2.00978	4.45898e-101	3.09097e-99	0.377788	98.5099	Upregulation	0.200978
ZFAND3	21.1295	1.99052	4.2582e-99	2.89692e-97	0.375221	96.5381	Upregulation	0.199052
MCTP2	21.032	1.90461	3.33921e-98	2.24254e-96	0.384048	95.6493	Upregulation	0.190461
TMEM131L	20.9893	1.57332	8.20662e-98	5.48122e-96	0.470711	95.2611	Upregulation	0.157332
PAX5	20.7386	1.34599	1.55299e-95	1.01866e-93	0.645803	92.992	Upregulation	0.134599
COMMD10	20.7356	2.18607	1.65306e-95	1.08235e-93	0.344888	92.9656	Upregulation	0.218607
BTBD9	20.7074	2.71088	2.96907e-95	1.94055e-93	0.295137	92.7121	Upregulation	0.271088
BIRC6	20.6782	1.45236	5.43978e-95	3.54905e-93	0.480019	92.4499	Upregulation	0.145236
PHKB	20.6512	1.56117	9.52043e-95	6.18929e-93	0.429466	92.2084	Upregulation	0.156117
FOXP1	20.5834	1.81245	3.86201e-94	2.49797e-92	0.852672	91.6024	Upregulation	0.181245
IMMP2L	20.4647	2.92523	4.44369e-93	2.83846e-91	0.293372	90.5469	Upregulation	0.292523
FAM172A	20.3768	2.07925	2.68714e-92	1.70454e-90	0.349543	89.7684	Upregulation	0.207925
DOCK8	20.3195	1.36417	8.64156e-92	5.44388e-90	0.614348	89.2641	Upregulation	0.136417
UVRAG	20.2985	1.3051	1.32659e-91	8.31411e-90	0.655272	89.0802	Upregulation	0.13051
HERC1	20.2154	1.58519	7.16469e-91	4.45978e-89	0.427379	88.3507	Upregulation	0.158519
RFX3	20.1494	2.67359	2.72169e-90	1.67987e-88	0.287915	87.7747	Upregulation	0.267359
ASH1L	20.083	1.32395	1.03848e-89	6.37744e-88	0.524635	87.1954	Upregulation	0.132395
RAD51B	19.9926	2.98976	6.38881e-89	3.89079e-87	0.271706	86.41	Upregulation	0.298976
ZEB1	19.9819	2.3154	7.92032e-89	4.80749e-87	0.314877	86.3181	Upregulation	0.23154
OSBPL10	19.9565	1.66592	1.31665e-88	7.9786e-87	0.499759	86.0981	Upregulation	0.166592
SMYD3	19.7584	2.82115	6.78831e-87	4.02689e-85	0.284385	84.395	Upregulation	0.282115
ITPR1	19.6478	1.39158	6.03533e-86	3.52874e-84	0.48018	83.4524	Upregulation	0.139158
ARL15	19.5487	3.58734	4.23285e-85	2.46698e-83	0.240411	82.6078	Upregulation	0.358734
SPIDR	19.4491	2.01189	2.96604e-84	1.7123e-82	0.341679	81.7664	Upregulation	0.201189
DIAPH2	19.4353	2.404	3.88347e-84	2.23841e-82	0.286792	81.6501	Upregulation	0.2404
TNRC6B	19.2047	1.24269	3.3795e-82	1.8827e-80	0.586262	79.7252	Upregulation	0.124269
ADAM10	19.1285	1.49082	1.46317e-81	8.10192e-80	0.410528	79.0914	Upregulation	0.149082
FAF1	19.0199	1.81638	1.16748e-80	6.41605e-79	0.352431	78.1927	Upregulation	0.181638
SNX29	19.0008	1.19664	1.67811e-80	9.18092e-79	0.527524	78.0371	Upregulation	0.119664
CBLB	18.9669	1.63854	3.20267e-80	1.74696e-78	0.431231	77.7577	Upregulation	0.163854
MAML2	18.9006	1.862	1.12857e-79	6.14683e-78	0.391269	77.2113	Upregulation	0.1862
CDKAL1	18.8514	2.65039	2.86108e-79	1.55369e-77	0.264003	76.8086	Upregulation	0.265039
ERC1	18.8254	2.41304	4.67431e-79	2.53083e-77	0.280693	76.5967	Upregulation	0.241304
COG5	18.7303	1.99447	2.80394e-78	1.51144e-76	0.310384	75.8206	Upregulation	0.199447
PKN2	18.7081	1.65177	4.25092e-78	2.28135e-76	0.349703	75.6418	Upregulation	0.165177
GRK3	18.6312	1.62643	1.79581e-77	9.56748e-76	0.373295	75.0192	Upregulation	0.162643
AP001636.3	18.6303	2.65472	1.82352e-77	9.70099e-76	0.264645	75.0132	Upregulation	0.265472
COL19A1	18.6094	1.63137	2.69826e-77	1.43337e-75	0.408763	74.8436	Upregulation	0.163137
FAM177B	18.5837	2.53132	4.351e-77	2.29468e-75	0.25983	74.6393	Upregulation	0.253132
RASA1	18.4881	2.19522	2.57266e-76	1.34903e-74	0.276521	73.87	Upregulation	0.219522
EIF4G3	18.4596	1.58609	4.36198e-76	2.27102e-74	0.381159	73.6438	Upregulation	0.158609
EXOC4	18.422	1.84019	8.75645e-76	4.54602e-74	0.356444	73.3424	Upregulation	0.184019
SSBP2	18.3717	1.6539	2.21169e-75	1.14336e-73	0.404911	72.9418	Upregulation	0.16539
TOP2B	18.2588	1.67417	1.76162e-74	9.04305e-73	0.334778	72.0437	Upregulation	0.167417
AL589693.1	18.1858	8.03011	6.69001e-74	3.40558e-72	0.196277	71.4678	Upregulation	0.803011
KMT2C	18.1058	1.21384	2.86786e-73	1.44981e-71	0.472797	70.8387	Upregulation	0.121384
CEMIP2	18.0931	2.03253	3.60989e-73	1.82242e-71	0.289039	70.7394	Upregulation	0.203253
AC008014.1	18.0927	3.46636	3.63958e-73	1.83488e-71	0.231103	70.7364	Upregulation	0.346636
HECTD4	18.091	1.39663	3.74984e-73	1.88786e-71	0.394158	70.724	Upregulation	0.139663
PACS1	18.0665	1.30092	5.85433e-73	2.93527e-71	0.524314	70.5324	Upregulation	0.130092
MED13L	18.0197	1.49437	1.36538e-72	6.82707e-71	0.441342	70.1658	Upregulation	0.149437
MACROD2	17.9893	2.03959	2.36454e-72	1.17908e-70	0.298026	69.9285	Upregulation	0.203959
FBXO11	17.9452	1.96534	5.23163e-72	2.60167e-70	0.297224	69.5847	Upregulation	0.196534
ITPR2	17.9104	1.59184	9.78452e-72	4.84605e-70	0.362863	69.3146	Upregulation	0.159184
TMEM131	17.8794	1.41556	1.70588e-71	8.41467e-70	0.419355	69.075	Upregulation	0.141556
KLF12	17.8231	1.88327	4.67783e-71	2.29816e-69	0.323865	68.6386	Upregulation	0.188327
DOCK2	17.7886	1.37183	8.65722e-71	4.23048e-69	0.440058	68.3736	Upregulation	0.137183
CDC42SE2	17.6818	1.44749	5.79346e-70	2.81229e-68	0.435404	67.5509	Upregulation	0.144749
FTX	17.6539	1.90846	9.48868e-70	4.59994e-68	0.313433	67.3372	Upregulation	0.190846
VPS13C	17.4774	1.081	2.13135e-68	1.02779e-66	0.602311	65.9881	Upregulation	0.1081
MYCBP2	17.3525	1.08489	1.88973e-67	8.98259e-66	0.682555	65.0466	Upregulation	0.108489
PDE7A	17.2841	1.3016	6.19696e-67	2.92665e-65	0.567806	64.5336	Upregulation	0.13016
DMXL1	17.2316	1.24722	1.53833e-66	7.2185e-65	0.451613	64.1416	Upregulation	0.124722
FRYL	17.2018	1.32176	2.57249e-66	1.20404e-64	0.387418	63.9194	Upregulation	0.132176
USP3	17.1771	1.24511	3.9403e-66	1.84188e-64	0.439416	63.7347	Upregulation	0.124511
TCF12	17.1067	1.54234	1.32326e-65	6.13073e-64	0.37185	63.2125	Upregulation	0.154234
RAP1GDS1	17.0976	1.41737	1.54759e-65	7.13391e-64	0.390146	63.1467	Upregulation	0.141737
DOCK10	17.0893	1.62383	1.78371e-65	8.21203e-64	0.379072	63.0855	Upregulation	0.162383
KDM4C	16.9783	1.26995	1.18959e-64	5.40874e-63	0.450971	62.2669	Upregulation	0.126995
TRIO	16.9444	1.7712	2.11808e-64	9.60643e-63	0.316803	62.0174	Upregulation	0.17712
AP002075.1	16.9293	7.01564	2.73847e-64	1.24048e-62	0.181672	61.9064	Upregulation	0.701564
FNDC3A	16.8998	1.96989	4.51649e-64	2.04336e-62	0.292248	61.6897	Upregulation	0.196989
BCAS3	16.7821	2.60474	3.29856e-63	1.48318e-61	0.239448	60.8288	Upregulation	0.260474
TAPT1	16.7636	1.38067	4.5047e-63	2.01314e-61	0.36511	60.6961	Upregulation	0.138067
CELF2	16.7021	1.11787	1.26633e-62	5.63169e-61	0.614829	60.2494	Upregulation	0.111787
CCDC91	16.6929	1.52771	1.47509e-62	6.55217e-61	0.356765	60.1836	Upregulation	0.152771
AC010894.3	16.6842	27.8151	1.70888e-62	7.58144e-61	0.177179	60.1202	Upregulation	2.78151
XRN1	16.6778	1.31625	1.89943e-62	8.41659e-61	0.389344	60.0749	Upregulation	0.131625
ANKRD17	16.5595	1.57249	1.36659e-61	5.99742e-60	0.327716	59.222	Upregulation	0.157249
CHD9	16.5549	1.06609	1.47647e-61	6.4719e-60	0.512919	59.189	Upregulation	0.106609
NDUFAF6	16.4758	2.17915	5.47781e-61	2.38115e-59	0.252287	58.6232	Upregulation	0.217915
RUNX1	16.4164	2.10981	1.46029e-60	6.31027e-59	0.261756	58.2	Upregulation	0.210981
TBCK	16.4032	1.86905	1.81281e-60	7.82437e-59	0.280051	58.1066	Upregulation	0.186905
SPECC1L	16.3992	2.00656	1.93632e-60	8.34761e-59	0.257904	58.0784	Upregulation	0.200656
FBXL17	16.3813	2.04005	2.60011e-60	1.11829e-58	0.283582	57.9514	Upregulation	0.204005
GMDS-DT	16.3101	2.23233	8.36909e-60	3.56597e-58	0.258867	57.4478	Upregulation	0.223233
ELMO1	16.2028	1.47828	4.8211e-59	2.03997e-57	0.388381	56.6904	Upregulation	0.147828
ST6GALNAC3	16.1398	4.0135	1.33897e-58	5.61369e-57	0.190339	56.2508	Upregulation	0.40135
RHEX	16.1213	8.37687	1.80829e-58	7.56402e-57	0.172043	56.1212	Upregulation	0.837687
PLEKHA7	16.0779	5.26364	3.64511e-58	1.52126e-56	0.175413	55.8178	Upregulation	0.526364
ASCC3	16.0624	1.79617	4.67956e-58	1.94854e-56	0.284224	55.7103	Upregulation	0.179617
DENND5B	16.0233	1.4343	8.79215e-58	3.64854e-56	0.359974	55.4379	Upregulation	0.14343
PTPRCAP	15.9666	1.16069	2.18326e-57	9.03954e-56	0.868079	55.0439	Upregulation	0.116069
USP47	15.9102	1.46849	5.38286e-57	2.21369e-55	0.327074	54.6549	Upregulation	0.146849
SCFD2	15.7912	2.38658	3.57519e-56	1.45073e-54	0.237362	53.8384	Upregulation	0.238658
ERBIN	15.7613	1.39483	5.74793e-56	2.32721e-54	0.353234	53.6332	Upregulation	0.139483
WWOX	15.7495	3.09859	6.92328e-56	2.79999e-54	0.211523	53.5528	Upregulation	0.309859
DIP2B	15.6604	1.41707	2.82e-55	1.12803e-53	0.341518	52.9477	Upregulation	0.141707
WDFY4	15.6585	1.19877	2.90698e-55	1.16156e-53	0.436367	52.935	Upregulation	0.119877
ARID1B	15.6529	1.20245	3.17206e-55	1.26471e-53	0.546461	52.898	Upregulation	0.120245
PUM2	15.6284	1.25396	4.6634e-55	1.85125e-53	0.386455	52.7325	Upregulation	0.125396
DOCK11	15.3418	1.39841	4.01751e-53	1.55603e-51	0.334778	50.808	Upregulation	0.139841
USP24	15.2755	1.27109	1.11335e-52	4.28044e-51	0.368641	50.3685	Upregulation	0.127109
PTPRK	15.2745	2.00972	1.13107e-52	4.34399e-51	0.254694	50.3621	Upregulation	0.200972
SCAPER	15.24	1.71668	1.91841e-52	7.34472e-51	0.284706	50.134	Upregulation	0.171668
TRAPPC9	15.231	2.14822	2.2036e-52	8.42779e-51	0.232707	50.0743	Upregulation	0.214822
STEAP1B	15.14	3.52103	8.81917e-52	3.3589e-50	0.18424	49.4738	Upregulation	0.352103
RHBDD1	15.0948	2.03461	1.75211e-51	6.61808e-50	0.244263	49.1793	Upregulation	0.203461
XYLT1	15.055	2.60043	3.19888e-51	1.20455e-49	0.207029	48.9192	Upregulation	0.260043
ZHX2	15.0023	1.55345	7.08692e-51	2.65223e-49	0.287113	48.5764	Upregulation	0.155345
SLC35F1	14.9311	27.5781	2.06778e-50	7.65244e-49	0.158562	48.1162	Upregulation	2.75781
SNRPD3	14.8729	1.36706	4.94579e-50	1.81565e-48	0.294816	47.741	Upregulation	0.136706
RNGTT	14.776	1.37935	2.09361e-49	7.58693e-48	0.305569	47.1199	Upregulation	0.137935
SCLT1	14.5964	1.84131	2.96234e-48	1.05677e-46	0.250361	45.976	Upregulation	0.184131
PDE3B	14.577	2.90902	3.93218e-48	1.3973e-46	0.194993	45.8547	Upregulation	0.290902
GPCPD1	14.4957	1.20139	1.28976e-47	4.55662e-46	0.341839	45.3414	Upregulation	0.120139
SKAP1	14.4759	2.02542	1.71969e-47	6.06381e-46	0.285668	45.2173	Upregulation	0.202542
FUT8	14.4612	1.81081	2.1316e-47	7.5018e-46	0.301557	45.1248	Upregulation	0.181081
PICALM	14.4541	1.51465	2.36196e-47	8.30454e-46	0.284064	45.0807	Upregulation	0.151465
INVS	14.3915	2.21405	5.8492e-47	2.04086e-45	0.219226	44.6902	Upregulation	0.221405
MAN1A2	14.3406	1.41746	1.21938e-46	4.22238e-45	0.3091	44.3744	Upregulation	0.141746
ATR	14.2641	1.46117	3.6617e-46	1.26079e-44	0.287594	43.8994	Upregulation	0.146117
LYN	14.2247	1.06206	6.4346e-46	2.20105e-44	0.757342	43.6574	Upregulation	0.106206
HERC4	14.2247	1.38237	6.44251e-46	2.2017e-44	0.30268	43.6572	Upregulation	0.138237
CR1	14.2023	1.38596	8.8662e-46	3.02153e-44	0.321457	43.5198	Upregulation	0.138596
CEP85L	14.1979	1.84889	9.44456e-46	3.21563e-44	0.233991	43.4927	Upregulation	0.184889
PIK3CA	14.1764	1.6253	1.282e-45	4.35676e-44	0.258706	43.3608	Upregulation	0.16253
RABGAP1	14.0891	1.50138	4.42916e-45	1.48726e-43	0.268015	42.8276	Upregulation	0.150138
AC092683.1	14.0842	3.06102	4.74776e-45	1.59278e-43	0.17766	42.7978	Upregulation	0.306102
TTN-AS1	14.0143	2.05799	1.27475e-44	4.25703e-43	0.223078	42.3709	Upregulation	0.205799
ATP8B1	13.9608	3.57227	2.70532e-44	8.98524e-43	0.166747	42.0465	Upregulation	0.357227
MKLN1	13.8648	1.4311	1.03472e-43	3.37236e-42	0.285187	41.4721	Upregulation	0.14311
FAM117B	13.8643	1.22207	1.04179e-43	3.3924e-42	0.395603	41.4695	Upregulation	0.122207
SLC39A10	13.7044	1.38246	9.56078e-43	3.08041e-41	0.290965	40.5114	Upregulation	0.138246
ANKIB1	13.5167	1.71189	1.24574e-41	3.94084e-40	0.238966	39.4044	Upregulation	0.171189
PIBF1	13.4848	1.60153	1.92274e-41	6.05631e-40	0.25662	39.2178	Upregulation	0.160153
PDE4D	13.4311	1.97435	3.97456e-41	1.24656e-39	0.294495	38.9043	Upregulation	0.197435
ANKUB1	13.4174	9.02913	4.78357e-41	1.49644e-39	0.142834	38.8249	Upregulation	0.902913
OPN3	13.3155	1.07245	1.88053e-40	5.8429e-39	0.333654	38.2334	Upregulation	0.107245
SESN1	13.263	1.77727	3.79548e-40	1.1733e-38	0.221634	37.9306	Upregulation	0.177727
LINC01138	13.2355	1.92206	5.47554e-40	1.68838e-38	0.211684	37.7725	Upregulation	0.192206
ATP2B1	13.2338	1.04497	5.59891e-40	1.72351e-38	0.566843	37.7636	Upregulation	0.104497
MTAP	13.2222	1.59844	6.53175e-40	2.00898e-38	0.251003	37.697	Upregulation	0.159844
GLCCI1	13.1579	1.38083	1.53364e-39	4.68162e-38	0.313914	37.3296	Upregulation	0.138083
WDPCP	13.1415	2.76654	1.90359e-39	5.79646e-38	0.179265	37.2368	Upregulation	0.276654
DYM	13.1003	1.32576	3.28023e-39	9.93051e-38	0.303643	37.003	Upregulation	0.132576
GSAP	13.0972	1.10093	3.41786e-39	1.03386e-37	0.346012	36.9855	Upregulation	0.110093
ZNF407	12.9058	2.52991	4.17614e-38	1.24471e-36	0.179746	35.9049	Upregulation	0.252991
ELP4	12.8776	2.06176	6.01408e-38	1.78815e-36	0.21056	35.7476	Upregulation	0.206176
TNRC6A	12.8282	1.39894	1.13983e-37	3.36444e-36	0.253731	35.4731	Upregulation	0.139894
PARP8	12.8228	1.26016	1.22146e-37	3.60248e-36	0.320173	35.4434	Upregulation	0.126016
BMP2K	12.8148	1.36627	1.35481e-37	3.98934e-36	0.323704	35.3991	Upregulation	0.136627
AC105052.4	12.7716	5.50699	2.3611e-37	6.90797e-36	0.139464	35.1606	Upregulation	0.550699
WDR70	12.7268	1.7358	4.19836e-37	1.22247e-35	0.224362	34.9128	Upregulation	0.17358
BRAF	12.7186	1.25569	4.65969e-37	1.35572e-35	0.309902	34.8678	Upregulation	0.125569
PTPRC	12.6974	1.36436	6.11292e-37	1.76869e-35	0.933077	34.7523	Upregulation	0.136436
MCM9	12.6851	2.15463	7.15636e-37	2.06896e-35	0.19066	34.6842	Upregulation	0.215463
BAZ2B	12.6814	1.59939	7.49621e-37	2.1655e-35	0.223881	34.6644	Upregulation	0.159939
CCDC141	12.6647	1.62945	9.27999e-37	2.67446e-35	0.2303	34.5728	Upregulation	0.162945
ZMYM2	12.5265	1.14638	5.34759e-36	1.5208e-34	0.298026	33.8179	Upregulation	0.114638
RICTOR	12.497	1.1172	7.75052e-36	2.19394e-34	0.331568	33.6588	Upregulation	0.11172
USP6NL	12.4899	1.05866	8.47928e-36	2.39653e-34	0.369925	33.6204	Upregulation	0.105866
LYZ	12.4591	3.65835	1.24756e-35	3.51786e-34	0.144921	33.4537	Upregulation	0.365835
MYO9A	12.4312	1.62531	1.76908e-35	4.97695e-34	0.224523	33.303	Upregulation	0.162531
NEK7	12.4212	1.38607	2.00512e-35	5.63666e-34	0.257423	33.249	Upregulation	0.138607
MTFR1	12.3872	3.21604	3.06534e-35	8.56445e-34	0.150377	33.0673	Upregulation	0.321604
CARD11	12.3528	1.1224	4.70523e-35	1.31162e-33	0.337346	32.8822	Upregulation	0.11224
LINC01473	12.3316	5.36427	6.12295e-35	1.70164e-33	0.135612	32.7691	Upregulation	0.536427
FAM120B	12.3195	1.22505	7.11155e-35	1.97489e-33	0.277163	32.7045	Upregulation	0.122505
EHBP1	12.281	2.24297	1.14618e-34	3.17092e-33	0.182475	32.4988	Upregulation	0.224297
ATP8A1	12.2737	1.28629	1.25402e-34	3.46666e-33	0.280051	32.4601	Upregulation	0.128629
NCOA1	12.2708	1.84729	1.3001e-34	3.59131e-33	0.20719	32.4447	Upregulation	0.184729
NSMCE2	12.2156	2.09025	2.5664e-34	7.05201e-33	0.195474	32.1517	Upregulation	0.209025
HIST1H4C	12.1909	1.18725	3.47408e-34	9.51046e-33	0.478896	32.0218	Upregulation	0.118725
FHIT	12.1296	2.79301	7.36425e-34	1.99806e-32	0.168191	31.6994	Upregulation	0.279301
ATAD2B	12.1203	1.3988	8.25063e-34	2.2369e-32	0.251645	31.6504	Upregulation	0.13988
MAPK8	12.0963	2.30203	1.10508e-33	2.98722e-32	0.18424	31.5247	Upregulation	0.230203
IGF2BP3	12.0665	3.02888	1.58821e-33	4.27113e-32	0.148291	31.3695	Upregulation	0.302888
ATP11B	12.0544	1.23026	1.83855e-33	4.92626e-32	0.280051	31.3075	Upregulation	0.123026
PPP6R3	11.9765	1.04136	4.71966e-33	1.25177e-31	0.318408	30.9025	Upregulation	0.104136
CPED1	11.9048	4.11282	1.11736e-32	2.94432e-31	0.137057	30.531	Upregulation	0.411282
SGMS1	11.8515	1.73227	2.11341e-32	5.52915e-31	0.20719	30.2573	Upregulation	0.173227
USP3-AS1	11.8505	4.10027	2.14035e-32	5.59563e-31	0.135612	30.2522	Upregulation	0.410027
PIP5K1B	11.8336	1.43039	2.61748e-32	6.83326e-31	0.271064	30.1654	Upregulation	0.143039
AC010149.1	11.8304	8.81191	2.71861e-32	7.08212e-31	0.125983	30.1498	Upregulation	0.881191
PCNX1	11.8279	1.46887	2.79986e-32	7.2886e-31	0.236078	30.1374	Upregulation	0.146887
AKT3	11.817	1.65577	3.1877e-32	8.26882e-31	0.220671	30.0826	Upregulation	0.165577
ARHGEF7	11.7243	1.10443	9.5633e-32	2.45117e-30	0.277965	29.6106	Upregulation	0.110443
IQGAP2	11.7043	1.47073	1.21177e-31	3.09721e-30	0.24025	29.509	Upregulation	0.147073
UBR2	11.7024	1.10951	1.23827e-31	3.16053e-30	0.294174	29.5002	Upregulation	0.110951
MYO5A	11.6956	1.42835	1.34312e-31	3.42337e-30	0.23672	29.4655	Upregulation	0.142835
KIAA1109	11.6261	1.29743	3.03697e-31	7.69245e-30	0.255818	29.1139	Upregulation	0.129743
USP25	11.606	1.19449	3.84256e-31	9.71281e-30	0.285668	29.0127	Upregulation	0.119449
TULP4	11.5879	1.33246	4.74617e-31	1.19556e-29	0.226448	28.9224	Upregulation	0.133246
VTI1A	11.5865	1.36039	4.82436e-31	1.21442e-29	0.272829	28.9156	Upregulation	0.136039
SNHG25	11.5675	4.94879	6.02203e-31	1.51486e-29	0.127909	28.8196	Upregulation	0.494879
ATP9B	11.5513	1.51608	7.27324e-31	1.82459e-29	0.221794	28.7388	Upregulation	0.151608
ARHGAP32	11.5485	2.90844	7.51503e-31	1.88396e-29	0.148933	28.7249	Upregulation	0.290844
CLASP2	11.5444	1.27802	7.88314e-31	1.97489e-29	0.251645	28.7045	Upregulation	0.127802
AC245297.3	11.5334	1.37302	8.95267e-31	2.24129e-29	0.250522	28.6495	Upregulation	0.137302
OOEP	11.5133	4.6967	1.13118e-30	2.82225e-29	0.127909	28.5494	Upregulation	0.46967
BABAM2	11.5059	1.43208	1.23173e-30	3.06267e-29	0.233831	28.5139	Upregulation	0.143208
ZSWIM6	11.4184	1.69587	3.38564e-30	8.36153e-29	0.210079	28.0777	Upregulation	0.169587
S100A8	11.4165	3.75019	3.45895e-30	8.53682e-29	0.128711	28.0687	Upregulation	0.375019
ADARB1	11.4114	1.24287	3.66756e-30	9.02732e-29	0.260953	28.0444	Upregulation	0.124287
PTBP2	11.3896	2.06191	4.71167e-30	1.15739e-28	0.173327	27.9365	Upregulation	0.206191
CASK	11.369	1.45182	5.96933e-30	1.46535e-28	0.234954	27.8341	Upregulation	0.145182
CWF19L2	11.3304	1.38983	9.27728e-30	2.27129e-28	0.219387	27.6437	Upregulation	0.138983
USP32	11.3035	1.88592	1.26159e-29	3.08042e-28	0.178784	27.5114	Upregulation	0.188592
EFR3A	11.2595	1.12406	2.07951e-29	5.05393e-28	0.271385	27.2964	Upregulation	0.112406
ZBTB16	11.2201	2.45679	3.24726e-29	7.86064e-28	0.151661	27.1045	Upregulation	0.245679
AC068724.3	11.2107	8.67178	3.6151e-29	8.73952e-28	0.119403	27.0585	Upregulation	0.867178
MAP4K5	11.2086	1.15857	3.69925e-29	8.93116e-28	0.275718	27.0491	Upregulation	0.115857
LCORL	11.1733	1.62935	5.51215e-29	1.32643e-27	0.201733	26.8773	Upregulation	0.162935
AC120193.1	11.1415	1.64442	7.87422e-29	1.88986e-27	0.20735	26.7236	Upregulation	0.164442
PCDH9	11.1062	1.20384	1.17052e-28	2.80015e-27	0.31905	26.5528	Upregulation	0.120384
PHF21A	11.0986	1.38282	1.27362e-28	3.04479e-27	0.235917	26.5164	Upregulation	0.138282
KCNH8	11.082	2.1644	1.5349e-28	3.66226e-27	0.178302	26.4363	Upregulation	0.21644
CAMKMT	11.0655	2.06327	1.84353e-28	4.3758e-27	0.18087	26.3589	Upregulation	0.206327
CCDC200	11.0568	7.76048	2.03171e-28	4.81623e-27	0.118119	26.3173	Upregulation	0.776048
MON2	10.9907	1.11869	4.23822e-28	9.96296e-27	0.288718	26.0016	Upregulation	0.111869
KLHL14	10.8858	1.42197	1.34709e-27	3.12056e-26	0.25646	25.5058	Upregulation	0.142197
C1orf112	10.8595	2.62395	1.7979e-27	4.15961e-26	0.14139	25.3809	Upregulation	0.262395
STIM1	10.8508	1.28362	1.97691e-27	4.56799e-26	0.23672	25.3403	Upregulation	0.128362
CLASP1	10.8323	1.86619	2.41978e-27	5.5702e-26	0.175092	25.2541	Upregulation	0.186619
AL157402.2	10.825	5.44971	2.62166e-27	6.03114e-26	0.118119	25.2196	Upregulation	0.544971
U2AF1	10.7904	2.11474	3.82236e-27	8.76581e-26	0.155994	25.0572	Upregulation	0.211474
DLG1	10.7802	1.18899	4.26948e-27	9.77281e-26	0.265126	25.01	Upregulation	0.118899
CERS6	10.7217	1.60998	8.05003e-27	1.83119e-25	0.195795	24.7373	Upregulation	0.160998
TNKS	10.6779	1.43933	1.29127e-26	2.92281e-25	0.213609	24.5342	Upregulation	0.143933
AC068282.1	10.6293	6.80802	2.17652e-26	4.9114e-25	0.114107	24.3088	Upregulation	0.680802
ABHD15-AS1	10.6241	27.0449	2.30313e-26	5.1939e-25	0.112823	24.2845	Upregulation	2.70449
MSI2	10.6061	1.30791	2.79281e-26	6.28272e-25	0.228053	24.2019	Upregulation	0.130791
REV3L	10.5727	1.05503	3.98919e-26	8.91382e-25	0.281496	24.0499	Upregulation	0.105503
STXBP5	10.561	3.25915	4.51739e-26	1.00695e-24	0.130477	23.997	Upregulation	0.325915
TET2	10.547	1.35484	5.24563e-26	1.16785e-24	0.218103	23.9326	Upregulation	0.135484
AC004448.2	10.5183	26.9788	7.1164e-26	1.57763e-24	0.1117	23.802	Upregulation	2.69788
HIVEP2	10.5168	1.45219	7.22991e-26	1.60183e-24	0.215054	23.7954	Upregulation	0.145219
FBXW7	10.477	1.22198	1.10235e-25	2.4379e-24	0.26304	23.613	Upregulation	0.122198
GSK3B	10.4553	1.11886	1.38591e-25	3.05945e-24	0.261274	23.5144	Upregulation	0.111886
HMBOX1	10.4455	1.25177	1.53591e-25	3.38447e-24	0.234954	23.4705	Upregulation	0.125177
KANSL1L	10.4342	2.58207	1.73123e-25	3.80798e-24	0.139143	23.4193	Upregulation	0.258207
SEC24B	10.4014	1.29051	2.44375e-25	5.35271e-24	0.22051	23.2714	Upregulation	0.129051
PDS5B	10.3736	1.17368	3.2696e-25	7.14451e-24	0.245707	23.146	Upregulation	0.117368
TPK1	10.3735	1.39836	3.2719e-25	7.14527e-24	0.215696	23.146	Upregulation	0.139836
IKZF2	10.3493	2.18605	4.21342e-25	9.17402e-24	0.156476	23.0374	Upregulation	0.218605
JARID2	10.3154	1.03914	6.00479e-25	1.30202e-23	0.287113	22.8854	Upregulation	0.103914
HIF1A-AS3	10.3121	6.75617	6.21601e-25	1.34702e-23	0.110737	22.8706	Upregulation	0.675617
MAP3K5	10.3017	1.36797	6.92189e-25	1.4991e-23	0.218905	22.8242	Upregulation	0.136797
RALGAPA1	10.2599	1.23476	1.06768e-24	2.30413e-23	0.233189	22.6375	Upregulation	0.123476
PTPN4	10.2351	1.55009	1.38122e-24	2.97202e-23	0.194672	22.5269	Upregulation	0.155009
UTY	10.2061	1.32651	1.86287e-24	3.99899e-23	0.221955	22.3981	Upregulation	0.132651
UBR1	10.1954	1.27705	2.07864e-24	4.45696e-23	0.2104	22.351	Upregulation	0.127705
AL592183.1	10.1625	3.74061	2.91372e-24	6.22926e-23	0.118922	22.2056	Upregulation	0.374061
SCFD1	10.1336	1.13177	3.91986e-24	8.36565e-23	0.250361	22.0775	Upregulation	0.113177
ZRANB3	10.1155	2.90482	4.71393e-24	1.00136e-22	0.129193	21.9994	Upregulation	0.290482
PEAK1	10.1	1.8069	5.52355e-24	1.17063e-22	0.168994	21.9316	Upregulation	0.18069
DENND1A	10.092	1.64166	5.9938e-24	1.26736e-22	0.182635	21.8971	Upregulation	0.164166
MED13	10.0294	1.34637	1.1316e-23	2.3776e-22	0.198042	21.6239	Upregulation	0.134637
AC026347.1	9.99878	7.50631	1.54291e-23	3.23252e-22	0.106885	21.4905	Upregulation	0.750631
TASOR2	9.97616	1.14481	1.9382e-23	4.0514e-22	0.24667	21.3924	Upregulation	0.114481
ARID2	9.9465	1.37138	2.6122e-23	5.43852e-22	0.211363	21.2645	Upregulation	0.137138
MOB3B	9.92907	1.28993	3.11153e-23	6.46708e-22	0.217943	21.1893	Upregulation	0.128993
UBR5	9.91176	1.00237	3.70052e-23	7.66947e-22	0.280212	21.1152	Upregulation	0.100237
LINC01572	9.88506	2.90344	4.83307e-23	9.98279e-22	0.130637	21.0007	Upregulation	0.290344
CHST11	9.85446	1.18754	6.55709e-23	1.35057e-21	0.251164	20.8695	Upregulation	0.118754
ZDHHC20	9.81474	1.40418	9.72885e-23	1.99711e-21	0.194993	20.6996	Upregulation	0.140418
MBNL3	9.80244	1.3826	1.09903e-22	2.2485e-21	0.194993	20.6481	Upregulation	0.13826
POU2F1	9.79096	1.40641	1.23116e-22	2.51461e-21	0.195474	20.5995	Upregulation	0.140641
ALCAM	9.77765	1.87783	1.40434e-22	2.85875e-21	0.173648	20.5438	Upregulation	0.187783
MAN1A1	9.71712	1.588	2.54878e-22	5.16258e-21	0.19419	20.2871	Upregulation	0.1588
SCMH1	9.71363	1.95893	2.63763e-22	5.33959e-21	0.158883	20.2725	Upregulation	0.195893
PDSS2	9.67987	1.73184	3.67193e-22	7.40475e-21	0.170278	20.1305	Upregulation	0.173184
NLK	9.66643	2.94577	4.18725e-22	8.41611e-21	0.123736	20.0749	Upregulation	0.294577
THADA	9.64594	1.28878	5.11408e-22	1.02396e-20	0.208474	19.9897	Upregulation	0.128878
DLEU1	9.63452	1.34741	5.71576e-22	1.14318e-20	0.188252	19.9419	Upregulation	0.134741
SESTD1	9.61981	1.024	6.59549e-22	1.31769e-20	0.263521	19.8802	Upregulation	0.1024
RELCH	9.55152	1.01998	1.27809e-21	2.52724e-20	0.240892	19.5974	Upregulation	0.101998
TMLHE	9.5126	1.17816	1.85949e-21	3.65321e-20	0.218584	19.4373	Upregulation	0.117816
FTO	9.48766	1.53902	2.36275e-21	4.63446e-20	0.173808	19.334	Upregulation	0.153902
HDAC8	9.45514	1.49434	3.22601e-21	6.31418e-20	0.19066	19.1997	Upregulation	0.149434
CMSS1	9.41282	1.95234	4.82979e-21	9.40794e-20	0.14813	19.0265	Upregulation	0.195234
PTPN12	9.38832	1.29492	6.09645e-21	1.18249e-19	0.191141	18.9272	Upregulation	0.129492
C22orf34	9.36669	2.04211	7.48414e-21	1.44324e-19	0.146365	18.8407	Upregulation	0.204211
CEP192	9.34858	1.45221	8.88363e-21	1.70772e-19	0.176697	18.7676	Upregulation	0.145221
SEC22A	9.31971	3.15045	1.16659e-20	2.23317e-19	0.11507	18.6511	Upregulation	0.315045
ANTXR2	9.31024	1.14233	1.2754e-20	2.43892e-19	0.250522	18.6128	Upregulation	0.114233
BICRAL	9.30459	1.57011	1.34511e-20	2.56954e-19	0.163698	18.5901	Upregulation	0.157011
SLC12A6	9.29128	1.06754	1.5244e-20	2.90748e-19	0.261435	18.5365	Upregulation	0.106754
FOXJ3	9.28921	1.20608	1.55432e-20	2.95993e-19	0.200449	18.5287	Upregulation	0.120608
KLHL20	9.28179	1.57465	1.6666e-20	3.1688e-19	0.169636	18.4991	Upregulation	0.157465
SLC9A9	9.2705	1.68536	1.85275e-20	3.51906e-19	0.169636	18.4536	Upregulation	0.168536
VWA8	9.25467	1.85231	2.14892e-20	4.07527e-19	0.150377	18.3898	Upregulation	0.185231
SIMC1	9.25296	1.14896	2.18363e-20	4.13894e-19	0.222436	18.3831	Upregulation	0.114896
MEF2C-AS2	9.21106	4.74761	3.22925e-20	6.09247e-19	0.102712	18.2152	Upregulation	0.474761
NT5C2	9.15565	1.20689	5.40331e-20	1.01211e-18	0.207029	17.9948	Upregulation	0.120689
C11orf80	9.13953	1.26878	6.27232e-20	1.17249e-18	0.198684	17.9309	Upregulation	0.126878
EFCAB13	9.12458	1.77793	7.20144e-20	1.34137e-18	0.148933	17.8725	Upregulation	0.177793
APPL2	9.11877	1.62168	7.59828e-20	1.41457e-18	0.157599	17.8494	Upregulation	0.162168
BBS9	9.09913	2.08469	9.10598e-20	1.69182e-18	0.140427	17.7716	Upregulation	0.208469
AL137789.1	9.06101	5.47623	1.2925e-19	2.38562e-18	0.099021	17.6224	Upregulation	0.547623
SLC15A2	9.0604	1.89545	1.29968e-19	2.39767e-18	0.142674	17.6202	Upregulation	0.189545
LDLRAD4	8.97313	1.62626	2.88196e-19	5.26886e-18	0.151019	17.2783	Upregulation	0.162626
SUPT3H	8.97112	1.98032	2.93526e-19	5.36363e-18	0.143797	17.2705	Upregulation	0.198032
JAK2	8.92927	1.14463	4.28823e-19	7.80864e-18	0.222276	17.1074	Upregulation	0.114463
HERC3	8.89857	1.58893	5.65731e-19	1.02557e-17	0.157439	16.989	Upregulation	0.158893
SENP5	8.88571	1.3997	6.35121e-19	1.14795e-17	0.172685	16.9401	Upregulation	0.13997
SLMAP	8.88156	1.15538	6.59299e-19	1.18989e-17	0.205585	16.9245	Upregulation	0.115538
TAF1	8.82406	1.08308	1.10381e-18	1.97558e-17	0.196919	16.7043	Upregulation	0.108308
WDR7	8.80694	1.98717	1.28612e-18	2.2985e-17	0.135933	16.6386	Upregulation	0.198717
LINC01004	8.7688	4.52344	1.80583e-18	3.21945e-17	0.0982186	16.4922	Upregulation	0.452344
AC087854.1	8.74806	4.85388	2.17043e-18	3.85257e-17	0.0967742	16.4142	Upregulation	0.485388
SPATA5	8.73367	1.99621	2.46535e-18	4.36312e-17	0.136575	16.3602	Upregulation	0.199621
LINC00342	8.72916	1.60204	2.56564e-18	4.5321e-17	0.152624	16.3437	Upregulation	0.160204
SRGAP2	8.7209	1.47128	2.76005e-18	4.87082e-17	0.162093	16.3124	Upregulation	0.147128
R3HDM1	8.67647	1.1074	4.08258e-18	7.17018e-17	0.217782	16.1445	Upregulation	0.11074
LPAR6	8.66418	4.54078	4.54775e-18	7.97566e-17	0.0970952	16.0982	Upregulation	0.454078
SBF2	8.65117	1.9442	5.09758e-18	8.91858e-17	0.136896	16.0497	Upregulation	0.19442
LARGE1	8.6327	2.13567	5.99204e-18	1.04485e-16	0.140266	15.9809	Upregulation	0.213567
GLYATL1	8.62784	9.37626	6.25205e-18	1.08915e-16	0.0917991	15.9629	Upregulation	0.937626
AC022239.1	8.55666	2.41033	1.16188e-17	2.00688e-16	0.116033	15.6975	Upregulation	0.241033
VPS13D	8.53652	1.03303	1.38319e-17	2.38578e-16	0.209597	15.6224	Upregulation	0.103303
XPR1	8.50895	1.937	1.75512e-17	3.0131e-16	0.133847	15.521	Upregulation	0.1937
ZNF518A	8.47874	1.47874	2.27639e-17	3.89338e-16	0.151501	15.4097	Upregulation	0.147874
AK9	8.47829	1.59367	2.28519e-17	3.9066e-16	0.149735	15.4082	Upregulation	0.159367
AC019197.1	8.45412	2.36758	2.81211e-17	4.79841e-16	0.120205	15.3189	Upregulation	0.236758
S100A9	8.44753	2.85926	2.97525e-17	5.06028e-16	0.100786	15.2958	Upregulation	0.285926
PTK2	8.44132	1.12597	3.13768e-17	5.32911e-16	0.203659	15.2733	Upregulation	0.112597
AUH	8.41271	1.54861	4.00656e-17	6.78279e-16	0.155031	15.1686	Upregulation	0.154861
EXOC2	8.38441	1.11833	5.09803e-17	8.59083e-16	0.191944	15.066	Upregulation	0.111833
SRBD1	8.3799	1.6107	5.29717e-17	8.9182e-16	0.153747	15.0497	Upregulation	0.16107
ANKRD28	8.37148	1.63674	5.68974e-17	9.57032e-16	0.151982	15.0191	Upregulation	0.163674
VPS8	8.35651	1.25252	6.45991e-17	1.08409e-15	0.177981	14.9649	Upregulation	0.125252
RFX3-AS1	8.33884	3.91368	7.50228e-17	1.25556e-15	0.0967742	14.9012	Upregulation	0.391368
EXOC6B	8.3067	3.06186	9.83987e-17	1.63853e-15	0.105601	14.7855	Upregulation	0.306186
CPB2-AS1	8.29376	3.60722	1.09728e-16	1.82304e-15	0.0978976	14.7392	Upregulation	0.360722
TBL1XR1	8.29263	1.00798	1.10772e-16	1.83872e-15	0.220671	14.7355	Upregulation	0.100798
RALGAPA2	8.26011	1.48743	1.45535e-16	2.40735e-15	0.153908	14.6185	Upregulation	0.148743
LINC01237	8.2523	2.03757	1.55381e-16	2.56638e-15	0.122131	14.5907	Upregulation	0.203757
MAPK14	8.23979	1.14288	1.72506e-16	2.84666e-15	0.187931	14.5457	Upregulation	0.114288
SCN3A	8.2318	2.17581	1.84428e-16	3.04203e-15	0.118601	14.5168	Upregulation	0.217581
MYO7B	8.16948	1.3639	3.0972e-16	5.07434e-15	0.149896	14.2946	Upregulation	0.13639
PELI2	8.15234	2.33161	3.56951e-16	5.84031e-15	0.115712	14.2336	Upregulation	0.233161
CCDC18	8.11856	1.18321	4.7174e-16	7.67726e-15	0.176055	14.1148	Upregulation	0.118321
SLC16A7	8.1025	1.04607	5.38431e-16	8.74318e-15	0.218103	14.0583	Upregulation	0.104607
MFSD6	8.05592	1.91237	7.88802e-16	1.27129e-14	0.125662	13.8958	Upregulation	0.191237
GIGYF2	8.02427	1.07341	1.02129e-15	1.63948e-14	0.187129	13.7853	Upregulation	0.107341
TEX14	8.01946	7.7674	1.06208e-15	1.70348e-14	0.085861	13.7687	Upregulation	0.77674
AC092652.2	8.00661	8.12529	1.17911e-15	1.88456e-14	0.0853796	13.7248	Upregulation	0.812528
VRK2	7.99871	1.00788	1.25732e-15	2.00694e-14	0.215856	13.6975	Upregulation	0.100788
SNHG14	7.98597	1.06812	1.39427e-15	2.2236e-14	0.192104	13.6529	Upregulation	0.106812
UMAD1	7.97108	1.21203	1.57299e-15	2.50318e-14	0.189055	13.6015	Upregulation	0.121203
CDR2	7.95466	1.98212	1.79628e-15	2.8486e-14	0.122452	13.5454	Upregulation	0.198212
ANKRD36C	7.94249	1.33517	1.98163e-15	3.13709e-14	0.160006	13.5035	Upregulation	0.133517
ASAP1	7.89774	1.42009	2.83997e-15	4.46887e-14	0.153587	13.3498	Upregulation	0.142009
UBR3	7.89453	1.1448	2.91418e-15	4.5817e-14	0.181351	13.339	Upregulation	0.11448
TTC37	7.87628	1.03888	3.37282e-15	5.28236e-14	0.194993	13.2772	Upregulation	0.103888
AC025887.2	7.8228	7.45498	5.16625e-15	8.02589e-14	0.0837747	13.0955	Upregulation	0.745498
LINC00910	7.81484	2.1838	5.5034e-15	8.53517e-14	0.112021	13.0688	Upregulation	0.21838
KAT2B	7.8028	1.17599	6.05489e-15	9.37855e-14	0.169636	13.0279	Upregulation	0.117599
PPP1R21	7.78656	1.0545	6.88594e-15	1.06432e-13	0.18761	12.9729	Upregulation	0.10545
AL390728.5	7.77397	3.1748	7.60662e-15	1.17472e-13	0.0937249	12.9301	Upregulation	0.31748
ATG7	7.76926	1.55123	7.89455e-15	1.21714e-13	0.142995	12.9147	Upregulation	0.155123
TBL1X	7.75271	1.04957	8.99552e-15	1.38338e-13	0.198844	12.8591	Upregulation	0.104957
CDK19	7.75152	1.17968	9.08007e-15	1.3948e-13	0.179104	12.8555	Upregulation	0.117968
AGTPBP1	7.73628	1.24776	1.02371e-14	1.57102e-13	0.172043	12.8038	Upregulation	0.124776
ULK4	7.69824	2.14216	1.37956e-14	2.10828e-13	0.114588	12.6761	Upregulation	0.214216
AL139020.1	7.65669	1.05666	1.90785e-14	2.9047e-13	0.162093	12.5369	Upregulation	0.105666
VPS50	7.62816	1.37413	2.38134e-14	3.61658e-13	0.155834	12.4417	Upregulation	0.137413
ENTPD1-AS1	7.61654	1.15251	2.6056e-14	3.94897e-13	0.182154	12.4035	Upregulation	0.115251
CMIP	7.57945	1.03226	3.47032e-14	5.23782e-13	0.186808	12.2808	Upregulation	0.103226
CDK6	7.55857	1.17568	4.0754e-14	6.12834e-13	0.177179	12.2127	Upregulation	0.117568
ZNF860	7.54354	1.31079	4.57388e-14	6.87227e-13	0.150698	12.1629	Upregulation	0.131079
MSH3	7.50868	1.21052	5.97273e-14	8.92277e-13	0.163377	12.0495	Upregulation	0.121052
ARHGAP12	7.48401	1.07365	7.20868e-14	1.07298e-12	0.17108	11.9694	Upregulation	0.107365
UST	7.46832	1.33133	8.1225e-14	1.20703e-12	0.160167	11.9183	Upregulation	0.133133
C2CD5	7.45907	1.01415	8.71346e-14	1.29275e-12	0.188573	11.8885	Upregulation	0.101415
MEF2C-AS1	7.44791	1.51339	9.48314e-14	1.40353e-12	0.152143	11.8528	Upregulation	0.151339
TNRC6C	7.37845	1.30334	1.60141e-13	2.35111e-12	0.145723	11.6287	Upregulation	0.130334
STAG3	7.36953	1.68305	1.71234e-13	2.50994e-12	0.132723	11.6003	Upregulation	0.168305
C11orf65	7.35606	3.70594	1.89415e-13	2.772e-12	0.0857005	11.5572	Upregulation	0.370594
LCLAT1	7.34765	1.29411	2.0172e-13	2.94618e-12	0.153266	11.5307	Upregulation	0.129411
FER	7.33587	2.10963	2.20293e-13	3.21232e-12	0.110737	11.4932	Upregulation	0.210963
MAML3	7.32573	2.69989	2.37607e-13	3.46204e-12	0.0991815	11.4607	Upregulation	0.269989
PBX3	7.27156	1.82116	3.5536e-13	5.14295e-12	0.130798	11.2888	Upregulation	0.182116
ZNF654	7.25852	1.38673	3.91343e-13	5.64809e-12	0.136254	11.2481	Upregulation	0.138673
PRIM2	7.25187	1.73827	4.11069e-13	5.92577e-12	0.123897	11.2273	Upregulation	0.173827
BRWD3	7.24883	1.24772	4.20372e-13	6.05512e-12	0.14813	11.2179	Upregulation	0.124772
PPP1R9A	7.18133	3.08461	6.90359e-13	9.8395e-12	0.0914781	11.007	Upregulation	0.308461
ZNF780B	7.09519	1.52736	1.29177e-12	1.82126e-11	0.124699	10.7396	Upregulation	0.152736
GMDS	7.08425	1.28054	1.39802e-12	1.96879e-11	0.168191	10.7058	Upregulation	0.128054
AC023424.3	7.0455	5.97969	1.84791e-12	2.5904e-11	0.0762317	10.5866	Upregulation	0.597969
PHLPP1	7.009	2.8403	2.40033e-12	3.35291e-11	0.0893918	10.4746	Upregulation	0.28403
MIR181A1HG	6.98588	2.09353	2.83066e-12	3.93786e-11	0.106885	10.4047	Upregulation	0.209353
GALNT7	6.96487	1.43063	3.28698e-12	4.56052e-11	0.128069	10.341	Upregulation	0.143063
CARMIL1	6.94736	2.61369	3.72187e-12	5.1561e-11	0.0951693	10.2877	Upregulation	0.261369
ARHGAP26	6.94444	2.34844	3.79976e-12	5.26002e-11	0.0972557	10.279	Upregulation	0.234844
XPO7	6.90507	1.38659	5.0178e-12	6.92782e-11	0.129674	10.1594	Upregulation	0.138659
CCDC7	6.90142	2.4886	5.14853e-12	7.10295e-11	0.0954903	10.1486	Upregulation	0.24886
CNKSR2	6.89767	1.27075	5.28608e-12	7.28449e-11	0.142674	10.1376	Upregulation	0.127075
FBXL20	6.8827	1.07063	5.87281e-12	8.07781e-11	0.159204	10.0927	Upregulation	0.107063
GATD3B	6.86083	1.5823	6.84625e-12	9.39556e-11	0.11507	10.0271	Upregulation	0.15823
SLC39A11	6.85492	1.84349	7.13529e-12	9.78489e-11	0.109132	10.0094	Upregulation	0.184349
TDRD3	6.85096	1.52102	7.33583e-12	1.00448e-10	0.122131	9.99806	Upregulation	0.152102
STAU2	6.77419	1.28232	1.25106e-11	1.69781e-10	0.14139	9.77011	Upregulation	0.128232
PDE7B	6.77367	1.63289	1.25553e-11	1.70325e-10	0.123415	9.76872	Upregulation	0.163289
AOAH	6.74321	5.36428	1.54923e-11	2.09083e-10	0.0751083	9.67968	Upregulation	0.536428
AC002463.1	6.72353	8.85489	1.77372e-11	2.38676e-10	0.0715776	9.62219	Upregulation	0.885489
PPP1R12B	6.71533	1.95555	1.87641e-11	2.52216e-10	0.101589	9.59823	Upregulation	0.195555
FGGY	6.6959	1.8547	2.14349e-11	2.87377e-10	0.10865	9.54155	Upregulation	0.18547
GAREM1	6.6902	7.24204	2.22861e-11	2.98461e-10	0.0715776	9.52511	Upregulation	0.724204
GTDC1	6.68491	1.24527	2.31064e-11	3.09333e-10	0.144118	9.50957	Upregulation	0.124527
SGO1-AS1	6.65824	3.25574	2.77122e-11	3.69506e-10	0.0847376	9.43238	Upregulation	0.325574
ZNF609	6.658	1.38334	2.77583e-11	3.69987e-10	0.127106	9.43181	Upregulation	0.138334
TBC1D32	6.64355	2.23381	3.06213e-11	4.06666e-10	0.0959718	9.39076	Upregulation	0.223381
NPIPB5	6.63858	1.02673	3.1673e-11	4.20176e-10	0.154389	9.37657	Upregulation	0.102673
MAP2K5	6.6345	1.28704	3.25602e-11	4.31163e-10	0.136415	9.36536	Upregulation	0.128704
AL162253.2	6.63385	1.89864	3.27052e-11	4.32927e-10	0.100144	9.36359	Upregulation	0.189864
ALMS1	6.63014	1.70586	3.35369e-11	4.43776e-10	0.112021	9.35284	Upregulation	0.170586
NRF1	6.60214	1.03871	4.05257e-11	5.32788e-10	0.162895	9.27345	Upregulation	0.103871
MBTD1	6.55804	1.27549	5.45211e-11	7.14218e-10	0.134007	9.14617	Upregulation	0.127549
R3HCC1L	6.55441	1.28885	5.58639e-11	7.31286e-10	0.131921	9.13591	Upregulation	0.128885
HS2ST1	6.53258	1.15999	6.46459e-11	8.44435e-10	0.162093	9.07343	Upregulation	0.115999
THOC1	6.52782	1.04853	6.67354e-11	8.70796e-10	0.153266	9.06008	Upregulation	0.104853
FARS2	6.51975	1.12121	7.04261e-11	9.17972e-10	0.155513	9.03717	Upregulation	0.112121
LRRC37A3	6.50339	4.14515	7.85325e-11	1.02073e-09	0.0736639	8.99109	Upregulation	0.414515
FILIP1L	6.45929	4.84382	1.05196e-10	1.3586e-09	0.0712566	8.86691	Upregulation	0.484382
NEK1	6.44227	1.19073	1.17701e-10	1.51529e-09	0.140427	8.8195	Upregulation	0.119073
TAF4B	6.43722	1.21132	1.21678e-10	1.56429e-09	0.136736	8.80568	Upregulation	0.121132
ZHX3	6.43531	1.87467	1.2322e-10	1.58245e-09	0.102873	8.80067	Upregulation	0.187467
LRRC37A2	6.4279	2.92504	1.29376e-10	1.66034e-09	0.079602	8.7798	Upregulation	0.292504
TBC1D15	6.38102	1.06231	1.75918e-10	2.24347e-09	0.15134	8.64908	Upregulation	0.106231
TMLHE-AS1	6.35923	7.728	2.02774e-10	2.57699e-09	0.0678864	8.58889	Upregulation	0.7728
KIAA1328	6.35739	1.38798	2.05207e-10	2.607e-09	0.13802	8.58386	Upregulation	0.138798
DIS3L2	6.3399	1.04036	2.29911e-10	2.91075e-09	0.151822	8.536	Upregulation	0.104036
AC008937.2	6.3381	4.82224	2.32617e-10	2.94399e-09	0.0701332	8.53106	Upregulation	0.482224
TRIM5	6.31682	1.02628	2.67001e-10	3.37215e-09	0.143797	8.47209	Upregulation	0.102628
ATP2C1	6.25751	1.19167	3.91161e-10	4.89801e-09	0.131761	8.30998	Upregulation	0.119167
SUMF1	6.24488	1.17141	4.24134e-10	5.30182e-09	0.139945	8.27558	Upregulation	0.117141
KANTR	6.22913	1.87119	4.69032e-10	5.85107e-09	0.0962927	8.23276	Upregulation	0.187119
METTL15	6.22238	1.16609	4.8966e-10	6.10424e-09	0.145081	8.21437	Upregulation	0.116609
MYCBP2-AS1	6.19922	2.44149	5.67428e-10	7.04492e-09	0.0832932	8.15212	Upregulation	0.244149
DOCK9	6.19559	2.42837	5.80683e-10	7.20705e-09	0.0831327	8.14224	Upregulation	0.242837
LINC01480	6.19376	1.03167	5.87469e-10	7.28879e-09	0.136736	8.13734	Upregulation	0.103167
AC079921.1	6.18512	4.06524	6.20541e-10	7.68349e-09	0.0704542	8.11444	Upregulation	0.406524
KIF13B	6.18339	1.36409	6.27395e-10	7.76312e-09	0.120205	8.10996	Upregulation	0.136409
AC009313.1	6.181	26.1649	6.36975e-10	7.87367e-09	0.0656395	8.10382	Upregulation	2.61649
TNS3	6.1424	1.09776	8.12824e-10	9.99334e-09	0.140266	8.00029	Upregulation	0.109776
TNFSF8	6.11384	2.60409	9.72643e-10	1.18983e-08	0.079923	7.92452	Upregulation	0.260409
HIBCH	6.10731	1.028	1.01325e-09	1.23744e-08	0.168191	7.90748	Upregulation	0.1028
ZNF831	6.10696	2.57988	1.01547e-09	1.23973e-08	0.0805649	7.90667	Upregulation	0.257988
TMEM260	6.03276	1.09465	1.61183e-09	1.95153e-08	0.139303	7.70963	Upregulation	0.109465
LINC01374	6.01847	3.52299	1.76071e-09	2.12897e-08	0.0736639	7.67183	Upregulation	0.352299
SERINC5	6.01323	2.21434	1.81857e-09	2.1982e-08	0.0874659	7.65793	Upregulation	0.221434
ATRN	6.01017	1.69598	1.85333e-09	2.23948e-08	0.102873	7.64985	Upregulation	0.169598
IL7R	5.99631	1.2031	2.01847e-09	2.43259e-08	0.0916386	7.61393	Upregulation	0.12031
FRS2	5.97274	1.26587	2.33306e-09	2.79975e-08	0.118601	7.55288	Upregulation	0.126587
VCAN	5.9684	5.40933	2.39595e-09	2.87146e-08	0.0653186	7.5419	Upregulation	0.540933
CDK8	5.94762	1.42033	2.72078e-09	3.24481e-08	0.11844	7.48881	Upregulation	0.142033
VPS54	5.92903	1.8473	3.04738e-09	3.62251e-08	0.0945274	7.44099	Upregulation	0.18473
AC244131.2	5.92262	8.77368	3.16849e-09	3.76526e-08	0.0630717	7.42421	Upregulation	0.877368
MFSD4B	5.90575	1.15574	3.51047e-09	4.15815e-08	0.126464	7.3811	Upregulation	0.115574
SRGAP2B	5.89262	1.9169	3.8012e-09	4.49089e-08	0.0895522	7.34767	Upregulation	0.19169
MAP2K4	5.88978	1.16341	3.86705e-09	4.56279e-08	0.137699	7.34077	Upregulation	0.116341
RTTN	5.88288	1.87352	4.03197e-09	4.75126e-08	0.0937249	7.32319	Upregulation	0.187352
INSR	5.87416	2.69755	4.25001e-09	4.99694e-08	0.0746269	7.3013	Upregulation	0.269754
HCG17	5.83341	26.1315	5.43054e-09	6.36042e-08	0.0619483	7.19651	Upregulation	2.61315
CORO2B	5.81257	1.63735	6.15199e-09	7.18014e-08	0.0950088	7.14387	Upregulation	0.163735
BOLA2	5.78641	1.59917	7.19062e-09	8.36301e-08	0.0962927	7.07764	Upregulation	0.159917
GPHN	5.78392	1.53978	7.29797e-09	8.48247e-08	0.116996	7.07148	Upregulation	0.153978
MIB1	5.77995	1.76666	7.47248e-09	8.67429e-08	0.0926015	7.06177	Upregulation	0.176666
HMGA1P4	5.76014	2.34145	8.40462e-09	9.73473e-08	0.0783181	7.01168	Upregulation	0.234145
DOP1A	5.73897	1.23807	9.52514e-09	1.09978e-07	0.122613	6.95869	Upregulation	0.123807
TMCC1	5.72128	1.094	1.05725e-08	1.21801e-07	0.142674	6.91435	Upregulation	0.1094
NBEA	5.71616	2.4427	1.08961e-08	1.25451e-07	0.0783181	6.90153	Upregulation	0.24427
BTRC	5.7091	1.65282	1.13576e-08	1.306e-07	0.0943669	6.88406	Upregulation	0.165282
AC104365.1	5.70784	6.99399	1.14416e-08	1.31483e-07	0.0611459	6.88113	Upregulation	0.699399
SNTB1	5.70632	1.25866	1.15444e-08	1.3254e-07	0.138822	6.87765	Upregulation	0.125866
CEP83	5.69569	1.11785	1.22874e-08	1.40761e-07	0.121489	6.85152	Upregulation	0.111785
AOPEP	5.68902	2.4404	1.2777e-08	1.46186e-07	0.0778366	6.83509	Upregulation	0.24404
STK39	5.68521	1.28254	1.30652e-08	1.49344e-07	0.11507	6.82581	Upregulation	0.128254
AC022217.3	5.67453	6.27124	1.39066e-08	1.58764e-07	0.0611459	6.79925	Upregulation	0.627124
HIVEP1	5.64174	1.14674	1.68345e-08	1.90939e-07	0.130477	6.71911	Upregulation	0.114674
NF1	5.62622	1.14979	1.84202e-08	2.08021e-07	0.122613	6.68189	Upregulation	0.114979
PIK3R5	5.61492	1.00739	1.9665e-08	2.21942e-07	0.175092	6.65376	Upregulation	0.100739
INPP5A	5.57043	1.31277	2.54104e-08	2.85116e-07	0.10849	6.54498	Upregulation	0.131277
CST3	5.55801	3.32915	2.72873e-08	3.05519e-07	0.0659605	6.51496	Upregulation	0.332915
CCDC146	5.54942	2.74412	2.86612e-08	3.20412e-07	0.0706147	6.49429	Upregulation	0.274412
U2AF1L5	5.5313	3.78173	3.17863e-08	3.53942e-07	0.0638742	6.45107	Upregulation	0.378173
RAPGEF2	5.49919	1.44143	3.81533e-08	4.22142e-07	0.110095	6.37454	Upregulation	0.144143
IFNG-AS1	5.49625	1.46487	3.87956e-08	4.28991e-07	0.130958	6.36755	Upregulation	0.146487
RAP1GAP2	5.49031	1.53429	4.01217e-08	4.42985e-07	0.101428	6.35361	Upregulation	0.153429
WRN	5.48857	1.4251	4.0521e-08	4.47259e-07	0.101107	6.34944	Upregulation	0.14251
TYROBP	5.48767	2.62661	4.07274e-08	4.49401e-07	0.0699727	6.34737	Upregulation	0.262661
PDE8A	5.46151	1.38689	4.72104e-08	5.18437e-07	0.107206	6.2853	Upregulation	0.138689
PRPF39	5.45433	1.07229	4.91581e-08	5.38855e-07	0.12165	6.26853	Upregulation	0.107229
AC131571.1	5.451	6.97202	5.0086e-08	5.48861e-07	0.0584176	6.26054	Upregulation	0.697202
LRRC8C	5.4421	1.45451	5.26554e-08	5.765e-07	0.100947	6.2392	Upregulation	0.145451
SGCE	5.38912	1.51488	7.08045e-08	7.6854e-07	0.092441	6.11433	Upregulation	0.151488
AC053513.1	5.38088	5.30682	7.4122e-08	8.03834e-07	0.0587386	6.09483	Upregulation	0.530682
ENOX2	5.37886	1.13761	7.49609e-08	8.12451e-07	0.120847	6.0902	Upregulation	0.113761
THRB	5.37611	5.04257	7.61116e-08	8.24677e-07	0.0593805	6.08372	Upregulation	0.504258
ABHD17B	5.35214	1.34446	8.69215e-08	9.38194e-07	0.102231	6.02771	Upregulation	0.134446
GPM6A	5.35163	2.19387	8.71633e-08	9.40526e-07	0.0871449	6.02663	Upregulation	0.219387
DISP1	5.32044	2.03421	1.03515e-07	1.1101e-06	0.079923	5.95464	Upregulation	0.203421
AC009093.2	5.31683	4.236	1.05593e-07	1.13139e-06	0.0603434	5.94639	Upregulation	0.4236
CBR4	5.30352	1.14722	1.1359e-07	1.21564e-06	0.121168	5.91519	Upregulation	0.114722
AC073167.1	5.28467	6.88085	1.25931e-07	1.34457e-06	0.0566522	5.87142	Upregulation	0.688085
LIX1	5.27161	2.46707	1.35233e-07	1.43969e-06	0.0699727	5.84173	Upregulation	0.246707
AL158152.1	5.26387	1.61291	1.41052e-07	1.50077e-06	0.0857005	5.82369	Upregulation	0.161291
FAM168A	5.26116	1.61671	1.43153e-07	1.52223e-06	0.0898732	5.81752	Upregulation	0.161671
CD302	5.24453	3.34953	1.56681e-07	1.6603e-06	0.0625903	5.77981	Upregulation	0.334953
L3MBTL4	5.24058	2.7727	1.60075e-07	1.69479e-06	0.0693308	5.77088	Upregulation	0.27727
SULF2	5.21063	1.74244	1.88201e-07	1.98112e-06	0.0808859	5.70309	Upregulation	0.174244
AC108879.1	5.20213	2.17635	1.9702e-07	2.07335e-06	0.0808859	5.68333	Upregulation	0.217635
GAB2	5.18234	1.39143	2.19117e-07	2.29994e-06	0.10191	5.63828	Upregulation	0.139143
SOX5	5.17344	2.76306	2.29823e-07	2.40818e-06	0.11844	5.61831	Upregulation	0.276306
AC104162.2	5.14822	1.95361	2.62965e-07	2.74367e-06	0.0755898	5.56167	Upregulation	0.195361
LINC00624	5.12764	2.84802	2.93401e-07	3.05079e-06	0.0641952	5.51559	Upregulation	0.284802
ZFYVE16	5.11783	1.14331	3.09068e-07	3.20822e-06	0.106885	5.49374	Upregulation	0.114331
ARSB	5.11652	1.7549	3.11228e-07	3.22698e-06	0.0840957	5.4912	Upregulation	0.17549
GBE1	5.11279	1.33545	3.17443e-07	3.2877e-06	0.103996	5.48311	Upregulation	0.133545
THUMPD2	5.11131	1.14009	3.19936e-07	3.31259e-06	0.113144	5.47983	Upregulation	0.114009
WDR27	5.09994	1.39584	3.39769e-07	3.50999e-06	0.0942064	5.45469	Upregulation	0.139584
LINC00278	5.07344	1.64334	3.90687e-07	4.02237e-06	0.0881078	5.39552	Upregulation	0.164334
AMBRA1	5.07201	1.10053	3.93634e-07	4.05043e-06	0.111058	5.3925	Upregulation	0.110053
NARS2	5.0651	1.33648	4.08193e-07	4.19788e-06	0.099342	5.37697	Upregulation	0.133648
DZIP3	5.03433	1.08859	4.79532e-07	4.89714e-06	0.112662	5.31006	Upregulation	0.108859
INSYN2B	5.01821	5.23119	5.21561e-07	5.31302e-06	0.0548869	5.27466	Upregulation	0.523119
ADAM23	5.00121	2.50627	5.69723e-07	5.78913e-06	0.0704542	5.23739	Upregulation	0.250627
ARL17A	4.99567	1.58716	5.8632e-07	5.95282e-06	0.0829722	5.22528	Upregulation	0.158716
KLHDC10	4.99037	1.06906	6.02653e-07	6.11186e-06	0.120526	5.21383	Upregulation	0.106906
AC004797.1	4.96907	2.53624	6.72759e-07	6.80588e-06	0.0651581	5.16712	Upregulation	0.253624
PKD2L2	4.95538	2.51906	7.21897e-07	7.28154e-06	0.0645161	5.13778	Upregulation	0.251906
ANKS1A	4.94124	1.83582	7.76267e-07	7.81198e-06	0.0768737	5.10724	Upregulation	0.183582
LAMC1	4.93477	1.25788	8.02472e-07	8.06903e-06	0.099663	5.09318	Upregulation	0.125788
AC105402.3	4.9179	5.77098	8.7476e-07	8.76868e-06	0.0531215	5.05707	Upregulation	0.577098
KIAA1958	4.91348	1.93398	8.94748e-07	8.95997e-06	0.0752688	5.04769	Upregulation	0.193398
CSAD	4.91241	1.7239	8.99657e-07	9.00173e-06	0.0779971	5.04567	Upregulation	0.17239
ERMP1	4.90478	2.0033	9.35323e-07	9.34328e-06	0.0718986	5.0295	Upregulation	0.20033
AC011450.1	4.90363	2.08367	9.40806e-07	9.39548e-06	0.0701332	5.02708	Upregulation	0.208367
THSD4-AS1	4.89644	25.7367	9.75891e-07	9.73258e-06	0.0519981	5.01177	Upregulation	2.57367

## Sheet: Sheet 3
names	scores	logfoldchanges	pvals	pvals_adj	pct_nz_group	log(pvalue)	Signature	size
FP236383.3	45.2774	87.0346	0	0	1	inf	Upregulation	8.70346
FP671120.4	40.7359	20.4532	0	0	0.899743	inf	Upregulation	2.04532
RBFOX2	42.3667	23.7943	0	0	0.935733	inf	Upregulation	2.37943
APOO	33.507	7.57486	3.8166e-246	7.35218e-243	0.757069	242.134	Upregulation	0.757486
AFF3	28.4849	5.88045	1.80172e-178	1.5336e-175	0.94473	174.814	Upregulation	0.588045
ARHGAP15	23.7582	3.81025	9.04835e-125	4.24588e-122	0.811054	121.372	Upregulation	0.381025
BACH2	22.9292	4.35861	2.37818e-116	1.0005e-113	0.854756	113	Upregulation	0.435861
LINC01619	22.4792	7.73811	6.63879e-112	2.67018e-109	0.502571	108.573	Upregulation	0.773811
S100A8	20.8211	7.15122	2.7861e-96	9.02426e-94	0.466581	93.0446	Upregulation	0.715122
AC138123.1	20.5814	8.0529	4.02996e-94	1.28261e-91	0.457584	90.8919	Upregulation	0.80529
FCHSD2	19.643	2.87323	6.6376e-86	1.81301e-83	0.731362	82.7416	Upregulation	0.287323
EBF1	19.5832	3.21879	2.15263e-85	5.75099e-83	0.61054	82.2403	Upregulation	0.321879
UTRN	19.3499	2.6418	2.04192e-83	5.37672e-81	0.714653	80.2695	Upregulation	0.26418
CAMK2D	18.4663	2.7683	3.85287e-76	9.27756e-74	0.690231	73.0326	Upregulation	0.27683
S100A9	17.8015	5.67657	6.88279e-71	1.59441e-68	0.403599	67.7974	Upregulation	0.567657
MGAT5	17.6222	2.58071	1.66287e-69	3.82784e-67	0.568123	66.417	Upregulation	0.258071
ANGPTL1	17.4812	7.31823	1.99343e-68	4.5038e-66	0.390746	65.3464	Upregulation	0.731823
TBC1D5	16.6308	2.56651	4.17071e-62	8.57596e-60	0.568123	59.0667	Upregulation	0.256651
RALGPS2	16.2537	3.61599	2.10221e-59	4.15909e-57	0.921594	56.381	Upregulation	0.361599
LYZ	15.7598	5.62894	5.8783e-56	1.08662e-53	0.359897	52.9639	Upregulation	0.562894
DPYD	15.7326	3.16315	9.03874e-56	1.66245e-53	0.433162	52.7793	Upregulation	0.316315
CCSER1	15.6882	5.10704	1.82031e-55	3.31468e-53	0.37018	52.4796	Upregulation	0.510704
CD69	15.3776	3.09666	2.31278e-53	3.9556e-51	0.631105	50.4028	Upregulation	0.309666
FKBP5	15.2733	4.1918	1.15108e-52	1.9326e-50	0.371465	49.7139	Upregulation	0.41918
FCRL1	15.1685	1.73872	5.71396e-52	9.33646e-50	0.809769	49.0298	Upregulation	0.173872
DLEU2	14.1633	2.64909	1.54614e-45	2.30041e-43	0.438303	42.6382	Upregulation	0.264909
ZBTB20	14.1187	2.22986	2.91198e-45	4.24627e-43	0.550129	42.372	Upregulation	0.222986
HDAC9	14.0165	2.18644	1.23577e-44	1.77374e-42	0.542416	41.7511	Upregulation	0.218644
UBE2E2	13.8466	2.32585	1.33345e-43	1.89169e-41	0.474293	40.7231	Upregulation	0.232585
AUTS2	13.6177	2.99702	3.14138e-42	4.30627e-40	0.399743	39.3659	Upregulation	0.299702
YBX3	13.5331	1.66384	9.97783e-42	1.35259e-39	0.659383	38.8688	Upregulation	0.166384
VAV3	13.4049	2.23853	5.65974e-41	7.58799e-39	0.497429	38.1199	Upregulation	0.223853
DENND4A	13.2617	2.34804	3.86114e-40	5.06529e-38	0.467866	37.2954	Upregulation	0.234804
ANKRD44	13.1303	1.78737	2.20726e-39	2.82475e-37	0.753213	36.549	Upregulation	0.178737
PLEKHG1	13.1168	1.95564	2.63828e-39	3.35703e-37	0.523136	36.474	Upregulation	0.195564
KHDRBS2	13.0412	2.41321	7.13628e-39	9.03789e-37	0.433162	36.0439	Upregulation	0.241321
AP001636.3	13.0092	3.36625	1.08478e-38	1.36911e-36	0.3509	35.8636	Upregulation	0.336625
CDK14	12.9372	2.65829	2.7751e-38	3.4666e-36	0.44473	35.4601	Upregulation	0.265829
CCDC200	12.5409	9.43758	4.45631e-36	5.24455e-34	0.277635	33.2803	Upregulation	0.943758
CD83	11.9973	1.90872	3.67006e-33	3.93923e-31	0.520566	30.4046	Upregulation	0.190872
TBC1D22A	11.9911	1.80952	3.95483e-33	4.23248e-31	0.537275	30.3734	Upregulation	0.180952
PAN3	11.915	2.03736	9.88689e-33	1.04587e-30	0.456298	29.9805	Upregulation	0.203736
PLCL2	11.8185	1.73774	3.13256e-32	3.29468e-30	0.479434	29.4822	Upregulation	0.173774
AP001011.1	11.7558	28.6407	6.5914e-32	6.81502e-30	0.25964	29.1665	Upregulation	2.86407
IFITM1	11.4608	1.44767	2.07581e-30	2.08155e-28	0.62982	27.6816	Upregulation	0.144767
TXNIP	11.3457	3.85414	7.78705e-30	7.70308e-28	0.971722	27.1133	Upregulation	0.385414
TCL1A	11.2461	1.63493	2.41967e-29	2.36166e-27	0.816195	26.6268	Upregulation	0.163493
TEX14	11.2026	9.45991	3.95847e-29	3.81274e-27	0.248072	26.4188	Upregulation	0.945991
PRKCE	11.1333	2.02812	8.63578e-29	8.23121e-27	0.428021	26.0845	Upregulation	0.202812
SSH2	11.1148	1.589	1.06304e-28	1.00538e-26	0.62982	25.9977	Upregulation	0.1589
RCSD1	10.9808	1.23529	4.72606e-28	4.36814e-26	0.859897	25.3597	Upregulation	0.123529
NCOA2	10.9712	2.27267	5.25772e-28	4.83512e-26	0.35347	25.3156	Upregulation	0.227267
SNX9	10.9354	2.10258	7.80484e-28	7.14162e-26	0.46144	25.1462	Upregulation	0.210258
UVRAG	10.9278	1.40663	8.49118e-28	7.75027e-26	0.664524	25.1107	Upregulation	0.140663
AC079793.1	10.8873	8.17363	1.32486e-27	1.20325e-25	0.241645	24.9196	Upregulation	0.817363
KCNQ5	10.8712	3.92782	1.58062e-27	1.41795e-25	0.281491	24.8483	Upregulation	0.392782
CSGALNACT1	10.8003	2.03934	3.43233e-27	3.0418e-25	0.386889	24.5169	Upregulation	0.203934
SIPA1L1	10.6904	2.00553	1.12852e-26	9.76475e-25	0.392031	24.0103	Upregulation	0.200553
MBNL1	10.6567	1.65886	1.62304e-26	1.38473e-24	0.827763	23.8586	Upregulation	0.165886
LIX1-AS1	10.6033	3.76687	2.87725e-26	2.42092e-24	0.268638	23.616	Upregulation	0.376687
LRBA	10.5912	1.87602	3.27481e-26	2.73656e-24	0.411311	23.5628	Upregulation	0.187602
SNX29	10.5511	1.45256	5.02002e-26	4.12894e-24	0.546272	23.3842	Upregulation	0.145256
PAX5	10.3682	1.52264	3.4587e-25	2.77614e-23	0.641388	22.5566	Upregulation	0.152264
SIK3	10.3264	1.67728	5.35473e-25	4.27923e-23	0.447301	22.3686	Upregulation	0.167728
DIPK1A	10.2626	2.18908	1.03852e-24	8.17435e-23	0.348329	22.0875	Upregulation	0.218908
SMCHD1	10.2009	1.48912	1.96437e-24	1.533e-22	0.818766	21.8145	Upregulation	0.148912
MED13L	10.1696	1.73089	2.70989e-24	2.0925e-22	0.474293	21.6793	Upregulation	0.173089
ZCCHC7	10.132	1.51086	3.9839e-24	3.03149e-22	0.673522	21.5183	Upregulation	0.151086
AC008014.1	10.0753	3.58468	7.10667e-24	5.31925e-22	0.260925	21.2741	Upregulation	0.358468
VPS13B	10.0656	2.34907	7.83805e-24	5.85471e-22	0.340617	21.2325	Upregulation	0.234907
SP100	9.99402	1.44379	1.61888e-23	1.20188e-21	0.836761	20.9201	Upregulation	0.144379
NBPF26	9.96466	2.36445	2.17621e-23	1.59622e-21	0.298201	20.7969	Upregulation	0.236445
BTBD9	9.94942	2.60462	2.53668e-23	1.8569e-21	0.29563	20.7312	Upregulation	0.260462
UTY	9.85317	1.98081	6.64161e-23	4.79467e-21	0.330334	20.3192	Upregulation	0.198081
BANK1	9.8434	2.41792	7.31942e-23	5.26322e-21	0.924165	20.2787	Upregulation	0.241792
RAD51B	9.84232	2.817	7.39815e-23	5.30941e-21	0.277635	20.275	Upregulation	0.2817
GAB1	9.83196	3.02156	8.20105e-23	5.86263e-21	0.268638	20.2319	Upregulation	0.302156
ITFG1	9.78563	2.22213	1.29788e-22	9.20611e-21	0.347044	20.0359	Upregulation	0.222213
DOCK2	9.69898	1.49275	3.04516e-22	2.14751e-20	0.465296	19.6681	Upregulation	0.149275
JAZF1	9.66918	1.70175	4.07625e-22	2.86362e-20	0.413882	19.5431	Upregulation	0.170175
LPP	9.64451	1.82746	5.18573e-22	3.60842e-20	0.367609	19.4427	Upregulation	0.182746
RB1	9.56306	1.19997	1.14322e-21	7.83579e-20	0.600257	19.1059	Upregulation	0.119997
VCAN	9.51761	7.39805	1.772e-21	1.20777e-19	0.212082	18.918	Upregulation	0.739805
AC027097.2	9.43366	3.76172	3.96019e-21	2.64502e-19	0.233933	18.5776	Upregulation	0.376172
AL050309.1	9.41658	2.39044	4.66035e-21	3.09571e-19	0.304627	18.5092	Upregulation	0.239044
CDKAL1	9.36559	2.70297	7.56252e-21	4.95162e-19	0.269923	18.3053	Upregulation	0.270297
MBD5	9.34789	2.04789	8.94165e-21	5.84417e-19	0.344473	18.2333	Upregulation	0.204789
CDC42SE2	9.33619	1.64825	9.986e-21	6.51511e-19	0.453728	18.1861	Upregulation	0.164825
BMP2K	9.2428	1.81305	2.40124e-20	1.54189e-18	0.388175	17.8119	Upregulation	0.181305
RERE	9.20865	1.40146	3.30239e-20	2.1021e-18	0.462725	17.6773	Upregulation	0.140146
PTPRK	9.20441	2.34579	3.43548e-20	2.18302e-18	0.294344	17.6609	Upregulation	0.234579
IMMP2L	9.11265	2.82114	8.03972e-20	5.03012e-18	0.277635	17.2984	Upregulation	0.282114
CEMIP2	9.10883	2.07043	8.32774e-20	5.20143e-18	0.298201	17.2839	Upregulation	0.207043
STAG1	9.1027	1.78977	8.81127e-20	5.48472e-18	0.358612	17.2608	Upregulation	0.178977
ST6GAL1	9.02688	1.09797	1.76634e-19	1.0793e-17	0.529563	16.9669	Upregulation	0.109797
DIAPH2	8.98001	2.34813	2.7073e-19	1.64056e-17	0.27892	16.785	Upregulation	0.234813
FOXP1	8.93046	1.81437	4.24247e-19	2.54138e-17	0.829049	16.5949	Upregulation	0.181437
PLEKHA7	8.86862	5.56327	7.40587e-19	4.38612e-17	0.200514	16.3579	Upregulation	0.556327
MEF2A	8.86115	1.25518	7.91949e-19	4.68273e-17	0.529563	16.3295	Upregulation	0.125518
ZEB1	8.75521	2.16647	2.03733e-18	1.17246e-16	0.296915	15.9309	Upregulation	0.216647
ITPR1	8.68003	1.29806	3.95676e-18	2.25579e-16	0.462725	15.6467	Upregulation	0.129806
PPP3CA	8.66558	1.58679	4.49217e-18	2.55307e-16	0.517995	15.5929	Upregulation	0.158679
AP3B1	8.60702	1.38787	7.49834e-18	4.22876e-16	0.429306	15.3738	Upregulation	0.138787
ST6GALNAC3	8.58309	4.10047	9.23608e-18	5.16896e-16	0.208226	15.2866	Upregulation	0.410047
COL19A1	8.53155	1.5782	1.44395e-17	8.03194e-16	0.403599	15.0952	Upregulation	0.15782
COMMD10	8.52306	1.93959	1.55395e-17	8.6176e-16	0.31491	15.0646	Upregulation	0.193959
SOS1	8.51874	2.39351	1.61295e-17	8.93124e-16	0.25964	15.0491	Upregulation	0.239351
FBXL17	8.51337	1.93538	1.68947e-17	9.32673e-16	0.300771	15.0303	Upregulation	0.193538
FAM172A	8.44951	1.85909	2.92517e-17	1.59321e-15	0.321337	14.7977	Upregulation	0.185909
ERC1	8.39474	2.34883	4.66916e-17	2.52059e-15	0.268638	14.5985	Upregulation	0.234883
RUNX1	8.35491	2.16872	6.54809e-17	3.48353e-15	0.271208	14.458	Upregulation	0.216872
ZFAND3	8.31674	1.54621	9.04163e-17	4.78226e-15	0.340617	14.3204	Upregulation	0.154621
SESN1	8.31368	2.11578	9.2782e-17	4.90031e-15	0.263496	14.3098	Upregulation	0.211578
EIF4G3	8.26376	1.47445	1.41157e-16	7.3807e-15	0.368895	14.1319	Upregulation	0.147445
RFX3	8.24778	2.29033	1.61364e-16	8.40997e-15	0.258355	14.0752	Upregulation	0.229033
TMEM131L	8.23915	1.41351	1.73438e-16	9.00428e-15	0.433162	14.0456	Upregulation	0.141351
ARL15	8.21432	3.26177	2.13361e-16	1.0968e-14	0.214653	13.9599	Upregulation	0.326177
EIF1AY	8.20826	1.2499	2.24414e-16	1.14718e-14	0.352185	13.9404	Upregulation	0.12499
SPIDR	8.20779	1.76073	2.25306e-16	1.15013e-14	0.317481	13.9393	Upregulation	0.176073
NSF	8.09791	1.49947	5.59113e-16	2.78778e-14	0.344473	13.5547	Upregulation	0.149947
DIP2B	8.09396	1.43913	5.7757e-16	2.86833e-14	0.35347	13.5424	Upregulation	0.143913
LYN	8.07649	1.48096	6.66577e-16	3.30588e-14	0.755784	13.4807	Upregulation	0.148096
JARID2	8.04879	1.59735	8.36178e-16	4.10805e-14	0.349614	13.3864	Upregulation	0.159735
COP1	8.04848	1.93545	8.38301e-16	4.11296e-14	0.290488	13.3858	Upregulation	0.193545
RFX7	8.03941	2.84458	9.02699e-16	4.41707e-14	0.215938	13.3549	Upregulation	0.284458
SCLT1	7.99453	1.99602	1.30065e-15	6.30532e-14	0.271208	13.2003	Upregulation	0.199602
GMDS-DT	7.91978	2.23288	2.37932e-15	1.14435e-13	0.260925	12.9414	Upregulation	0.223288
U2AF1	7.91781	2.67982	2.41723e-15	1.16107e-13	0.215938	12.9351	Upregulation	0.267982
AC010894.3	7.85662	27.6849	3.94652e-15	1.87107e-13	0.173522	12.7279	Upregulation	2.76849
TLE1	7.85117	1.18255	4.12166e-15	1.94905e-13	0.399743	12.7102	Upregulation	0.118255
IGF2BP3	7.83628	3.69197	4.64084e-15	2.18891e-13	0.192802	12.6598	Upregulation	0.369197
HIST1H1E	7.83308	1.2001	4.76045e-15	2.24244e-13	0.417738	12.6493	Upregulation	0.12001
OSBPL10	7.82911	1.34428	4.91333e-15	2.31148e-13	0.462725	12.6361	Upregulation	0.134428
MCTP2	7.80054	1.64132	6.1643e-15	2.88516e-13	0.33419	12.5398	Upregulation	0.164132
RABGAP1L	7.75317	1.55188	8.96289e-15	4.13162e-13	0.469152	12.3839	Upregulation	0.155188
MAML2	7.75326	1.47553	8.95632e-15	4.13162e-13	0.367609	12.3839	Upregulation	0.147553
GRK3	7.71887	1.4203	1.17362e-14	5.39646e-13	0.348329	12.2679	Upregulation	0.14203
CHST11	7.68884	1.5297	1.48471e-14	6.80976e-13	0.316195	12.1669	Upregulation	0.15297
AKAP13	7.62334	1.15164	2.47194e-14	1.11836e-12	0.62982	11.9514	Upregulation	0.115164
STEAP1B	7.61179	3.53659	2.70321e-14	1.21998e-12	0.191517	11.9136	Upregulation	0.353659
RHEX	7.58544	8.22871	3.31371e-14	1.48999e-12	0.16838	11.8268	Upregulation	0.822871
ELMO1	7.57227	1.41936	3.66749e-14	1.64502e-12	0.383033	11.7838	Upregulation	0.141936
NAMPT	7.43561	2.16083	1.04089e-13	4.52465e-12	0.239075	11.3444	Upregulation	0.216083
FAF1	7.39994	1.61978	1.36248e-13	5.85997e-12	0.31491	11.2321	Upregulation	0.161978
FNDC3A	7.30817	2.02167	2.70802e-13	1.12632e-11	0.27635	10.9483	Upregulation	0.202167
SSBP2	7.2737	1.3673	3.49766e-13	1.4449e-11	0.374036	10.8402	Upregulation	0.13673
WWOX	7.23698	3.00703	4.58795e-13	1.88466e-11	0.20437	10.7248	Upregulation	0.300703
SNRPD3	7.21529	1.45472	5.382e-13	2.19606e-11	0.294344	10.6584	Upregulation	0.145472
CARMIL1	7.20186	3.71689	5.93983e-13	2.41292e-11	0.179949	10.6175	Upregulation	0.371689
SCFD2	7.18081	2.28946	6.93004e-13	2.80272e-11	0.228792	10.5524	Upregulation	0.228946
CEP85L	7.10953	1.88956	1.16438e-12	4.68322e-11	0.24036	10.3295	Upregulation	0.188956
PDE4D	7.10892	1.77599	1.16954e-12	4.69882e-11	0.309769	10.328	Upregulation	0.177599
CST3	7.08187	4.92447	1.42221e-12	5.6458e-11	0.163239	10.2483	Upregulation	0.492447
PCDH9	7.08118	1.32996	1.42934e-12	5.66797e-11	0.354756	10.2466	Upregulation	0.132996
TOP2B	7.08049	1.29892	1.43641e-12	5.68982e-11	0.302057	10.2449	Upregulation	0.129892
CCDC91	7.07659	1.28869	1.47741e-12	5.8396e-11	0.338046	10.2336	Upregulation	0.128869
HERC1	7.07602	1.11558	1.48349e-12	5.85729e-11	0.377892	10.2323	Upregulation	0.111558
BCAS3	7.06211	2.22797	1.63997e-12	6.46121e-11	0.218509	10.1897	Upregulation	0.222797
RASA2	7.00182	1.15352	2.5266e-12	9.86939e-11	0.37018	10.0057	Upregulation	0.115352
ARHGAP24	6.98684	1.727	2.81156e-12	1.09591e-10	0.452442	9.96022	Upregulation	0.1727
HECTD4	6.98565	1.14089	2.8355e-12	1.10407e-10	0.358612	9.95701	Upregulation	0.114089
LINC01572	6.93907	3.40726	3.94693e-12	1.52869e-10	0.178663	9.81568	Upregulation	0.340726
ITPR2	6.92513	1.29599	4.35575e-12	1.6817e-10	0.329049	9.77425	Upregulation	0.129599
EXOC4	6.89408	1.63886	5.42162e-12	2.08442e-10	0.317481	9.68102	Upregulation	0.163886
SMYD3	6.89265	2.25656	5.47634e-12	2.10325e-10	0.228792	9.67711	Upregulation	0.225656
TCF12	6.87767	1.29095	6.08377e-12	2.33164e-10	0.348329	9.63234	Upregulation	0.129095
PIK3CA	6.86734	1.69464	6.54117e-12	2.50171e-10	0.25964	9.60176	Upregulation	0.169464
RASA1	6.85843	1.81056	6.9623e-12	2.65722e-10	0.232648	9.57557	Upregulation	0.181056
PIP5K1B	6.85622	1.45867	7.07052e-12	2.69571e-10	0.296915	9.56933	Upregulation	0.145867
NDUFAF6	6.7583	1.80594	1.39621e-11	5.19335e-10	0.228792	9.28455	Upregulation	0.180594
ADAM10	6.75343	1.20198	1.44395e-11	5.36547e-10	0.361183	9.27039	Upregulation	0.120198
DMXL1	6.71926	1.04773	1.82654e-11	6.72568e-10	0.421594	9.17226	Upregulation	0.104773
GPCPD1	6.68372	1.25334	2.32949e-11	8.50068e-10	0.33419	9.07055	Upregulation	0.125334
FUT8	6.67827	1.4499	2.41782e-11	8.7967e-10	0.296915	9.05568	Upregulation	0.14499
WDFY4	6.67368	1.11131	2.49461e-11	9.01842e-10	0.415167	9.04487	Upregulation	0.111131
KMT2C	6.67222	1.05704	2.51954e-11	9.08549e-10	0.426735	9.04165	Upregulation	0.105704
COG5	6.64801	1.73332	2.97081e-11	1.0629e-09	0.25964	8.97351	Upregulation	0.173332
PICALM	6.62488	1.47347	3.47524e-11	1.23253e-09	0.277635	8.9092	Upregulation	0.147347
FTX	6.61389	1.55226	3.74342e-11	1.32124e-09	0.275064	8.87902	Upregulation	0.155226
AP002075.1	6.60616	6.61983	3.94408e-11	1.39073e-09	0.147815	8.85676	Upregulation	0.661983
FBXO11	6.60452	1.58214	3.98813e-11	1.40355e-09	0.254499	8.85277	Upregulation	0.158214
ASCC3	6.59936	1.63457	4.12924e-11	1.45182e-09	0.25964	8.83809	Upregulation	0.163457
DENND5B	6.59474	1.27462	4.26005e-11	1.49494e-09	0.338046	8.82538	Upregulation	0.127462
IFI44L	6.56909	1.8475	5.06249e-11	1.76637e-09	0.219794	8.75292	Upregulation	0.18475
USP3	6.54728	1.01192	5.85932e-11	2.027e-09	0.40874	8.69315	Upregulation	0.101192
CBLB	6.50822	1.14344	7.60468e-11	2.61843e-09	0.381748	8.58196	Upregulation	0.114344
PDE3B	6.47907	2.45016	9.22902e-11	3.14517e-09	0.183805	8.50236	Upregulation	0.245016
TRIO	6.4764	1.47651	9.39373e-11	3.19238e-09	0.281491	8.49588	Upregulation	0.147651
TAPT1	6.45429	1.13722	1.08731e-10	3.67805e-09	0.330334	8.43438	Upregulation	0.113722
NSMCE2	6.45296	2.15991	1.09686e-10	3.70693e-09	0.208226	8.43099	Upregulation	0.215991
ATP8A1	6.38016	1.25853	1.769e-10	5.88075e-09	0.291774	8.23057	Upregulation	0.125853
BIRC6	6.37211	1.01086	1.86442e-10	6.19236e-09	0.411311	8.20814	Upregulation	0.101086
NFKB1	6.37165	1.29067	1.8701e-10	6.20556e-09	0.383033	8.20722	Upregulation	0.129067
HERC4	6.36485	1.2161	1.95483e-10	6.46916e-09	0.294344	8.18915	Upregulation	0.12161
ATP9B	6.31291	1.57141	2.73835e-10	8.9728e-09	0.239075	8.04707	Upregulation	0.157141
XRN1	6.27516	1.14012	3.49271e-10	1.13532e-08	0.35347	7.94488	Upregulation	0.114012
PHKB	6.26382	1.12452	3.75658e-10	1.21892e-08	0.354756	7.91402	Upregulation	0.112452
ARAP2	6.2532	1.30161	4.02118e-10	1.30166e-08	0.302057	7.8855	Upregulation	0.130161
FHIT	6.19718	2.88471	5.7484e-10	1.83753e-08	0.176093	7.73577	Upregulation	0.288471
OOEP	6.14461	4.79856	8.01595e-10	2.53142e-08	0.141388	7.59664	Upregulation	0.479856
LINC00278	6.13168	2.58335	8.69579e-10	2.73667e-08	0.169666	7.56278	Upregulation	0.258335
USP32	6.07272	1.9864	1.25759e-09	3.90406e-08	0.192802	7.40848	Upregulation	0.19864
SETBP1	6.06222	1.03727	1.34255e-09	4.14672e-08	0.398458	7.3823	Upregulation	0.103727
AC004448.2	6.0525	27.2336	1.42612e-09	4.38633e-08	0.133676	7.3579	Upregulation	2.72336
FRYL	6.0248	1.20134	1.69317e-09	5.14714e-08	0.33419	7.28843	Upregulation	0.120134
SCAPER	6.02054	1.43629	1.73837e-09	5.28018e-08	0.258355	7.27735	Upregulation	0.143629
BACH1	6.01048	1.20652	1.84974e-09	5.59062e-08	0.296915	7.25254	Upregulation	0.120652
TMEM131	6.00749	1.05451	1.88417e-09	5.6853e-08	0.368895	7.24525	Upregulation	0.105451
TYROBP	5.98202	3.32982	2.20382e-09	6.61165e-08	0.143959	7.17969	Upregulation	0.332982
MSI2	5.94512	1.52539	2.7625e-09	8.21367e-08	0.245501	7.08546	Upregulation	0.152539
SNHG25	5.88143	5.01163	4.06735e-09	1.19286e-07	0.134961	6.92341	Upregulation	0.501163
BAZ2B	5.87738	1.46907	4.16799e-09	1.2214e-07	0.219794	6.91314	Upregulation	0.146907
ZNF407	5.87522	2.60241	4.22277e-09	1.23547e-07	0.172237	6.90817	Upregulation	0.260241
ZHX2	5.83766	1.37298	5.29395e-09	1.53781e-07	0.257069	6.8131	Upregulation	0.137298
RABGAP1	5.82984	1.32977	5.5482e-09	1.60656e-07	0.249357	6.7941	Upregulation	0.132977
ATP8B1	5.78955	3.25192	7.05749e-09	2.0228e-07	0.14653	6.69405	Upregulation	0.325192
RHBDD1	5.78897	1.69622	7.08188e-09	2.0282e-07	0.213368	6.69289	Upregulation	0.169622
GLCCI1	5.7834	1.57591	7.32039e-09	2.09487e-07	0.304627	6.67884	Upregulation	0.157591
EIF2AK3	5.74159	1.1688	9.37929e-09	2.66531e-07	0.321337	6.57425	Upregulation	0.11688
BABAM2	5.71267	1.39824	1.1122e-08	3.14589e-07	0.239075	6.50226	Upregulation	0.139824
TBCK	5.70328	1.39184	1.17524e-08	3.3063e-07	0.235219	6.48066	Upregulation	0.139184
TRAPPC9	5.69508	1.92655	1.23311e-08	3.45848e-07	0.196658	6.46111	Upregulation	0.192655
DDIT4	5.6881	1.02702	1.28461e-08	3.59741e-07	0.298201	6.44401	Upregulation	0.102702
AC026347.1	5.67141	7.66593	1.41629e-08	3.94502e-07	0.125964	6.40395	Upregulation	0.766593
TBL1XR1	5.6708	1.23007	1.42135e-08	3.9561e-07	0.258355	6.40273	Upregulation	0.123007
AL589693.1	5.66801	6.57871	1.44463e-08	4.01479e-07	0.128535	6.39634	Upregulation	0.657871
RNGTT	5.66235	1.1035	1.49311e-08	4.13697e-07	0.27635	6.38332	Upregulation	0.11035
TNS3	5.63908	1.63199	1.70961e-08	4.71184e-07	0.199229	6.32681	Upregulation	0.163199
WDPCP	5.63204	2.54158	1.78086e-08	4.88983e-07	0.164524	6.31071	Upregulation	0.254158
USP9Y	5.63007	1.36955	1.80139e-08	4.93878e-07	0.224936	6.30638	Upregulation	0.136955
ATAD2B	5.6193	1.3224	1.91738e-08	5.24892e-07	0.248072	6.27993	Upregulation	0.13224
MAN1A2	5.58843	1.27623	2.29136e-08	6.23538e-07	0.280206	6.20514	Upregulation	0.127623
USP47	5.55619	1.22201	2.75722e-08	7.45876e-07	0.281491	6.12733	Upregulation	0.122201
ARHGEF7	5.5336	1.11415	3.13718e-08	8.43673e-07	0.275064	6.07383	Upregulation	0.111415
PKN2	5.52552	1.17931	3.28508e-08	8.82152e-07	0.275064	6.05446	Upregulation	0.117931
KLHL5	5.50851	1.19212	3.61885e-08	9.68227e-07	0.262211	6.01402	Upregulation	0.119212
SLC9A9	5.50336	1.87822	3.72629e-08	9.95517e-07	0.192802	6.00195	Upregulation	0.187822
HIST1H4C	5.50295	1.88426	3.73483e-08	9.97071e-07	0.48329	6.00127	Upregulation	0.188426
ZBTB16	5.49961	2.39434	3.80632e-08	1.01542e-06	0.154242	5.99336	Upregulation	0.239434
CASK	5.48022	1.45372	4.24802e-08	1.12995e-06	0.235219	5.94694	Upregulation	0.145372
GPM6A	5.47649	3.04987	4.33839e-08	1.15315e-06	0.150386	5.93811	Upregulation	0.304987
MAPK8	5.47175	2.11985	4.45605e-08	1.18271e-06	0.177378	5.92712	Upregulation	0.211985
DOCK10	5.46548	1.08504	4.61649e-08	1.22264e-06	0.327763	5.9127	Upregulation	0.108504
HIST1H1C	5.46496	1.05799	4.62998e-08	1.22444e-06	0.309769	5.91206	Upregulation	0.105799
SPECC1L	5.44746	1.532	5.10953e-08	1.34736e-06	0.205656	5.87052	Upregulation	0.1532
SCN3A	5.38305	2.36924	7.32341e-08	1.89297e-06	0.150386	5.72286	Upregulation	0.236924
ANKRD17	5.37557	1.20555	7.63413e-08	1.96496e-06	0.272494	5.70665	Upregulation	0.120555
XYLT1	5.35457	2.1962	8.57589e-08	2.19808e-06	0.16581	5.65796	Upregulation	0.21962
USP3-AS1	5.31647	3.92376	1.05799e-07	2.691e-06	0.127249	5.57009	Upregulation	0.392376
AC120193.1	5.30889	1.4442	1.10297e-07	2.79957e-06	0.208226	5.55291	Upregulation	0.14442
AC009313.1	5.29594	27.0003	1.18405e-07	2.99706e-06	0.116967	5.5233	Upregulation	2.70003
GLYATL1	5.288	9.66631	1.23658e-07	3.12786e-06	0.116967	5.50475	Upregulation	0.966631
KLHL14	5.28468	1.3418	1.25923e-07	3.18295e-06	0.257069	5.49717	Upregulation	0.13418
PDSS2	5.2663	1.87829	1.39198e-07	3.51121e-06	0.183805	5.45454	Upregulation	0.187829
INVS	5.25716	1.95191	1.463e-07	3.68275e-06	0.183805	5.43383	Upregulation	0.195191
WDR70	5.25642	1.59919	1.46885e-07	3.69494e-06	0.205656	5.43239	Upregulation	0.159919
NRGN	5.25269	3.56156	1.49897e-07	3.76553e-06	0.128535	5.42417	Upregulation	0.356156
R3HDM1	5.24524	1.17342	1.56083e-07	3.91019e-06	0.242931	5.4078	Upregulation	0.117342
VTI1A	5.23444	1.25606	1.65483e-07	4.12874e-06	0.264781	5.38418	Upregulation	0.125606
HIST1H1D	5.22661	1.25153	1.72647e-07	4.28992e-06	0.250643	5.36755	Upregulation	0.125153
MYBL2	5.18383	2.00573	2.17374e-07	5.35405e-06	0.152956	5.27132	Upregulation	0.200573
MTAP	5.13427	1.37783	2.83235e-07	6.87902e-06	0.224936	5.16247	Upregulation	0.137783
DYM	5.12469	1.05785	2.98025e-07	7.22385e-06	0.280206	5.14123	Upregulation	0.105785
AC068282.1	5.12428	6.87282	2.9868e-07	7.23494e-06	0.114396	5.14057	Upregulation	0.687282
DOCK11	5.11756	1.06721	3.0951e-07	7.48737e-06	0.286632	5.12567	Upregulation	0.106721
ARHGAP26	5.10599	2.83383	3.29062e-07	7.94459e-06	0.136247	5.09993	Upregulation	0.283383
FAM118A	5.10537	1.93409	3.30144e-07	7.96546e-06	0.16581	5.09879	Upregulation	0.193409
MACROD2	5.08871	1.21369	3.60504e-07	8.66939e-06	0.22365	5.06201	Upregulation	0.121369
KLF12	5.0647	1.27585	4.09034e-07	9.75314e-06	0.250643	5.01086	Upregulation	0.127585

## Sheet: Sheet 4
Table S3 (Sheet). This DEGs (NE Vs HD) list in B cell is related to Fig. 4 and S6
names	scores	logfoldchanges	pvals	pvals_adj	pct_nz_group	log(pvalue)	Signature	size
FP236383.3	99.9582	62.2475	0	0	0.999025	inf	Upregulation	6.22475
RBFOX2	98.9003	31.4713	0	0	0.988427	inf	Upregulation	3.14713
FP671120.4	90.7421	20.6621	0	0	0.906931	inf	Upregulation	2.06621
APOO	66.8279	6.29168	0	0	0.691193	inf	Upregulation	0.629168
AC138123.1	44.8815	8.01958	0	0	0.451578	inf	Upregulation	0.801957
HIST1H4C	28.8995	1.89814	1.21286e-183	1.04946e-181	0.605433	180.979	Upregulation	0.189814
LINC01619	27.8586	6.19457	8.46518e-171	6.82454e-169	0.285662	168.166	Upregulation	0.619457
ANGPTL1	17.9609	5.57595	3.94687e-72	1.39574e-70	0.184797	69.8552	Upregulation	0.557595
PLEKHA7	16.8794	5.29186	6.379e-64	2.04089e-62	0.173346	61.6902	Upregulation	0.529186
CMSS1	16.24	3.05093	2.62818e-59	7.93025e-58	0.208064	57.1007	Upregulation	0.305093
AP001011.1	16.0893	27.7087	3.03056e-58	9.02534e-57	0.160799	56.0445	Upregulation	2.77087
CCSER1	16.0735	3.27424	3.91268e-58	1.1624e-56	0.187112	55.9346	Upregulation	0.327424
EBF1	15.4424	1.2705	8.48278e-54	2.38798e-52	0.376294	51.622	Upregulation	0.12705
ARHGAP15	15.1337	1.0216	9.70408e-52	2.63877e-50	0.556341	49.5786	Upregulation	0.10216
SNHG25	14.7431	5.22707	3.40759e-49	8.94058e-48	0.152394	47.0486	Upregulation	0.522707
IFITM1	14.2308	5.39786	5.89614e-46	1.46308e-44	0.499817	43.8347	Upregulation	0.539786
OOEP	13.6989	4.93054	1.03073e-42	2.44022e-41	0.142526	40.6126	Upregulation	0.493054
U2AF1	13.6485	2.33507	2.05997e-42	4.84868e-41	0.177732	40.3144	Upregulation	0.233507
SIPA1L1	13.6005	1.27599	3.97783e-42	9.28523e-41	0.300646	40.0322	Upregulation	0.127599
TEX14	12.7902	8.0915	1.85939e-37	3.99152e-36	0.128517	35.3989	Upregulation	0.80915
LINC01138	12.6987	1.89842	6.0148e-37	1.274e-35	0.197344	34.8948	Upregulation	0.189842
S100A8	12.4074	4.09541	2.38187e-35	4.88944e-34	0.131441	33.3107	Upregulation	0.409541
ZNF331	11.8347	3.11268	2.58185e-32	4.9736e-31	0.213302	30.3033	Upregulation	0.311269
CCDC200	11.5097	7.76862	1.17846e-30	2.19393e-29	0.115727	28.6588	Upregulation	0.776862
LYZ	10.969	3.56425	5.38814e-28	9.45404e-27	0.122183	26.0244	Upregulation	0.356425
AC079793.1	10.3107	6.66192	6.30103e-25	1.01597e-23	0.104276	22.9931	Upregulation	0.666192
DLEU2	10.2721	1.01025	9.413e-25	1.5144e-23	0.241686	22.8198	Upregulation	0.101025
KHDRBS2	9.71176	1.02055	2.68667e-22	4.03508e-21	0.254477	20.3941	Upregulation	0.102055
LINC00910	9.40667	2.3638	5.12126e-21	7.42937e-20	0.122914	19.129	Upregulation	0.23638
KCNQ5	9.07329	2.08305	1.15479e-19	1.61016e-18	0.135827	17.7931	Upregulation	0.208305
AC027097.2	8.55368	2.25879	1.19221e-17	1.57078e-16	0.112438	15.8039	Upregulation	0.225879
PLSCR1	8.53748	1.43653	1.37182e-17	1.80093e-16	0.197832	15.7445	Upregulation	0.143653
LIX1-AS1	8.52371	2.06727	1.54519e-17	2.02274e-16	0.122305	15.6941	Upregulation	0.206727
IMMP2L	8.51723	1.38817	1.63409e-17	2.13376e-16	0.16689	15.6709	Upregulation	0.138817
AUTS2	7.97294	1.11115	1.54943e-15	1.90049e-14	0.191254	13.7211	Upregulation	0.111115
STEAP1B	7.95441	2.19856	1.79984e-15	2.19733e-14	0.103667	13.6581	Upregulation	0.219856
FKBP2	7.94498	1.49179	1.94222e-15	2.3672e-14	0.147277	13.6258	Upregulation	0.149179
SLC35F1	7.80089	26.479	6.14713e-15	7.36951e-14	0.0779632	13.1326	Upregulation	2.6479
SOS1	7.68033	1.18924	1.58675e-14	1.87344e-13	0.151176	12.7274	Upregulation	0.118924
AC010894.3	7.61806	26.3236	2.5752e-14	3.01423e-13	0.0761359	12.5208	Upregulation	2.63236
SMYD3	7.59361	1.23587	3.11111e-14	3.63221e-13	0.156657	12.4398	Upregulation	0.123587
AL589693.1	7.54157	5.44071	4.64347e-14	5.38005e-13	0.0788159	12.2692	Upregulation	0.544071
DDIT4	7.46003	1.36373	8.65002e-14	9.89683e-13	0.241321	12.0045	Upregulation	0.136373
ARL15	7.32703	1.86662	2.35311e-13	2.63222e-12	0.10793	11.5797	Upregulation	0.186662
CDKAL1	7.25478	1.32027	4.02303e-13	4.4688e-12	0.139481	11.3498	Upregulation	0.132027
XYLT1	7.24472	1.49256	4.33343e-13	4.80484e-12	0.121087	11.3183	Upregulation	0.149256
WWOX	7.23452	1.70183	4.67164e-13	5.16888e-12	0.11865	11.2866	Upregulation	0.170183
CROCC	7.11226	1.54174	1.14158e-12	1.23948e-11	0.118041	10.9068	Upregulation	0.154174
IFI44L	7.07858	1.15306	1.45634e-12	1.5733e-11	0.145937	10.8032	Upregulation	0.115306
BTBD9	7.05772	1.203	1.69262e-12	1.82317e-11	0.150932	10.7392	Upregulation	0.1203
NBPF26	6.99529	1.04662	2.64705e-12	2.83122e-11	0.151906	10.548	Upregulation	0.104662
RHEX	6.8109	6.61896	9.69904e-12	1.01225e-10	0.0689487	9.99471	Upregulation	0.661896
ST6GALNAC3	6.78733	2.49278	1.14229e-11	1.18843e-10	0.087465	9.92503	Upregulation	0.249278
AL157402.2	6.6536	4.62033	2.86015e-11	2.93234e-10	0.0696796	9.53279	Upregulation	0.462033
RFX7	6.6097	1.60982	3.85087e-11	3.92935e-10	0.10525	9.40568	Upregulation	0.160982
IFI6	6.46922	1.19032	9.85099e-11	9.85125e-10	0.182604	9.00651	Upregulation	0.119032
CARD9	6.42928	2.45184	1.28207e-10	1.27652e-09	0.0813741	8.89397	Upregulation	0.245184
AC004448.2	6.41136	26.0678	1.44229e-10	1.43371e-09	0.064076	8.84354	Upregulation	2.60678
GAREM1	6.4069	7.04247	1.48513e-10	1.47549e-09	0.0645633	8.83106	Upregulation	0.704247
HIF1A-AS3	6.385	5.87731	1.71401e-10	1.6969e-09	0.0650506	8.77034	Upregulation	0.587731
RAD51B	5.93924	1.21289	2.86351e-09	2.65536e-08	0.123036	7.57588	Upregulation	0.121289
IFIT3	5.86376	1.80753	4.52504e-09	4.14467e-08	0.0951395	7.38251	Upregulation	0.180753
AP002075.1	5.83837	5.06185	5.27142e-09	4.81746e-08	0.0602997	7.31718	Upregulation	0.506185
AC105052.4	5.8145	4.14673	6.08151e-09	5.53843e-08	0.0620051	7.25661	Upregulation	0.414673
SYTL3	5.76111	4.37824	8.35607e-09	7.54417e-08	0.0629797	7.12239	Upregulation	0.437824
AC009313.1	5.74097	25.9338	9.41365e-09	8.47808e-08	0.0573761	7.0717	Upregulation	2.59338
ANKUB1	5.70552	7.47592	1.15985e-08	1.03947e-07	0.0573761	6.98319	Upregulation	0.747592
FILIP1L	5.69453	4.63643	1.23709e-08	1.10544e-07	0.0595688	6.95647	Upregulation	0.463643
DNMBP	5.66986	1.39176	1.42915e-08	1.27147e-07	0.106347	6.89569	Upregulation	0.139176
CEMIP2	5.64269	1.02096	1.67411e-08	1.484e-07	0.155805	6.82857	Upregulation	0.102096
IFI44	5.6296	1.68127	1.80633e-08	1.59849e-07	0.091485	6.79629	Upregulation	0.168127
CPED1	5.5468	2.6958	2.90938e-08	2.54447e-07	0.0662687	6.5944	Upregulation	0.26958
MT2A	5.49659	1.48606	3.872e-08	3.3543e-07	0.123645	6.4744	Upregulation	0.148606
ATP8B1	5.46949	2.10824	4.51336e-08	3.89516e-07	0.0735778	6.40947	Upregulation	0.210824
GATD3B	5.43839	1.32494	5.37642e-08	4.6031e-07	0.0966013	6.33695	Upregulation	0.132494
AC068282.1	5.42188	5.61692	5.89764e-08	5.03992e-07	0.055427	6.29758	Upregulation	0.561692
AL592183.1	5.36713	2.64612	7.99998e-08	6.77325e-07	0.0648069	6.1692	Upregulation	0.264612
S100A9	5.35676	2.44334	8.47283e-08	7.15868e-07	0.0645633	6.14517	Upregulation	0.244334
AC068724.3	5.32764	7.35946	9.94955e-08	8.37735e-07	0.0535997	6.07689	Upregulation	0.735946
BOLA2	5.24448	1.47423	1.56721e-07	1.30012e-06	0.0872213	5.88602	Upregulation	0.147423
HERC5	5.02387	1.17083	5.06411e-07	4.04609e-06	0.113412	5.39296	Upregulation	0.117083
AL390728.5	4.97415	2.49198	6.55331e-07	5.20073e-06	0.0609088	5.28394	Upregulation	0.249198
USP3-AS1	4.96757	2.71101	6.77963e-07	5.37568e-06	0.0595688	5.26957	Upregulation	0.271101

## Sheet: Sheet 5
names	scores	logfoldchanges	pvals	pvals_adj	pct_nz_group	log(pvalue)	Signature	size
FP236383.3	105.226	51.2705	0	0	0.999443	inf	Upregulation	5.12705
RBFOX2	102.676	24.0199	0	0	0.97522	inf	Upregulation	2.40199
FP671120.4	89.1665	18.3659	0	0	0.846961	inf	Upregulation	1.83659
IFITM1	52.3424	6.83118	0	0	0.758701	inf	Upregulation	0.683118
S100A8	51.3218	7.4093	0	0	0.493364	inf	Upregulation	0.74093
APOO	44.1862	4.88262	0	0	0.450209	inf	Upregulation	0.488262
AC138123.1	36.3813	7.43231	8.41395e-290	8.53072e-288	0.34877	287.069	Upregulation	0.743231
IFI44L	29.1491	2.68182	8.57148e-187	5.68342e-185	0.350255	184.245	Upregulation	0.268182
HIST1H4C	26.8486	1.74693	8.75483e-159	5.0225e-157	0.579118	156.299	Upregulation	0.174693
IFIT3	26.4255	3.76562	6.98482e-154	3.86765e-152	0.28529	151.413	Upregulation	0.376562
AC004448.2	23.6466	28.8926	1.28034e-123	5.95449e-122	0.224594	121.225	Upregulation	2.88926
IFIT1	22.893	4.56107	5.45189e-116	2.37836e-114	0.233689	113.624	Upregulation	0.456107
LINC01619	22.7711	5.33233	8.87389e-115	3.81661e-113	0.223944	112.418	Upregulation	0.533233
EPSTI1	22.287	1.60514	4.94513e-110	2.03029e-108	0.398422	107.692	Upregulation	0.160514
MT2A	20.8475	2.55078	1.60574e-96	5.88305e-95	0.264594	94.2304	Upregulation	0.255078
CCSER1	20.2939	3.54043	1.45631e-91	5.10069e-90	0.219026	89.2924	Upregulation	0.354043
PLSCR1	20.1304	2.07494	3.99532e-90	1.38085e-88	0.30051	87.8599	Upregulation	0.207494
MX1	20.0589	1.23022	1.68932e-89	5.80025e-88	0.470905	87.2366	Upregulation	0.123022
MX2	19.466	1.80693	2.13293e-84	7.05215e-83	0.328445	82.1517	Upregulation	0.180693
DDIT4	18.3155	1.56427	6.22454e-75	1.87048e-73	0.340882	72.728	Upregulation	0.156427
HIST1H1E	17.9286	1.10007	7.04701e-72	2.04218e-70	0.41587	69.6899	Upregulation	0.110007
S100A9	17.7153	4.18862	3.19448e-70	9.02866e-69	0.179118	68.0444	Upregulation	0.418862
EIF2AK2	17.3341	1.19796	2.60187e-67	7.20357e-66	0.365847	65.1425	Upregulation	0.119796
PLEKHA7	16.8446	5.19919	1.14995e-63	3.03457e-62	0.16464	61.5179	Upregulation	0.519919
IRF7	16.6896	1.19935	1.55968e-62	4.07174e-61	0.444084	60.3902	Upregulation	0.119935
ISG15	16.0924	1.32007	2.8864e-58	7.09503e-57	0.348677	56.149	Upregulation	0.132007
HERC5	16.0719	2.28434	4.01621e-58	9.84577e-57	0.2142	56.0068	Upregulation	0.228434
IFI6	15.9074	1.57095	5.63271e-57	1.36261e-55	0.269698	54.8656	Upregulation	0.157095
IFIT2	15.259	2.28221	1.43503e-52	3.2725e-51	0.207053	50.4851	Upregulation	0.228221
IFITM2	15.0417	1.05811	3.91261e-51	8.7214e-50	0.765383	49.0594	Upregulation	0.105811
FKBP5	14.6715	2.61823	9.81013e-49	2.12336e-47	0.176613	46.673	Upregulation	0.261823
IFITM3	14.5131	2.07663	1.00027e-47	2.13226e-46	0.368538	45.6712	Upregulation	0.207663
PDE3B	13.0709	2.27288	4.82838e-39	8.93897e-38	0.165012	37.0487	Upregulation	0.227288
SNHG25	12.8429	4.92222	9.42933e-38	1.70938e-36	0.127053	35.7672	Upregulation	0.492222
AP001011.1	12.4877	27.1041	8.71012e-36	1.52244e-34	0.118608	33.8175	Upregulation	2.71041
DLEU2	11.3854	1.05258	4.94436e-30	7.66492e-29	0.246775	28.1155	Upregulation	0.105258
LINC01138	11.3396	1.52789	8.3479e-30	1.28866e-28	0.179768	27.8899	Upregulation	0.152789
U2AF1	11.2179	2.00098	3.33034e-29	5.07044e-28	0.148121	27.295	Upregulation	0.200098
OOEP	11.1499	4.48627	7.16586e-29	1.0829e-27	0.111555	26.9654	Upregulation	0.448627
IFI44	10.9141	2.20106	9.87363e-28	1.4572e-26	0.138933	25.8365	Upregulation	0.220106
VCAN	10.428	6.13052	1.84648e-25	2.57656e-24	0.100974	23.589	Upregulation	0.613052
HIST1H2AC	10.2041	1.00015	1.90122e-24	2.59167e-23	0.219582	22.5864	Upregulation	0.100015
RHEX	10.0215	7.19152	1.2264e-23	1.64123e-22	0.0960557	21.7848	Upregulation	0.719152
AL589693.1	9.86886	5.65067	5.68056e-23	7.4897e-22	0.0971694	21.1255	Upregulation	0.565067
ANGPTL1	9.73539	4.41624	2.13005e-22	2.77149e-21	0.0979118	20.5573	Upregulation	0.441624
DPYD	9.67598	1.22306	3.8143e-22	4.94359e-21	0.188585	20.306	Upregulation	0.122306
DDX60L	9.28441	1.24626	1.62599e-20	2.01533e-19	0.168074	18.6957	Upregulation	0.124626
S100A12	8.89459	6.71858	5.86341e-19	6.91165e-18	0.0851972	17.1604	Upregulation	0.671858
FKBP2	8.70501	1.61131	3.17539e-18	3.6571e-17	0.150255	16.4369	Upregulation	0.161131
RFX7	8.29368	1.76687	1.09795e-16	1.20462e-15	0.117958	14.9192	Upregulation	0.176687
ARL15	8.21796	1.9376	2.06996e-16	2.25283e-15	0.112668	14.6473	Upregulation	0.19376
OAS3	8.21505	1.78885	2.12075e-16	2.30674e-15	0.112297	14.637	Upregulation	0.178885
SLC35F1	8.11996	26.4435	4.66348e-16	5.01286e-15	0.077123	14.2999	Upregulation	2.64435
AC027097.2	8.02617	2.13392	1.00565e-15	1.06658e-14	0.103202	13.972	Upregulation	0.213392
HIF1A-AS3	7.94085	6.11644	2.00808e-15	2.11139e-14	0.0766589	13.6754	Upregulation	0.611644
TYROBP	7.92185	2.89224	2.34002e-15	2.45196e-14	0.0869606	13.6105	Upregulation	0.289224
XYLT1	7.90902	1.55253	2.59424e-15	2.71291e-14	0.123712	13.5666	Upregulation	0.155253
SOS1	7.80183	1.15895	6.10165e-15	6.3051e-14	0.148585	13.2003	Upregulation	0.115895
LYZ	7.76139	2.98848	8.40013e-15	8.61938e-14	0.0863109	13.0645	Upregulation	0.298848
AC010894.3	7.71933	26.2941	1.16939e-14	1.19656e-13	0.0733179	12.9221	Upregulation	2.62941
CMPK2	7.63777	2.39401	2.21019e-14	2.24273e-13	0.090116	12.6492	Upregulation	0.239401
AUTS2	7.60199	1.03379	2.91601e-14	2.94425e-13	0.183202	12.531	Upregulation	0.103379
GAB1	7.49916	1.32547	6.42258e-14	6.41749e-13	0.125012	12.1926	Upregulation	0.132547
AC079793.1	7.38382	6.01741	1.53811e-13	1.51824e-12	0.0713689	11.8187	Upregulation	0.601741
KCNQ5	7.28638	1.72267	3.18399e-13	3.11347e-12	0.114524	11.5068	Upregulation	0.172267
FCER1G	7.26825	3.77269	3.64184e-13	3.55264e-12	0.0735035	11.4494	Upregulation	0.377269
OASL	6.85564	3.70037	7.0995e-12	6.53379e-11	0.0714617	10.1848	Upregulation	0.370037
SMYD3	6.43047	1.03972	1.27213e-10	1.10048e-09	0.142088	8.95842	Upregulation	0.103972
CCDC200	6.3749	6.77966	1.83087e-10	1.57157e-09	0.0612529	8.80367	Upregulation	0.677966
WWOX	6.16634	1.38452	6.98871e-10	5.8628e-09	0.105244	8.2319	Upregulation	0.138452
AC105052.4	6.10698	4.11077	1.01533e-09	8.45942e-09	0.0619026	8.07266	Upregulation	0.411077
AL390728.5	6.09322	2.71774	1.10659e-09	9.20508e-09	0.0690487	8.03597	Upregulation	0.271774
IFI27	6.03289	5.5498	1.6105e-09	1.32791e-08	0.0581903	7.87683	Upregulation	0.55498
GATD3B	5.85047	1.3427	4.90175e-09	3.95174e-08	0.097819	7.40321	Upregulation	0.13427
TEX14	5.81843	7.16128	5.94047e-09	4.76814e-08	0.0559629	7.32165	Upregulation	0.716128
CMSS1	5.65687	1.1691	1.54157e-08	1.20924e-07	0.102645	6.91749	Upregulation	0.11691
CST3	5.4272	3.30722	5.72436e-08	4.33783e-07	0.0584687	6.36273	Upregulation	0.330722
BOLA2	5.40261	1.40409	6.56784e-08	4.95444e-07	0.0862181	6.30501	Upregulation	0.140409
AC009313.1	5.24719	25.7029	1.54434e-07	1.14214e-06	0.0498376	5.94228	Upregulation	2.57029
RSAD2	5.1765	2.65126	2.26087e-07	1.65269e-06	0.0587471	5.78181	Upregulation	0.265126
TMEM140	5.01068	1.31641	5.42381e-07	3.86973e-06	0.0835267	5.41232	Upregulation	0.131641
AC022217.3	4.98776	5.89839	6.10824e-07	4.3445e-06	0.0482599	5.36206	Upregulation	0.589839
LINC01004	4.88133	3.42429	1.05372e-06	7.37281e-06	0.0515081	5.13237	Upregulation	0.342429
AC026347.1	4.83056	6.1691	1.36152e-06	9.46314e-06	0.0465893	5.02396	Upregulation	0.61691

## Sheet: Sheet 6
names	scores	logfoldchanges	pvals	pvals_adj	pct_nz_group	log(pvalue)	Signature	size
FP236383.3	113.999	56.0171	0	0	0.999263	inf	Upregulation	5.60171
RBFOX2	111.909	27.2422	0	0	0.980931	inf	Upregulation	2.72422
FP671120.4	99.5783	19.3625	0	0	0.872893	inf	Upregulation	1.93625
APOO	60.124	5.55197	0	0	0.554414	inf	Upregulation	0.555197
AC138123.1	44.5034	7.70313	0	0	0.393226	inf	Upregulation	0.770313
IFITM1	39.208	6.21297	0	0	0.646755	inf	Upregulation	0.621297
S100A8	37.6813	6.37779	0	0	0.336863	inf	Upregulation	0.637779
HIST1H4C	30.7609	1.81285	8.73925e-208	5.92343e-206	0.590497	205.227	Upregulation	0.181285
LINC01619	27.74	5.74936	2.30175e-169	1.31021e-167	0.250632	166.883	Upregulation	0.574936
IFI44L	21.4173	2.145	9.21702e-102	3.22516e-100	0.261905	99.4914	Upregulation	0.2145
CCSER1	20.406	3.42984	1.47999e-92	4.90662e-91	0.205225	90.3092	Upregulation	0.342984
IFIT3	19.1433	3.13458	1.1017e-81	3.31335e-80	0.203066	79.4797	Upregulation	0.313458
PLEKHA7	18.6819	5.23986	6.94958e-78	2.00285e-76	0.168405	75.6984	Upregulation	0.523986
AC004448.2	17.7042	28.1386	3.89489e-70	1.03904e-68	0.155183	67.9834	Upregulation	2.81386
PLSCR1	16.5899	1.82142	8.2445e-62	1.99839e-60	0.25611	59.6993	Upregulation	0.182142
AP001011.1	15.6128	27.3922	5.95381e-55	1.3231e-53	0.136852	52.8784	Upregulation	2.73922
MT2A	15.5317	2.15623	2.11815e-54	4.66464e-53	0.203645	52.3312	Upregulation	0.215623
SNHG25	15.1675	5.06082	5.80343e-52	1.24436e-50	0.138011	49.9051	Upregulation	0.506082
IFIT1	15.036	3.73524	4.26636e-51	9.04711e-50	0.148493	49.0435	Upregulation	0.373524
DDIT4	14.9425	1.47952	1.74373e-50	3.65743e-49	0.29783	48.4368	Upregulation	0.147952
ANGPTL1	14.8428	5.01572	7.74514e-50	1.60794e-48	0.135483	47.7937	Upregulation	0.501572
EPSTI1	14.4519	1.12395	2.43784e-47	4.88649e-46	0.31811	45.311	Upregulation	0.112395
EBF1	13.6961	1.05745	1.0712e-42	1.99223e-41	0.345554	40.7007	Upregulation	0.105745
U2AF1	13.6285	2.15341	2.71253e-42	5.01168e-41	0.160925	40.3	Upregulation	0.215341
OOEP	13.6115	4.69307	3.42221e-42	6.31332e-41	0.124947	40.1997	Upregulation	0.469307
S100A9	13.5364	3.63196	9.54062e-42	1.73902e-40	0.129583	39.7597	Upregulation	0.363196
LINC01138	13.235	1.69742	5.50894e-40	9.79275e-39	0.187368	38.0091	Upregulation	0.169742
IFI6	12.9729	1.41447	1.74265e-38	3.03295e-37	0.232038	36.5181	Upregulation	0.141447
SIPA1L1	12.6991	1.05327	5.97895e-37	1.01079e-35	0.278656	34.9953	Upregulation	0.105327
MX2	12.462	1.25979	1.20378e-35	1.98021e-34	0.257322	33.7033	Upregulation	0.125979
HERC5	12.3615	1.88199	4.22243e-35	6.87173e-34	0.170617	33.1629	Upregulation	0.188199
DLEU2	12.0668	1.03439	1.58234e-33	2.50282e-32	0.244574	31.6016	Upregulation	0.103439
CMSS1	11.486	2.22327	1.55127e-30	2.30806e-29	0.14823	28.6368	Upregulation	0.222327
FKBP5	10.896	2.14399	1.20464e-27	1.69125e-26	0.133059	25.7718	Upregulation	0.214399
ISG15	10.3156	1.04994	5.98802e-25	7.98715e-24	0.288664	23.0976	Upregulation	0.104994
LYZ	10.1815	3.2624	2.39811e-24	3.163e-23	0.101823	22.4999	Upregulation	0.32624
TEX14	9.88449	7.62873	4.86072e-23	6.20318e-22	0.0873367	21.2074	Upregulation	0.762873
IFIT2	9.7938	1.68012	1.1971e-22	1.50774e-21	0.148968	20.8217	Upregulation	0.168012
AL589693.1	9.78782	5.56307	1.2701e-22	1.59694e-21	0.089233	20.7967	Upregulation	0.556307
PDE3B	9.74307	1.85152	1.97492e-22	2.462e-21	0.126422	20.6087	Upregulation	0.185152
AC079793.1	9.62477	6.32856	6.285e-22	7.72456e-21	0.0855984	20.1121	Upregulation	0.632856
CCDC200	9.5954	7.28301	8.35934e-22	1.02294e-20	0.0848083	19.9902	Upregulation	0.728301
RHEX	9.52144	6.96856	1.70798e-21	2.07756e-20	0.0843342	19.6824	Upregulation	0.696856
IFI44	9.48797	1.99583	2.35581e-21	2.85042e-20	0.118416	19.5451	Upregulation	0.199583
FKBP2	9.27092	1.56062	1.84547e-20	2.18032e-19	0.148968	18.6615	Upregulation	0.156062
AC027097.2	9.15353	2.18909	5.51037e-20	6.43539e-19	0.107196	18.1914	Upregulation	0.218909
DPYD	9.0633	1.09944	1.26567e-19	1.46042e-18	0.176412	17.8355	Upregulation	0.109944
KCNQ5	8.95473	1.88786	3.40581e-19	3.88943e-18	0.123736	17.4101	Upregulation	0.188786
SLC35F1	8.84006	26.4589	9.5669e-19	1.0814e-17	0.0774863	16.966	Upregulation	2.64589
ARL15	8.6667	1.90728	4.44826e-18	4.9262e-17	0.110619	16.3075	Upregulation	0.190728
AUTS2	8.60633	1.06764	7.54393e-18	8.28678e-17	0.186684	16.0816	Upregulation	0.106764
SOS1	8.58496	1.17211	9.08659e-18	9.94552e-17	0.149705	16.0024	Upregulation	0.117211
AC010894.3	8.50352	26.3069	1.83922e-17	1.99341e-16	0.0745365	15.7004	Upregulation	2.63069
XYLT1	8.43611	1.52686	3.28066e-17	3.53059e-16	0.122577	15.4522	Upregulation	0.152686
RFX7	8.35961	1.70079	6.29284e-17	6.69547e-16	0.112463	15.1742	Upregulation	0.170079
HIF1A-AS3	8.03181	6.0175	9.60417e-16	9.88533e-15	0.0716393	14.005	Upregulation	0.60175
VCAN	7.91577	5.57243	2.45719e-15	2.49544e-14	0.0713232	13.6029	Upregulation	0.557243
SMYD3	7.69879	1.12727	1.37362e-14	1.36101e-13	0.148388	12.8661	Upregulation	0.112727
NBPF26	7.56733	1.01209	3.8097e-14	3.70453e-13	0.148283	12.4313	Upregulation	0.101209
WWOX	7.35931	1.52923	1.84869e-13	1.75204e-12	0.111041	11.7565	Upregulation	0.152923
CMPK2	6.76562	2.1878	1.3274e-11	1.16929e-10	0.0768542	9.93208	Upregulation	0.21878
AC105052.4	6.62267	4.12643	3.52757e-11	3.05809e-10	0.0619469	9.51455	Upregulation	0.412643
OAS3	6.47595	1.47716	9.42184e-11	8.01974e-10	0.0910767	9.09584	Upregulation	0.147716
STEAP1B	6.37445	1.79049	1.83619e-10	1.54285e-09	0.0800674	8.81168	Upregulation	0.179049
IMMP2L	6.33888	1.02851	2.31448e-10	1.93488e-09	0.137958	8.71335	Upregulation	0.102851
GATD3B	6.27948	1.33504	3.39704e-10	2.82323e-09	0.0972925	8.54925	Upregulation	0.133504
OASL	6.26585	3.55101	3.70793e-10	3.07462e-09	0.0612621	8.51221	Upregulation	0.355101
LIX1-AS1	6.24107	1.60959	4.34597e-10	3.59148e-09	0.0920249	8.44473	Upregulation	0.160959
CDKAL1	6.23889	1.07022	4.4068e-10	3.64094e-09	0.121997	8.43879	Upregulation	0.107022
AL390728.5	6.19989	2.62414	5.65015e-10	4.63888e-09	0.0655289	8.33359	Upregulation	0.262414
S100A12	6.15032	6.0175	7.73264e-10	6.29919e-09	0.0546249	8.20072	Upregulation	0.60175
GAREM1	6.07506	6.77896	1.23938e-09	9.96978e-09	0.0537821	8.00131	Upregulation	0.677896
AC009313.1	6.05763	25.807	1.38139e-09	1.10853e-08	0.0530973	7.95525	Upregulation	2.5807
ST6GALNAC3	5.93276	2.10932	2.97887e-09	2.35372e-08	0.0717446	7.62824	Upregulation	0.210932
BOLA2	5.90843	1.4348	3.45377e-09	2.71794e-08	0.0866519	7.56576	Upregulation	0.14348
RAD51B	5.73841	1.06418	9.55691e-09	7.3656e-08	0.114149	7.13279	Upregulation	0.106418
TYROBP	5.72335	2.39482	1.04446e-08	8.03116e-08	0.0618942	7.09522	Upregulation	0.239482
LINC00910	5.71606	1.70809	1.0902e-08	8.37761e-08	0.0791719	7.07688	Upregulation	0.170809
ZNF331	5.6716	1.93861	1.41469e-08	1.0803e-07	0.151233	6.96645	Upregulation	0.193861
ANKUB1	5.63856	7.24412	1.71475e-08	1.30319e-07	0.0497788	6.88499	Upregulation	0.724412
FCER1G	5.36795	3.22597	7.96362e-08	5.86e-07	0.0515171	6.2321	Upregulation	0.322597
SYTL3	5.33439	3.90183	9.58669e-08	7.00364e-07	0.0522019	6.15468	Upregulation	0.390183
AL157402.2	5.20096	4.07512	1.9826e-07	1.41618e-06	0.0487779	5.84888	Upregulation	0.407512
LINC01004	5.1401	3.38417	2.74593e-07	1.94248e-06	0.0502002	5.71164	Upregulation	0.338417
ATP8B1	5.1398	1.8772	2.75033e-07	1.94522e-06	0.0640013	5.71103	Upregulation	0.18772
AC026347.1	5.11736	6.12656	3.09849e-07	2.18554e-06	0.0455647	5.66044	Upregulation	0.612656
ABHD15-AS1	5.10211	25.5428	3.35881e-07	2.3637e-06	0.0447219	5.62641	Upregulation	2.55428
AC068282.1	5.0867	5.32203	3.64352e-07	2.55717e-06	0.0458281	5.59224	Upregulation	0.532203
AC068724.3	5.04361	7.07624	4.5684e-07	3.18188e-06	0.0445638	5.49732	Upregulation	0.707624
AC022217.3	5.043	5.78675	4.58279e-07	3.1913e-06	0.0450906	5.49603	Upregulation	0.578675
CST3	4.83515	3.1402	1.33045e-06	9.04955e-06	0.0493047	5.04337	Upregulation	0.31402
LINC01473	4.80879	3.45409	1.5185e-06	1.02923e-05	0.0469343	4.98749	Upregulation	0.345409
LRRC37A3	4.79816	3.4329	1.60133e-06	1.08357e-05	0.0466709	4.96514	Upregulation	0.34329
USP3-AS1	4.68997	2.46072	2.73248e-06	1.82403e-05	0.051043	4.73897	Upregulation	0.246072
AP002075.1	4.68107	4.55298	2.85382e-06	1.90225e-05	0.0429836	4.72073	Upregulation	0.455298
TMEM140	4.64446	1.20375	3.40973e-06	2.2625e-05	0.0766435	4.64541	Upregulation	0.120375
FILIP1L	4.28754	4.01867	1.80661e-05	0.00011448	0.0402444	3.94127	Upregulation	0.401867
IGKV1-33	4.24965	10.3636	2.14106e-05	0.000134949	0.0377686	3.86983	Upregulation	1.03636
RSAD2	4.20729	2.31765	2.58447e-05	0.000162171	0.0464602	3.79003	Upregulation	0.231765
AC023424.3	4.17115	4.91822	3.03073e-05	0.000189393	0.0379794	3.72264	Upregulation	0.491822
AC008014.1	4.02629	1.04015	5.66628e-05	0.000348265	0.0769069	3.45809	Upregulation	0.104015
CPED1	3.9795	2.12936	6.90598e-05	0.000421557	0.0457227	3.37514	Upregulation	0.212936
BAIAP2L1	3.97204	4.36534	7.1261e-05	0.000434269	0.0367678	3.36224	Upregulation	0.436534
IFI27	3.88285	4.82239	0.000103239	0.000622206	0.0349241	3.20607	Upregulation	0.482239
IGKV2-28	3.86549	5.97784	0.000110867	0.00066653	0.0358196	3.17618	Upregulation	0.597784

## Sheet: Sheet 7
names	scores	logfoldchanges	pvals	pvals_adj	pct_nz_group	log(pvalue)	Signature	size
FP236383.3	96.6773	65.714	0	0	0.999287	inf	Upregulation	6.5714
UTRN	48.6588	3.32393	0	0	0.75774	inf	Upregulation	0.332393
MGAT5	40.3704	3.17339	0	0	0.581538	inf	Upregulation	0.317339
RBFOX2	89.2781	22.9118	0	0	0.922814	inf	Upregulation	2.29118
CAMK2D	43.638	3.20551	0	0	0.71879	inf	Upregulation	0.320551
FCHSD2	45.3446	3.2141	0	0	0.750036	inf	Upregulation	0.32141
LINC01619	45.5648	7.32753	0	0	0.477386	inf	Upregulation	0.732753
EBF1	43.148	3.48107	0	0	0.6222	inf	Upregulation	0.348107
BACH2	52.5629	5.45226	0	0	0.861749	inf	Upregulation	0.545226
ARHGAP15	57.4955	4.46285	0	0	0.835069	inf	Upregulation	0.446285
AFF3	60.1922	6.00187	0	0	0.940648	inf	Upregulation	0.600187
APOO	65.6036	6.78234	0	0	0.699387	inf	Upregulation	0.678234
FP671120.4	77.7059	18.0391	0	0	0.803253	inf	Upregulation	1.80391
FCRL1	37.6138	2.39612	0	2.42967e-307	0.813811	306.614	Upregulation	0.239612
AC138123.1	37.4068	7.69161	3.02582e-306	5.67938e-304	0.389785	303.246	Upregulation	0.769161
TBC1D5	37.1609	2.83968	2.92205e-302	5.37436e-300	0.577829	299.27	Upregulation	0.283968
ANKRD44	36.167	2.44633	2.01147e-286	3.52258e-284	0.788415	283.453	Upregulation	0.244633
UBE2E2	35.6374	2.88709	3.69414e-278	6.31819e-276	0.528178	275.199	Upregulation	0.288709
ZBTB20	35.5963	2.65665	1.59606e-277	2.71708e-275	0.597375	274.566	Upregulation	0.265665
ANGPTL1	35.3699	7.11313	4.96505e-274	8.29798e-272	0.370381	271.081	Upregulation	0.711313
RALGPS2	35.3695	3.31421	5.03498e-274	8.37661e-272	0.92852	271.077	Upregulation	0.331421
HDAC9	33.7416	2.71239	1.41828e-249	2.18111e-247	0.571266	246.661	Upregulation	0.271239
VAV3	33.5453	2.5661	1.05371e-246	1.60028e-244	0.537595	243.796	Upregulation	0.25661
KHDRBS2	32.779	2.98969	1.17143e-235	1.72885e-233	0.473534	232.762	Upregulation	0.298969
DLEU2	32.2291	2.78083	6.91312e-228	1.00808e-225	0.4557	224.997	Upregulation	0.278083
LRBA	31.028	2.46416	2.25859e-211	3.14322e-209	0.487659	208.503	Upregulation	0.246416
CDK14	30.4441	2.83659	1.4329e-203	1.94243e-201	0.471679	200.712	Upregulation	0.283659
BANK1	30.3565	3.64946	2.05973e-202	2.77162e-200	0.941789	199.557	Upregulation	0.364946
AC079793.1	30.1475	8.82018	1.15762e-199	1.53514e-197	0.312741	196.814	Upregulation	0.882018
PAN3	29.5199	2.24202	1.59982e-191	2.07642e-189	0.493794	188.683	Upregulation	0.224202
YBX3	29.3059	1.66994	8.71651e-189	1.10775e-186	0.661293	185.956	Upregulation	0.166994
AUTS2	29.1507	3.03901	8.18483e-187	1.01896e-184	0.400342	183.992	Upregulation	0.303901
KCNQ5	29.0676	4.47727	9.2226e-186	1.14426e-183	0.339991	182.941	Upregulation	0.447727
DPYD	28.798	2.96678	2.2698e-182	2.74181e-180	0.384934	179.562	Upregulation	0.296678
TBC1D22A	28.7798	1.9667	3.84402e-182	4.62812e-180	0.562848	179.335	Upregulation	0.19667
ZCCHC7	28.7188	1.94825	2.22348e-181	2.65086e-179	0.716793	178.577	Upregulation	0.194825
AP001011.1	28.6972	28.9792	4.13658e-181	4.89978e-179	0.296619	178.31	Upregulation	2.89792
NBPF26	28.5248	3.0078	5.7773e-179	6.79919e-177	0.369668	176.168	Upregulation	0.30078
SP100	28.4045	1.92001	1.77737e-177	2.08505e-175	0.865744	174.681	Upregulation	0.192001
LIX1-AS1	28.2904	4.44311	4.53492e-176	5.23604e-174	0.325439	173.281	Upregulation	0.444311
SMCHD1	27.8335	1.95776	1.70792e-170	1.91167e-168	0.839635	167.719	Upregulation	0.195776
MBNL1	27.6645	2.1254	1.86879e-168	2.06023e-166	0.831217	165.686	Upregulation	0.21254
TXNIP	27.6577	4.72384	2.25324e-168	2.4766e-166	0.978171	165.606	Upregulation	0.472384
VPS13B	27.4149	2.64769	1.82271e-165	1.97376e-163	0.399058	162.705	Upregulation	0.264769
SIPA1L1	27.2901	2.36151	5.56153e-164	5.96943e-162	0.4333	161.224	Upregulation	0.236151
PLCL2	27.0689	1.97662	2.29102e-161	2.41653e-159	0.491083	158.617	Upregulation	0.197662
FKBP5	26.2671	3.85829	4.56231e-152	4.62563e-150	0.306606	149.335	Upregulation	0.385829
SSH2	26.1579	1.70536	8.01935e-151	8.08585e-149	0.649879	148.092	Upregulation	0.170536
TTN	25.9856	2.11438	7.2068e-149	7.12908e-147	0.474961	146.147	Upregulation	0.211438
PLEKHG1	25.9484	1.86582	1.89791e-148	1.86235e-146	0.506206	145.73	Upregulation	0.186582
RABGAP1L	25.7069	2.24011	9.79024e-146	9.4797e-144	0.543159	143.023	Upregulation	0.224011
RB1	25.6272	1.62034	7.59374e-145	7.29497e-143	0.631759	142.137	Upregulation	0.162034
TUT4	25.5231	1.5472	1.09364e-143	1.04241e-141	0.552147	140.982	Upregulation	0.15472
ST6GAL1	24.8299	1.62001	4.2595e-136	3.86854e-134	0.562848	133.412	Upregulation	0.162001
ARHGAP24	24.6497	2.44515	3.70422e-134	3.33116e-132	0.523327	131.477	Upregulation	0.244515
DENND4A	24.5909	2.07273	1.58026e-133	1.41416e-131	0.433871	130.85	Upregulation	0.207273
MBD5	24.5777	2.37536	2.18946e-133	1.94979e-131	0.389642	130.71	Upregulation	0.237536
NSF	24.4031	2.14837	1.58496e-131	1.39116e-129	0.407333	128.857	Upregulation	0.214837
AC027097.2	24.3601	4.07694	4.52628e-131	3.95386e-129	0.277072	128.403	Upregulation	0.407694
RERE	24.3262	1.63768	1.03569e-130	9.02555e-129	0.503781	128.045	Upregulation	0.163768
JAZF1	24.1767	1.97965	3.91386e-129	3.35483e-127	0.446426	126.474	Upregulation	0.197965
CSGALNACT1	23.9616	2.24039	7.00036e-127	5.82319e-125	0.394493	124.235	Upregulation	0.224039
ITFG1	23.6766	2.30727	6.28657e-124	5.14754e-122	0.376088	121.288	Upregulation	0.230727
RCSD1	23.5473	1.39396	1.33675e-122	1.08484e-120	0.849622	119.965	Upregulation	0.139396
PPP3CA	23.504	1.79669	3.71384e-122	3.0073e-120	0.561278	119.522	Upregulation	0.179669
MEF2A	23.4648	1.56934	9.34574e-122	7.51788e-120	0.566985	119.124	Upregulation	0.156934
CCSER1	23.2254	4.38969	2.52149e-119	2.00629e-117	0.265088	116.698	Upregulation	0.438969
NCOA2	23.1831	2.31107	6.74885e-119	5.34664e-117	0.349693	116.272	Upregulation	0.231107
AP3B1	22.9369	1.68103	1.99228e-116	1.54818e-114	0.467684	113.81	Upregulation	0.168103
RASA2	22.8411	1.72679	1.79127e-115	1.38026e-113	0.440291	112.86	Upregulation	0.172679
AKAP13	22.8228	1.48085	2.72432e-115	2.09041e-113	0.675845	112.68	Upregulation	0.148085
STAG1	22.6508	2.01529	1.3693e-113	1.03335e-111	0.388358	110.986	Upregulation	0.201529
RFX7	22.4982	3.54139	4.31814e-112	3.22548e-110	0.269368	109.491	Upregulation	0.354139
DIPK1A	22.4517	2.20873	1.23217e-111	9.16641e-110	0.35326	109.038	Upregulation	0.220873
MARCH1	22.4163	1.68281	2.72783e-111	2.02518e-109	0.770581	108.694	Upregulation	0.168281
SIK3	22.3847	1.81135	5.54398e-111	4.0993e-109	0.442717	108.387	Upregulation	0.181136
GAB1	22.1805	3.10643	5.3007e-109	3.87247e-107	0.280211	106.412	Upregulation	0.310643
ARAP2	22.1559	1.8819	9.14239e-109	6.6525e-107	0.387644	106.177	Upregulation	0.18819
PRKCE	22.1446	1.94181	1.17709e-108	8.54817e-107	0.410758	106.068	Upregulation	0.194181
AL050309.1	22.0485	2.63244	9.87817e-108	7.11715e-106	0.322443	105.148	Upregulation	0.263244
COP1	21.7973	2.19777	2.45969e-105	1.72797e-103	0.335854	102.762	Upregulation	0.219777
LPP	21.7824	1.99016	3.41045e-105	2.38673e-103	0.376659	102.622	Upregulation	0.199016
SOS1	21.6223	2.62902	1.10754e-103	7.6341e-102	0.293908	101.117	Upregulation	0.262902
PAX5	21.4013	1.36587	1.29866e-101	8.85147e-100	0.645313	99.053	Upregulation	0.136587
BTBD9	21.2735	2.69933	1.9984e-100	1.34702e-98	0.295192	97.8706	Upregulation	0.269933
ZFAND3	21.2718	1.94496	2.07252e-100	1.39442e-98	0.37138	97.8556	Upregulation	0.194496
UVRAG	21.132	1.31646	4.04008e-99	2.66434e-97	0.656299	96.5744	Upregulation	0.131646
TMEM131L	21.1253	1.55598	4.6521e-99	3.06244e-97	0.466543	96.5139	Upregulation	0.155598
MCTP2	21.0603	1.87667	1.8394e-98	1.20221e-96	0.378513	95.92	Upregulation	0.187667
COMMD10	20.9609	2.15991	1.49122e-97	9.64311e-96	0.341561	95.0158	Upregulation	0.215991
FOXP1	20.9186	1.81266	3.62794e-97	2.33778e-95	0.85005	94.6312	Upregulation	0.181266
USP34	20.8973	1.30538	5.66424e-97	3.64353e-95	0.514339	94.4385	Upregulation	0.130538
IMMP2L	20.8533	2.91389	1.42181e-96	9.11379e-95	0.291625	94.0403	Upregulation	0.291389
FAM172A	20.6157	2.05577	1.98245e-94	1.25103e-92	0.346412	91.9027	Upregulation	0.205577
RAD51B	20.5952	2.97124	3.03158e-94	1.90651e-92	0.272364	91.7198	Upregulation	0.297124
BIRC6	20.3984	1.40641	1.72946e-92	1.06565e-90	0.472393	89.9724	Upregulation	0.140641
DOCK8	20.3663	1.32426	3.33012e-92	2.03482e-90	0.611785	89.6915	Upregulation	0.132426
RFX3	20.3602	2.6342	3.76709e-92	2.29799e-90	0.284634	89.6387	Upregulation	0.26342
PHKB	20.348	1.51603	4.83743e-92	2.946e-90	0.421173	89.5308	Upregulation	0.151603
ZEB1	20.3275	2.29932	7.33926e-92	4.4622e-90	0.312883	89.3505	Upregulation	0.229932
HERC1	20.1426	1.53692	3.12634e-90	1.87893e-88	0.421886	87.7261	Upregulation	0.153692
AP001636.3	20.1021	2.74533	7.07917e-90	4.24066e-88	0.274219	87.3726	Upregulation	0.274533
OSBPL10	20.0847	1.63149	1.00435e-89	6.0066e-88	0.495648	87.2214	Upregulation	0.163149
ITPR1	20.0046	1.38134	5.02267e-89	2.9603e-87	0.478242	86.5287	Upregulation	0.138134
ATF7IP	19.8985	1.40466	4.19263e-88	2.43192e-86	0.591097	85.6141	Upregulation	0.140466
DIAPH2	19.8816	2.39787	5.87164e-88	3.40044e-86	0.285918	85.4685	Upregulation	0.239787
SNX29	19.8575	1.22595	9.50018e-88	5.49314e-86	0.529605	85.2602	Upregulation	0.122595
ARL15	19.8036	3.55366	2.772e-87	1.59525e-85	0.237552	84.7972	Upregulation	0.355366
ASH1L	19.7917	1.27838	3.5111e-87	2.01426e-85	0.517335	84.6959	Upregulation	0.127838
SPIDR	19.7111	1.98527	1.73229e-86	9.9068e-85	0.338993	84.0041	Upregulation	0.198527
SMYD3	19.6817	2.76502	3.09512e-86	1.75907e-84	0.278214	83.7547	Upregulation	0.276502
CDKAL1	19.4398	2.6563	3.55691e-84	1.98455e-82	0.26466	81.7023	Upregulation	0.26563
ERC1	19.1858	2.40601	4.86612e-82	2.66624e-80	0.279355	79.5741	Upregulation	0.240601
FAF1	19.1274	1.79533	1.49234e-81	8.12813e-80	0.348267	79.09	Upregulation	0.179533
MAML2	19.1022	1.82158	2.41837e-81	1.31328e-79	0.388643	78.8816	Upregulation	0.182158
ADAM10	19.0733	1.46029	4.21098e-81	2.28335e-79	0.405051	78.6414	Upregulation	0.146029
COL19A1	19.0209	1.62552	1.14554e-80	6.19322e-79	0.408189	78.2081	Upregulation	0.162552
AC008014.1	18.9151	3.47981	8.56663e-80	4.60422e-78	0.234413	77.3368	Upregulation	0.347981
MED13L	18.8708	1.52149	1.98299e-79	1.06265e-77	0.444999	76.9736	Upregulation	0.152149
CBLB	18.8675	1.58739	2.10884e-79	1.12845e-77	0.425738	76.9475	Upregulation	0.158739
GRK3	18.848	1.60437	3.04952e-79	1.62705e-77	0.370524	76.7886	Upregulation	0.160437
TNRC6B	18.8233	1.19332	4.86877e-79	2.57517e-77	0.578685	76.5892	Upregulation	0.119332
EIF4G3	18.8206	1.57393	5.1188e-79	2.70351e-77	0.379797	76.5681	Upregulation	0.157393
CEMIP2	18.6863	2.03677	6.40199e-78	3.34742e-76	0.290056	75.4753	Upregulation	0.203677
COG5	18.6846	1.96698	6.60901e-78	3.44582e-76	0.304751	75.4627	Upregulation	0.196698
DOCK2	18.5481	1.38549	8.4431e-77	4.34025e-75	0.442859	74.3625	Upregulation	0.138549
RASA1	18.5133	2.15597	1.61242e-76	8.26558e-75	0.271651	74.0827	Upregulation	0.215597
SSBP2	18.5055	1.62349	1.86415e-76	9.5426e-75	0.401484	74.0203	Upregulation	0.162349
EXOC4	18.4613	1.81862	4.22771e-76	2.15213e-74	0.352119	73.6671	Upregulation	0.181862
PKN2	18.3981	1.60398	1.36041e-75	6.88691e-74	0.341418	73.162	Upregulation	0.160398
CDC42SE2	18.3645	1.47042	2.52782e-75	1.27264e-73	0.437438	72.8953	Upregulation	0.147042
TOP2B	18.3565	1.6355	2.92857e-75	1.47237e-73	0.331146	72.832	Upregulation	0.16355
HECTD4	18.1808	1.36948	7.3274e-74	3.63895e-72	0.390213	71.439	Upregulation	0.136948
KMT2C	18.1199	1.19683	2.21832e-73	1.09572e-71	0.467684	70.9603	Upregulation	0.119683
ITPR2	18.0014	1.56066	1.89821e-72	9.28827e-71	0.35911	70.0321	Upregulation	0.156066
FBXO11	17.9572	1.92608	4.21584e-72	2.04919e-70	0.292481	69.6884	Upregulation	0.192608
AL589693.1	17.9548	7.9061	4.40132e-72	2.13651e-70	0.188757	69.6703	Upregulation	0.79061
FAM177B	17.94	2.4432	5.74584e-72	2.78548e-70	0.24811	69.5551	Upregulation	0.24432
PACS1	17.7786	1.25029	1.03624e-70	4.9643e-69	0.517763	68.3041	Upregulation	0.125029
TMEM131	17.7555	1.37776	1.56253e-70	7.46609e-69	0.413754	68.1269	Upregulation	0.137776
FTX	17.6934	1.87157	4.71519e-70	2.24715e-68	0.309174	67.6484	Upregulation	0.187157
MACROD2	17.6379	1.96185	1.26019e-69	5.97462e-68	0.28977	67.2237	Upregulation	0.196185
KLF12	17.4804	1.82325	2.01931e-68	9.36738e-67	0.315737	66.0284	Upregulation	0.182325
DMXL1	17.3326	1.22574	2.6689e-67	1.22565e-65	0.448281	64.9116	Upregulation	0.122574
VPS13C	17.2744	1.02971	7.33171e-67	3.35435e-65	0.599372	64.4744	Upregulation	0.102971
TCF12	17.2561	1.51565	1.00695e-66	4.59542e-65	0.36924	64.3377	Upregulation	0.151565
USP3	17.2421	1.22018	1.28372e-66	5.85125e-65	0.436011	64.2328	Upregulation	0.122018
FNDC3A	17.1692	1.9757	4.51483e-66	2.05276e-64	0.290484	63.6877	Upregulation	0.19757
FRYL	17.1407	1.30868	7.3732e-66	3.34407e-64	0.381509	63.4757	Upregulation	0.130868
AC010894.3	17.1024	27.8012	1.42507e-65	6.43938e-64	0.176773	63.1912	Upregulation	2.78012
AP002075.1	17.0296	6.97582	4.95118e-65	2.22901e-63	0.177914	62.6519	Upregulation	0.697582
TRIO	17.0127	1.74031	6.61605e-65	2.97121e-63	0.312883	62.5271	Upregulation	0.174031
BCAS3	17.0034	2.56624	7.75043e-65	3.47214e-63	0.237124	62.4594	Upregulation	0.256624
FBXL17	16.9815	2.02867	1.1251e-64	5.02806e-63	0.28549	62.2986	Upregulation	0.202867
RUNX1	16.976	2.11643	1.23708e-64	5.52174e-63	0.262805	62.2579	Upregulation	0.211643
CCDC91	16.9254	1.5023	2.9246e-64	1.30065e-62	0.354687	61.8858	Upregulation	0.15023
DOCK10	16.9053	1.56909	4.11572e-64	1.82593e-62	0.373377	61.7385	Upregulation	0.156909
CELF2	16.8584	1.09491	9.10364e-64	4.02905e-62	0.612641	61.3948	Upregulation	0.109491
MYCBP2	16.8505	1.02775	1.03969e-63	4.59587e-62	0.676131	61.3376	Upregulation	0.102775
TAPT1	16.8423	1.35481	1.19469e-63	5.26194e-62	0.36125	61.2789	Upregulation	0.135481
KDM4C	16.8044	1.23107	2.26507e-63	9.92862e-62	0.444999	61.0031	Upregulation	0.123107
PLEKHA7	16.7887	5.29947	2.95486e-63	1.29367e-61	0.178199	60.8882	Upregulation	0.529947
ST6GALNAC3	16.7775	4.02335	3.56558e-63	1.55919e-61	0.192324	60.8071	Upregulation	0.402335
GMDS-DT	16.7757	2.23239	3.67736e-63	1.60615e-61	0.259095	60.7942	Upregulation	0.223239
XRN1	16.7215	1.2973	9.13869e-63	3.97251e-61	0.385362	60.4009	Upregulation	0.12973
NDUFAF6	16.6515	2.14103	2.94962e-62	1.2716e-60	0.249679	59.8956	Upregulation	0.214103
RAP1GDS1	16.6301	1.36597	4.21881e-62	1.81023e-60	0.381081	59.7423	Upregulation	0.136597
ELMO1	16.5952	1.47181	7.5461e-62	3.23035e-60	0.387787	59.4908	Upregulation	0.147181
RHEX	16.5239	8.36099	2.4682e-61	1.05167e-59	0.171636	58.9781	Upregulation	0.836099
CHD9	16.4998	1.04862	3.68207e-61	1.56343e-59	0.507776	58.8059	Upregulation	0.104862
ANKRD17	16.4001	1.53457	1.91032e-60	8.01829e-59	0.321587	58.0959	Upregulation	0.153457
PDE7A	16.3625	1.23104	3.54043e-60	1.48265e-58	0.556427	57.829	Upregulation	0.123104
TBCK	16.335	1.82122	5.55872e-60	2.3252e-58	0.275075	57.6335	Upregulation	0.182122
SPECC1L	16.2707	1.95919	1.59285e-59	6.57272e-58	0.252104	57.1823	Upregulation	0.195919
ASCC3	16.2363	1.77882	2.79367e-59	1.14631e-57	0.281495	56.9407	Upregulation	0.177882
DIP2B	16.2236	1.41953	3.43451e-59	1.40611e-57	0.342845	56.852	Upregulation	0.141953
DENND5B	16.1994	1.41706	5.09101e-59	2.07732e-57	0.35754	56.6825	Upregulation	0.141706
PTPRK	16.1345	2.04968	1.46036e-58	5.93235e-57	0.259095	56.2268	Upregulation	0.204968
SCFD2	16.1265	2.37602	1.6619e-58	6.74357e-57	0.23641	56.1711	Upregulation	0.237602
WWOX	16.1017	3.08862	2.48218e-58	1.00498e-56	0.210729	55.9978	Upregulation	0.308862
PTPRCAP	15.9674	1.1217	2.15646e-57	8.64498e-56	0.867599	55.0632	Upregulation	0.11217
WDFY4	15.885	1.18918	8.05332e-57	3.20391e-55	0.434013	54.4943	Upregulation	0.118918
USP47	15.8498	1.44244	1.40943e-56	5.59507e-55	0.322015	54.2522	Upregulation	0.144244
STEAP1B	15.6339	3.52276	4.27728e-55	1.6584e-53	0.185048	52.7803	Upregulation	0.352276
ARID1B	15.5243	1.16684	2.37752e-54	9.10247e-53	0.541875	52.0408	Upregulation	0.116684
PUM2	15.4829	1.20764	4.52408e-54	1.72127e-52	0.381509	51.7642	Upregulation	0.120764
ERBIN	15.4234	1.34462	1.1401e-53	4.31529e-52	0.345841	51.365	Upregulation	0.134462
S100A8	15.366	4.46854	2.76897e-53	1.04159e-51	0.166215	50.9823	Upregulation	0.446854
SCAPER	15.3478	1.68732	3.66264e-53	1.37635e-51	0.281781	50.8613	Upregulation	0.168732
SNRPD3	15.2958	1.37698	8.14919e-53	3.05603e-51	0.294764	50.5148	Upregulation	0.137698
TRAPPC9	15.2624	2.12483	1.36234e-52	5.09325e-51	0.228706	50.293	Upregulation	0.212483
SCLT1	15.2281	1.85906	2.30079e-52	8.55804e-51	0.252675	50.0676	Upregulation	0.185906
DOCK11	15.2266	1.36393	2.35354e-52	8.74538e-51	0.329434	50.0582	Upregulation	0.136393
RHBDD1	15.1603	1.99977	6.48008e-52	2.39331e-50	0.240833	49.621	Upregulation	0.199977
LYZ	15.1178	4.00608	1.23583e-51	4.52778e-50	0.168783	49.3441	Upregulation	0.400608
ZHX2	15.0874	1.53417	1.96099e-51	7.1346e-50	0.283778	49.1466	Upregulation	0.153417
XYLT1	15.0209	2.55965	5.35552e-51	1.93121e-49	0.202454	48.7142	Upregulation	0.255965
USP24	14.9918	1.23099	8.30447e-51	2.98577e-49	0.361678	48.5249	Upregulation	0.123099
LYN	14.9081	1.10933	2.91792e-50	1.03789e-48	0.757169	47.9838	Upregulation	0.110933
PDE3B	14.851	2.86309	6.85017e-50	2.42949e-48	0.193751	47.6145	Upregulation	0.286309
RNGTT	14.839	1.35041	8.19509e-50	2.90086e-48	0.302326	47.5375	Upregulation	0.135041
GPCPD1	14.8253	1.20721	1.00549e-49	3.55573e-48	0.34099	47.4491	Upregulation	0.120721
FUT8	14.7924	1.77328	1.63883e-49	5.76759e-48	0.301042	47.239	Upregulation	0.177328
PICALM	14.7733	1.51012	2.17676e-49	7.64601e-48	0.28335	47.1166	Upregulation	0.151012
CEP85L	14.6542	1.85344	1.26556e-48	4.38227e-47	0.234698	46.3583	Upregulation	0.185344
SLC35F1	14.5902	27.496	3.24476e-48	1.11723e-46	0.150806	45.9519	Upregulation	2.7496
PIK3CA	14.5772	1.63312	3.92138e-48	1.34767e-46	0.25881	45.8704	Upregulation	0.163312
HERC4	14.5021	1.36454	1.17527e-47	4.01643e-46	0.301755	45.3962	Upregulation	0.136454
MAN1A2	14.4239	1.40222	3.66241e-47	1.24118e-45	0.305892	44.9062	Upregulation	0.140222
INVS	14.3918	2.18665	5.82787e-47	1.96234e-45	0.215295	44.7072	Upregulation	0.218665
RABGAP1	14.2514	1.48303	4.39276e-46	1.45766e-44	0.265944	43.8363	Upregulation	0.148303
SKAP1	14.2221	1.94489	6.67802e-46	2.20797e-44	0.27964	43.656	Upregulation	0.194488
ATR	14.2186	1.42656	7.02075e-46	2.31919e-44	0.28335	43.6347	Upregulation	0.142656
ATP8B1	14.1246	3.53946	2.67908e-45	8.74727e-44	0.164503	43.0581	Upregulation	0.353946
SESN1	14.0859	1.8178	4.63459e-45	1.50515e-43	0.22628	42.8224	Upregulation	0.18178
CR1	14.0475	1.3384	7.97704e-45	2.58378e-43	0.316308	42.5877	Upregulation	0.13384
PDE4D	13.9538	1.95296	2.98463e-44	9.58248e-43	0.296191	42.0185	Upregulation	0.195296
BMP2K	13.897	1.41984	6.60849e-44	2.11616e-42	0.33086	41.6745	Upregulation	0.141984
AC092683.1	13.8237	2.98098	1.83466e-43	5.83917e-42	0.171066	41.2336	Upregulation	0.298098
MKLN1	13.6716	1.39239	1.50039e-42	4.69767e-41	0.27964	40.3281	Upregulation	0.139239
ANKUB1	13.4384	8.98711	3.59945e-41	1.10802e-39	0.13925	38.9555	Upregulation	0.898711
PIBF1	13.3934	1.56809	6.61069e-41	2.02645e-39	0.251962	38.6933	Upregulation	0.156809
GLCCI1	13.3898	1.40326	6.93703e-41	2.1247e-39	0.312883	38.6727	Upregulation	0.140326
FAM117B	13.3402	1.16019	1.35134e-40	4.1217e-39	0.387644	38.3849	Upregulation	0.116019
WDPCP	13.339	2.74287	1.37341e-40	4.18552e-39	0.177629	38.3783	Upregulation	0.274287
TTN-AS1	13.3062	1.96411	2.12972e-40	6.44747e-39	0.212013	38.1906	Upregulation	0.196411
MTAP	13.2946	1.57512	2.48778e-40	7.52523e-39	0.24811	38.1235	Upregulation	0.157512
ANKIB1	13.2752	1.66168	3.22536e-40	9.72418e-39	0.232843	38.0121	Upregulation	0.166168
SLC39A10	13.2694	1.31979	3.4838e-40	1.04947e-38	0.282922	37.979	Upregulation	0.131979
ZNF407	13.1813	2.5381	1.12406e-39	3.35577e-38	0.178913	37.4742	Upregulation	0.25381
DYM	13.181	1.29761	1.12927e-39	3.36856e-38	0.301042	37.4726	Upregulation	0.129761
OPN3	13.1181	1.03616	2.59353e-39	7.65531e-38	0.328292	37.116	Upregulation	0.103616
GSAP	13.1111	1.07708	2.84504e-39	8.39091e-38	0.342988	37.0762	Upregulation	0.107708
LINC01138	13.0826	1.87359	4.14027e-39	1.21717e-37	0.206449	36.9146	Upregulation	0.187359
CCDC200	13.0735	8.04378	4.66498e-39	1.37033e-37	0.135825	36.8632	Upregulation	0.804378
BAZ2B	12.9769	1.58536	1.65408e-38	4.79343e-37	0.223427	36.3194	Upregulation	0.158536
ATP2B1	12.8976	1.01445	4.64346e-38	1.33508e-36	0.560137	35.8745	Upregulation	0.101445
IGF2BP3	12.8798	3.11578	5.84543e-38	1.6754e-36	0.153232	35.7759	Upregulation	0.311578
WDR70	12.8711	1.7211	6.5498e-38	1.87288e-36	0.222286	35.7275	Upregulation	0.17211
BRAF	12.7357	1.233	3.7454e-37	1.05694e-35	0.306748	34.9759	Upregulation	0.1233
ATP8A1	12.7238	1.28323	4.3636e-37	1.22761e-35	0.281353	34.9109	Upregulation	0.128323
MCM9	12.7035	2.1196	5.65632e-37	1.58399e-35	0.187331	34.8002	Upregulation	0.21196
NSMCE2	12.688	2.09811	6.89644e-37	1.92832e-35	0.19689	34.7148	Upregulation	0.209811
AC105052.4	12.6866	5.44941	7.01719e-37	1.96058e-35	0.134969	34.7076	Upregulation	0.544941
TNRC6A	12.6602	1.35696	9.82557e-37	2.73896e-35	0.248538	34.5624	Upregulation	0.135696
PARP8	12.6421	1.21407	1.237e-36	3.44038e-35	0.315166	34.4634	Upregulation	0.121407
ELP4	12.6224	2.00135	1.5883e-36	4.40071e-35	0.204451	34.3565	Upregulation	0.200135
FHIT	12.5487	2.80341	4.04027e-36	1.11354e-34	0.169068	33.9533	Upregulation	0.280341
HIST1H4C	12.4401	1.27032	1.58283e-35	4.32015e-34	0.479384	33.3645	Upregulation	0.127032
PIP5K1B	12.4347	1.43355	1.69418e-35	4.61375e-34	0.273934	33.3359	Upregulation	0.143355
ATAD2B	12.4031	1.39046	2.51269e-35	6.8326e-34	0.251248	33.1654	Upregulation	0.139046
NEK7	12.3835	1.35297	3.20839e-35	8.70499e-34	0.253531	33.0602	Upregulation	0.135297
LINC01473	12.3728	5.35524	3.66918e-35	9.94047e-34	0.132544	33.0026	Upregulation	0.535524
EHBP1	12.3644	2.21692	4.07358e-35	1.10035e-33	0.179912	32.9585	Upregulation	0.221692
RICTOR	12.3488	1.0791	4.94666e-35	1.33029e-33	0.327151	32.8761	Upregulation	0.10791
MAPK8	12.3463	2.28266	5.10329e-35	1.37141e-33	0.183478	32.8628	Upregulation	0.228266
ZMYM2	12.3312	1.1028	6.15282e-35	1.65102e-33	0.292909	32.7822	Upregulation	0.11028
NCOA1	12.3159	1.81248	7.438e-35	1.99296e-33	0.204309	32.7005	Upregulation	0.181248
CARD11	12.1823	1.08397	3.86235e-34	1.01849e-32	0.332572	31.992	Upregulation	0.108397
PTPRC	12.1198	1.26283	8.29745e-34	2.18172e-32	0.931374	31.6612	Upregulation	0.126283
USP3-AS1	12.0849	4.08156	1.26939e-33	3.321e-32	0.134684	31.4787	Upregulation	0.408156
USP6NL	12.0578	1.01394	1.76339e-33	4.60028e-32	0.362534	31.3372	Upregulation	0.101394
ATP9B	12.048	1.5223	1.98786e-33	5.18217e-32	0.223712	31.2855	Upregulation	0.15223
ARHGEF7	12.0212	1.10551	2.74908e-33	7.13611e-32	0.277643	31.1465	Upregulation	0.110551
FAM120B	12.0076	1.17145	3.23921e-33	8.40244e-32	0.270937	31.0756	Upregulation	0.117145
SGMS1	12.0012	1.70901	3.50226e-33	9.07835e-32	0.20545	31.042	Upregulation	0.170901
MTFR1	11.9943	3.13456	3.80767e-33	9.86303e-32	0.142816	31.006	Upregulation	0.313456
MYO9A	11.9785	1.56104	4.60751e-33	1.19264e-31	0.216436	30.9235	Upregulation	0.156104
OOEP	11.9733	4.70832	4.90209e-33	1.268e-31	0.129405	30.8969	Upregulation	0.470832
SNHG25	11.9604	4.95588	5.72596e-33	1.47797e-31	0.128692	30.8303	Upregulation	0.495588
AC010149.1	11.9475	8.78273	6.68996e-33	1.72315e-31	0.123841	30.7637	Upregulation	0.878273
AKT3	11.939	1.63747	7.40862e-33	1.90156e-31	0.218576	30.7209	Upregulation	0.163747
S100A9	11.938	3.46604	7.50277e-33	1.92438e-31	0.134399	30.7157	Upregulation	0.346604
CCDC141	11.8975	1.53305	1.21932e-32	3.11432e-31	0.219004	30.5066	Upregulation	0.153305
PPP6R3	11.8757	1.0194	1.58349e-32	4.03604e-31	0.314167	30.394	Upregulation	0.10194
BABAM2	11.8642	1.42835	1.81691e-32	4.6181e-31	0.234413	30.3355	Upregulation	0.142835
MYO5A	11.8447	1.41551	2.29219e-32	5.81807e-31	0.234984	30.2352	Upregulation	0.141551
VTI1A	11.8244	1.34906	2.92156e-32	7.39501e-31	0.271936	30.1311	Upregulation	0.134906
PCDH9	11.8237	1.21813	2.94582e-32	7.45127e-31	0.323013	30.1278	Upregulation	0.121813
USP32	11.7646	1.89735	5.93756e-32	1.49567e-30	0.18034	29.8252	Upregulation	0.189735
ATP11B	11.7557	1.18569	6.59931e-32	1.66122e-30	0.273934	29.7796	Upregulation	0.118569
U2AF1	11.7336	2.18715	8.56986e-32	2.1543e-30	0.162648	29.6667	Upregulation	0.218715
CASK	11.6839	1.45203	1.53974e-31	3.84946e-30	0.234984	29.4146	Upregulation	0.145203
PCNX1	11.6739	1.4322	1.73383e-31	4.32879e-30	0.231274	29.3636	Upregulation	0.14322
UTY	11.659	1.41011	2.06538e-31	5.14952e-30	0.233985	29.2882	Upregulation	0.141011
PTBP2	11.58	2.05535	5.20591e-31	1.28311e-29	0.172064	28.8917	Upregulation	0.205535
KIAA1109	11.5552	1.26639	6.94703e-31	1.71109e-29	0.251962	28.7667	Upregulation	0.126639
ZBTB16	11.5526	2.44996	7.16e-31	1.76236e-29	0.151947	28.7539	Upregulation	0.244996
IQGAP2	11.5336	1.42672	8.92947e-31	2.192e-29	0.235269	28.6592	Upregulation	0.142672
ZSWIM6	11.4388	1.6645	2.6771e-30	6.49764e-29	0.207162	28.1872	Upregulation	0.16645
AC120193.1	11.4356	1.62322	2.77634e-30	6.73404e-29	0.207448	28.1717	Upregulation	0.162322
CWF19L2	11.4287	1.36784	3.00614e-30	7.28178e-29	0.217292	28.1378	Upregulation	0.136784
UBR2	11.3703	1.06033	5.88187e-30	1.41726e-28	0.287773	27.8485	Upregulation	0.106033
CPED1	11.3643	3.99013	6.29453e-30	1.5147e-28	0.128121	27.8197	Upregulation	0.399013
JARID2	11.3308	1.10829	9.23094e-30	2.21258e-28	0.294051	27.6551	Upregulation	0.110829
CLASP2	11.3091	1.23759	1.18241e-29	2.82858e-28	0.246112	27.5484	Upregulation	0.123759
USP25	11.2909	1.15372	1.45582e-29	3.47357e-28	0.279355	27.4592	Upregulation	0.115372
TULP4	11.2821	1.28878	1.60771e-29	3.83347e-28	0.220003	27.4164	Upregulation	0.128878
LCORL	11.2645	1.6057	1.96373e-29	4.67021e-28	0.199601	27.3307	Upregulation	0.16057
ARHGAP32	11.2137	2.8249	3.49306e-29	8.26969e-28	0.142246	27.0825	Upregulation	0.28249
PHF21A	11.2	1.35517	4.07854e-29	9.63711e-28	0.233985	27.0161	Upregulation	0.135517
KLHL14	11.1963	1.41321	4.25299e-29	1.00363e-27	0.256527	26.9984	Upregulation	0.141321
ADARB1	11.1526	1.19345	6.95752e-29	1.63343e-27	0.255386	26.7869	Upregulation	0.119346
AC245297.3	11.13	1.30863	8.9658e-29	2.09685e-27	0.243401	26.6784	Upregulation	0.130863
EFR3A	11.1233	1.09258	9.66418e-29	2.25586e-27	0.266943	26.6467	Upregulation	0.109258
MSI2	11.0974	1.33326	1.29149e-28	3.00698e-27	0.22999	26.5219	Upregulation	0.133326
AC068724.3	11.0501	8.59974	2.18886e-28	5.07055e-27	0.114567	26.2949	Upregulation	0.859974
AC004448.2	11.0427	27.0091	2.37811e-28	5.50196e-27	0.114139	26.2595	Upregulation	2.70091
CLASP1	11.0239	1.86484	2.9316e-28	6.75689e-27	0.173919	26.1703	Upregulation	0.186484
CAMKMT	11.0035	2.02119	3.67585e-28	8.45631e-27	0.177201	26.0728	Upregulation	0.202119
AC068282.1	10.924	6.81534	8.85389e-28	2.02285e-26	0.114139	25.694	Upregulation	0.681534
MON2	10.8923	1.08434	1.25419e-27	2.85477e-26	0.285062	25.5444	Upregulation	0.108434
STIM1	10.8488	1.25597	2.02103e-27	4.5718e-26	0.2337	25.3399	Upregulation	0.125597
CHST11	10.8245	1.22837	2.63564e-27	5.94008e-26	0.258382	25.2262	Upregulation	0.122837
KCNH8	10.8191	2.08557	2.79418e-27	6.28966e-26	0.172635	25.2014	Upregulation	0.208557
CERS6	10.7748	1.57637	4.52602e-27	1.0163e-25	0.193466	24.993	Upregulation	0.157637
MAP4K5	10.7723	1.10583	4.65292e-27	1.04415e-25	0.268369	24.9812	Upregulation	0.110583
AL157402.2	10.7366	5.39519	6.85405e-27	1.52873e-25	0.114139	24.8157	Upregulation	0.539519
TNKS	10.6926	1.40866	1.10196e-26	2.44739e-25	0.210872	24.6113	Upregulation	0.140866
LINC01572	10.6746	2.96689	1.33834e-26	2.96696e-25	0.135968	24.5277	Upregulation	0.296689
FBXW7	10.6249	1.22914	2.28165e-26	5.02773e-25	0.261806	24.2986	Upregulation	0.122914
C1orf112	10.6036	2.5554	2.86735e-26	6.2994e-25	0.135683	24.2007	Upregulation	0.25554
ABHD15-AS1	10.5734	26.997	3.95987e-26	8.68917e-25	0.109288	24.061	Upregulation	2.6997
TPK1	10.5719	1.39185	4.02077e-26	8.81751e-25	0.214867	24.0547	Upregulation	0.139185
HMBOX1	10.5046	1.22518	8.23115e-26	1.79113e-24	0.232843	23.7469	Upregulation	0.122518
AC026347.1	10.4778	7.52482	1.09255e-25	2.3732e-24	0.109003	23.6247	Upregulation	0.752482
DLG1	10.4567	1.14823	1.36541e-25	2.95888e-24	0.25881	23.5289	Upregulation	0.114823
STXBP5	10.4545	3.20238	1.39793e-25	3.02756e-24	0.126409	23.5189	Upregulation	0.320238
SEC24B	10.402	1.27061	2.42683e-25	5.22496e-24	0.217577	23.2819	Upregulation	0.127061
KANSL1L	10.3982	2.54566	2.5273e-25	5.43489e-24	0.135825	23.2648	Upregulation	0.254566
TET2	10.3952	1.31886	2.60695e-25	5.60288e-24	0.213583	23.2516	Upregulation	0.131886
GSK3B	10.3615	1.08935	3.71199e-25	7.95447e-24	0.257526	23.0994	Upregulation	0.108935
HIF1A-AS3	10.3579	6.7153	3.8521e-25	8.23544e-24	0.108289	23.0843	Upregulation	0.67153
HIVEP2	10.3567	1.40885	3.90083e-25	8.33475e-24	0.210586	23.0791	Upregulation	0.140885
REV3L	10.3322	1.01076	5.04002e-25	1.07437e-23	0.276359	22.9688	Upregulation	0.101076
ZRANB3	10.276	2.89202	9.03787e-25	1.91654e-23	0.127978	22.7175	Upregulation	0.289202
UBR1	10.2703	1.25964	9.59072e-25	2.03142e-23	0.208304	22.6922	Upregulation	0.125964
MAP3K5	10.218	1.3447	1.6471e-24	3.47268e-23	0.215009	22.4593	Upregulation	0.13447
PDS5B	10.1519	1.13608	3.24884e-24	6.80267e-23	0.240691	22.1673	Upregulation	0.113608
PEAK1	10.1452	1.77315	3.48171e-24	7.27779e-23	0.166643	22.138	Upregulation	0.177315
RALGAPA1	10.1321	1.19285	3.98105e-24	8.30733e-23	0.229134	22.0805	Upregulation	0.119285
PDSS2	10.0904	1.74869	6.09003e-24	1.26648e-22	0.171779	21.8974	Upregulation	0.174869
ZDHHC20	10.046	1.40566	9.56256e-24	1.983e-22	0.194607	21.7027	Upregulation	0.140566
SCFD1	9.99307	1.10975	1.63435e-23	3.36628e-22	0.246255	21.4728	Upregulation	0.110975
TEX14	9.98185	8.05417	1.83019e-23	3.76541e-22	0.103866	21.4242	Upregulation	0.805417
MAN1A1	9.97527	1.59455	1.95571e-23	4.01463e-22	0.194179	21.3964	Upregulation	0.159455
DENND1A	9.97138	1.6019	2.0339e-23	4.17047e-22	0.178627	21.3798	Upregulation	0.16019
POU2F1	9.96288	1.39838	2.2154e-23	4.54009e-22	0.194607	21.3429	Upregulation	0.139838
TASOR2	9.92815	1.1159	3.14011e-23	6.42075e-22	0.243544	21.1924	Upregulation	0.11159
MED13	9.87978	1.3062	5.09449e-23	1.03418e-21	0.193751	20.9854	Upregulation	0.13062
AL592183.1	9.86623	3.65015	5.8313e-23	1.18114e-21	0.112998	20.9277	Upregulation	0.365015
NLK	9.85644	2.92068	6.42894e-23	1.29931e-21	0.122985	20.8863	Upregulation	0.292068
IKZF2	9.83815	2.08801	7.7115e-23	1.55595e-21	0.148381	20.808	Upregulation	0.208801
SCMH1	9.80645	1.94538	1.05619e-22	2.12404e-21	0.157084	20.6728	Upregulation	0.194538
PTPN4	9.80552	1.48716	1.06599e-22	2.14257e-21	0.187473	20.6691	Upregulation	0.148716
DLEU1	9.79952	1.33918	1.13117e-22	2.26985e-21	0.187188	20.644	Upregulation	0.133918
SLC9A9	9.77275	1.70779	1.47393e-22	2.94955e-21	0.172207	20.5302	Upregulation	0.170779
ARID2	9.75266	1.33276	1.797e-22	3.58236e-21	0.206734	20.4458	Upregulation	0.133276
MBNL3	9.74068	1.34058	2.02195e-22	4.01767e-21	0.191753	20.396	Upregulation	0.134058
THADA	9.73424	1.28114	2.15431e-22	4.27603e-21	0.206592	20.369	Upregulation	0.128114
CMSS1	9.69373	1.94873	3.20598e-22	6.3121e-21	0.148381	20.1998	Upregulation	0.194873
MOB3B	9.60524	1.24223	7.59833e-22	1.48244e-20	0.21187	19.829	Upregulation	0.124223
VWA8	9.58365	1.88015	9.36743e-22	1.82274e-20	0.151091	19.7393	Upregulation	0.188015
TMLHE	9.55602	1.1412	1.22376e-21	2.36489e-20	0.216721	19.6262	Upregulation	0.11412
C22orf34	9.55397	2.0374	1.24823e-21	2.40962e-20	0.14567	19.6181	Upregulation	0.20374
FTO	9.40994	1.50509	4.96397e-21	9.45298e-20	0.170352	19.0244	Upregulation	0.150509
HDAC8	9.38091	1.47627	6.54089e-21	1.24107e-19	0.187188	18.9062	Upregulation	0.147627
CEP192	9.34222	1.41953	9.43314e-21	1.7797e-19	0.174062	18.7497	Upregulation	0.141953
FOXJ3	9.32818	1.18215	1.07704e-20	2.02991e-19	0.198316	18.6925	Upregulation	0.118215
ALCAM	9.31219	1.79248	1.25229e-20	2.35535e-19	0.166215	18.6279	Upregulation	0.179248
KLHL20	9.31015	1.54724	1.27654e-20	2.39973e-19	0.167356	18.6198	Upregulation	0.154724
APPL2	9.28527	1.6047	1.61293e-20	3.02124e-19	0.156798	18.5198	Upregulation	0.16047
SEC22A	9.26326	3.10151	1.98289e-20	3.70284e-19	0.111856	18.4315	Upregulation	0.310151
NT5C2	9.24686	1.18731	2.31174e-20	4.31035e-19	0.20545	18.3655	Upregulation	0.118731
ANTXR2	9.24463	1.10585	2.36064e-20	4.39929e-19	0.247396	18.3566	Upregulation	0.110585
BICRAL	9.23523	1.5355	2.5773e-20	4.79571e-19	0.160365	18.3191	Upregulation	0.15355
PTPN12	9.20431	1.24218	3.43887e-20	6.35687e-19	0.18676	18.1968	Upregulation	0.124218
R3HDM1	9.16895	1.11484	4.77635e-20	8.7893e-19	0.220574	18.056	Upregulation	0.111484
GLYATL1	9.13469	9.41113	6.55973e-20	1.19986e-18	0.0945927	17.9209	Upregulation	0.941113
BBS9	9.0954	2.05414	9.42363e-20	1.71258e-18	0.137823	17.7663	Upregulation	0.205414
MEF2C-AS2	9.09141	4.67118	9.77652e-20	1.77583e-18	0.0988729	17.7506	Upregulation	0.467118
LINC01004	9.05903	4.53809	1.31619e-19	2.37779e-18	0.0987302	17.6238	Upregulation	0.453809
SUPT3H	9.03681	1.95419	1.61318e-19	2.90857e-18	0.14196	17.5363	Upregulation	0.195419
LDLRAD4	9.0193	1.60823	1.89303e-19	3.4081e-18	0.148951	17.4675	Upregulation	0.160823
EFCAB13	8.96797	1.7209	3.0203e-19	5.39775e-18	0.144814	17.2678	Upregulation	0.17209
WDR7	8.92305	1.96013	4.5364e-19	8.05612e-18	0.134684	17.0939	Upregulation	0.196013
TBL1XR1	8.9193	1.0339	4.69235e-19	8.325e-18	0.224854	17.0796	Upregulation	0.10339
KLHL5	8.89142	1.01645	6.03352e-19	1.06993e-17	0.231417	16.9706	Upregulation	0.101645
SLC15A2	8.88982	1.8449	6.12051e-19	1.0843e-17	0.138393	16.9649	Upregulation	0.18449
HERC3	8.87779	1.57128	6.82009e-19	1.20707e-17	0.154658	16.9183	Upregulation	0.157128
SPATA5	8.84156	1.97241	9.43891e-19	1.65933e-17	0.135255	16.7801	Upregulation	0.197241
SBF2	8.83926	1.94181	9.63522e-19	1.69233e-17	0.136396	16.7715	Upregulation	0.194181
AL137789.1	8.83926	5.39197	9.63585e-19	1.69233e-17	0.0941646	16.7715	Upregulation	0.539197
SCN3A	8.79549	2.1984	1.42426e-18	2.48946e-17	0.122129	16.6039	Upregulation	0.21984
LINC00342	8.7641	1.58109	1.88274e-18	3.27832e-17	0.150521	16.4843	Upregulation	0.158109
JAK2	8.75782	1.11833	1.99068e-18	3.46461e-17	0.218005	16.4603	Upregulation	0.111833
SIMC1	8.74313	1.0795	2.26744e-18	3.93507e-17	0.214867	16.405	Upregulation	0.10795
SLMAP	8.74222	1.1209	2.2857e-18	3.96487e-17	0.201741	16.4018	Upregulation	0.11209
LPAR6	8.71458	4.50512	2.9183e-18	5.04785e-17	0.0951634	16.2969	Upregulation	0.450512
AC087854.1	8.68006	4.80141	3.95576e-18	6.82303e-17	0.093594	16.166	Upregulation	0.480141
TAF1	8.65215	1.03969	5.05385e-18	8.66803e-17	0.192752	16.0621	Upregulation	0.103969
SENP5	8.63649	1.35145	5.7965e-18	9.91855e-17	0.167642	16.0036	Upregulation	0.135145
AC019197.1	8.62159	2.35172	6.60308e-18	1.12829e-16	0.119561	15.9476	Upregulation	0.235172
C11orf80	8.60491	1.1917	7.6375e-18	1.3014e-16	0.190755	15.8856	Upregulation	0.11917
PELI2	8.53766	2.3337	1.36967e-17	2.31767e-16	0.11742	15.6349	Upregulation	0.23337
ZNF518A	8.51171	1.44519	1.71383e-17	2.89468e-16	0.149522	15.5384	Upregulation	0.144519
XPR1	8.50273	1.90343	1.8518e-17	3.12195e-16	0.131402	15.5056	Upregulation	0.190343
SRGAP2	8.49887	1.4216	1.91438e-17	3.22598e-16	0.157369	15.4913	Upregulation	0.14216
VPS13D	8.46368	1.01248	2.59073e-17	4.33975e-16	0.206449	15.3625	Upregulation	0.101248
SRBD1	8.42559	1.57201	3.58925e-17	5.99042e-16	0.151947	15.2225	Upregulation	0.157201
AK9	8.40671	1.55245	4.21671e-17	7.0089e-16	0.146669	15.1544	Upregulation	0.155245
RFX3-AS1	8.36964	3.87081	5.77924e-17	9.55834e-16	0.0947353	15.0196	Upregulation	0.387081
LARGE1	8.36111	2.05838	6.21319e-17	1.02575e-15	0.135112	14.989	Upregulation	0.205838
ANKRD28	8.32187	1.62089	8.65898e-17	1.42503e-15	0.149094	14.8462	Upregulation	0.162089
LINC01237	8.29956	2.01906	1.04498e-16	1.71435e-15	0.120274	14.7659	Upregulation	0.201906
RALGAPA2	8.25271	1.45928	1.54844e-16	2.52336e-15	0.151519	14.598	Upregulation	0.145928
AUH	8.22855	1.49392	1.89485e-16	3.07691e-15	0.150806	14.5119	Upregulation	0.149392
EXOC2	8.22352	1.08342	1.97614e-16	3.20748e-15	0.187901	14.4938	Upregulation	0.108342
EXOC6B	8.21291	3.00186	2.15899e-16	3.4996e-15	0.102297	14.456	Upregulation	0.300186
LINC00910	8.21162	2.23394	2.1822e-16	3.5341e-15	0.113854	14.4517	Upregulation	0.223394
ASAP1	8.1846	1.4259	2.73216e-16	4.41695e-15	0.154373	14.3549	Upregulation	0.14259
SLC16A7	8.17945	1.0274	2.85141e-16	4.60364e-15	0.216721	14.3369	Upregulation	0.10274
PTK2	8.17872	1.07423	2.86883e-16	4.62768e-15	0.198744	14.3346	Upregulation	0.107423
CPB2-AS1	8.15951	3.54443	3.36376e-16	5.40936e-15	0.0941646	14.2669	Upregulation	0.354443
ATG7	8.1586	1.57094	3.38942e-16	5.44823e-15	0.144814	14.2637	Upregulation	0.157094
MAPK14	8.12881	1.11023	4.33518e-16	6.93799e-15	0.184477	14.1588	Upregulation	0.111023
AC022239.1	8.12373	2.31804	4.52075e-16	7.22865e-15	0.109145	14.1409	Upregulation	0.231804
ANKRD36C	8.12271	1.32227	4.55886e-16	7.28641e-15	0.159652	14.1375	Upregulation	0.132227
PPP1R21	8.10691	1.0579	5.19236e-16	8.25926e-15	0.188757	14.0831	Upregulation	0.10579
AL139020.1	8.0877	1.06738	6.08013e-16	9.65042e-15	0.164503	14.0155	Upregulation	0.106738
VPS8	8.06115	1.20072	7.558e-16	1.19546e-14	0.172635	13.9225	Upregulation	0.120072
CARMIL1	8.05371	2.77753	8.03241e-16	1.26886e-14	0.10458	13.8966	Upregulation	0.277753
AC025887.2	7.99344	7.42782	1.31223e-15	2.0578e-14	0.0833214	13.6866	Upregulation	0.742782
AC092652.2	7.97182	8.08217	1.5635e-15	2.44554e-14	0.0827507	13.6116	Upregulation	0.808217
ULK4	7.94991	2.1538	1.86646e-15	2.91071e-14	0.114995	13.536	Upregulation	0.21538
CDR2	7.93209	1.94899	2.15485e-15	3.3533e-14	0.119989	13.4745	Upregulation	0.194899
AGTPBP1	7.91969	1.24133	2.38103e-15	3.69913e-14	0.171779	13.4319	Upregulation	0.124133
CCDC18	7.9193	1.13528	2.38847e-15	3.70897e-14	0.171779	13.4307	Upregulation	0.113528
GIGYF2	7.89391	1.04552	2.9287e-15	4.5325e-14	0.183478	13.3437	Upregulation	0.104552
SNHG14	7.89288	1.03633	2.95301e-15	4.56817e-14	0.1889	13.3403	Upregulation	0.103633
KAT2B	7.89066	1.15996	3.00593e-15	4.64808e-14	0.168355	13.3327	Upregulation	0.115996
AL390728.5	7.87731	3.14933	3.34509e-15	5.1638e-14	0.0925952	13.287	Upregulation	0.314933
MFSD6	7.86296	1.85224	3.75154e-15	5.77904e-14	0.121415	13.2381	Upregulation	0.185224
UMAD1	7.83579	1.17774	4.65886e-15	7.14664e-14	0.185476	13.1459	Upregulation	0.117774
TTC37	7.82941	1.0158	4.9016e-15	7.51271e-14	0.192324	13.1242	Upregulation	0.10158
CDK19	7.72974	1.15186	1.07767e-14	1.63126e-13	0.176773	12.7875	Upregulation	0.115186
ZNF860	7.71817	1.30381	1.1801e-14	1.78262e-13	0.150378	12.7489	Upregulation	0.130381
VCAN	7.7088	5.78813	1.27003e-14	1.91609e-13	0.0816094	12.7176	Upregulation	0.578813
CDK6	7.69383	1.17101	1.42798e-14	2.14908e-13	0.176487	12.6677	Upregulation	0.117101
TNRC6C	7.6893	1.32257	1.47947e-14	2.22382e-13	0.146811	12.6529	Upregulation	0.132257
ENTPD1-AS1	7.68643	1.13219	1.51295e-14	2.27228e-13	0.180768	12.6435	Upregulation	0.113219
LCLAT1	7.61994	1.2907	2.53792e-14	3.78373e-13	0.154088	12.4221	Upregulation	0.12907
UBR3	7.61683	1.09638	2.59989e-14	3.87296e-13	0.176345	12.412	Upregulation	0.109638
UST	7.60265	1.31718	2.90123e-14	4.31307e-13	0.159509	12.3652	Upregulation	0.131718
MYO7B	7.59686	1.27413	3.03409e-14	4.50875e-13	0.141675	12.3459	Upregulation	0.127413
TBL1X	7.59038	1.01603	3.18962e-14	4.73411e-13	0.195035	12.3248	Upregulation	0.101603
MEF2C-AS1	7.57964	1.4907	3.46509e-14	5.13256e-13	0.151377	12.2897	Upregulation	0.14907
MAML3	7.56646	2.70195	3.83525e-14	5.67167e-13	0.0995862	12.2463	Upregulation	0.270195
STAG3	7.56616	1.66951	3.84417e-14	5.68257e-13	0.132687	12.2455	Upregulation	0.166951
ARHGAP26	7.55393	2.40987	4.22308e-14	6.22759e-13	0.101584	12.2057	Upregulation	0.240987
MSH3	7.52553	1.18717	5.25065e-14	7.71184e-13	0.161507	12.1128	Upregulation	0.118717
GMDS	7.52032	1.31312	5.46432e-14	8.01923e-13	0.170638	12.0959	Upregulation	0.131312
CMIP	7.44707	1.00229	9.54343e-14	1.38942e-12	0.183336	11.8572	Upregulation	0.100229
MIR181A1HG	7.43763	2.15928	1.02511e-13	1.48949e-12	0.109573	11.827	Upregulation	0.215928
FER	7.43574	2.08506	1.03988e-13	1.51034e-12	0.109716	11.8209	Upregulation	0.208506
ZNF780B	7.37068	1.53193	1.69757e-13	2.43849e-12	0.125553	11.6129	Upregulation	0.153193
VPS50	7.35303	1.31017	1.93769e-13	2.77688e-12	0.150949	11.5564	Upregulation	0.131017
GATD3B	7.30231	1.65842	2.82866e-13	4.02534e-12	0.117563	11.3952	Upregulation	0.165842
C11orf65	7.28549	3.6429	3.20506e-13	4.55389e-12	0.0828934	11.3416	Upregulation	0.36429
PRIM2	7.15296	1.70204	8.49245e-13	1.18774e-11	0.120845	10.9253	Upregulation	0.170204
PHLPP1	7.15182	2.8279	8.56337e-13	1.1972e-11	0.0888857	10.9218	Upregulation	0.28279
ZNF654	7.13684	1.34421	9.55041e-13	1.33265e-11	0.132972	10.8753	Upregulation	0.134421
BRWD3	7.11649	1.21832	1.10709e-12	1.53662e-11	0.144671	10.8134	Upregulation	0.121832
AC023424.3	7.11012	5.94708	1.15938e-12	1.60798e-11	0.0749037	10.7937	Upregulation	0.594708
PBX3	7.0679	1.75854	1.57299e-12	2.17339e-11	0.126694	10.6629	Upregulation	0.175854
ARHGAP12	7.03888	1.01478	1.93792e-12	2.66855e-11	0.16436	10.5737	Upregulation	0.101478
AOAH	6.94905	5.29237	3.67756e-12	5.01499e-11	0.0753317	10.2997	Upregulation	0.529236
TNS3	6.94781	1.16568	3.70988e-12	5.05718e-11	0.146811	10.2961	Upregulation	0.116568
FBXL20	6.92681	1.04489	4.30435e-12	5.85882e-11	0.157797	10.2322	Upregulation	0.104489
SGO1-AS1	6.91086	3.25217	4.81718e-12	6.54711e-11	0.0854615	10.184	Upregulation	0.325217
AC009313.1	6.90168	26.2826	5.13911e-12	6.97687e-11	0.0713369	10.1563	Upregulation	2.62826
GAREM1	6.89178	7.25457	5.50998e-12	7.46371e-11	0.0717649	10.127	Upregulation	0.725457
XPO7	6.88529	1.35192	5.767e-12	7.80614e-11	0.12755	10.1076	Upregulation	0.135192
GALNT7	6.88123	1.38639	5.93368e-12	8.02582e-11	0.125268	10.0955	Upregulation	0.138639
TDRD3	6.87059	1.49411	6.39378e-12	8.63537e-11	0.120417	10.0637	Upregulation	0.149411
GTDC1	6.83847	1.24185	8.00433e-12	1.07827e-10	0.143815	9.96727	Upregulation	0.124185
PPP1R9A	6.83648	2.98554	8.11642e-12	1.09297e-10	0.0858896	9.96139	Upregulation	0.298554
MAP2K5	6.82924	1.29495	8.53646e-12	1.14869e-10	0.136539	9.9398	Upregulation	0.129495
FARS2	6.81355	1.12631	9.52218e-12	1.27804e-10	0.156656	9.89346	Upregulation	0.112631
CCDC7	6.79466	2.43733	1.08565e-11	1.45021e-10	0.0924526	9.83857	Upregulation	0.243733
SLC39A11	6.79362	1.80189	1.09351e-11	1.46018e-10	0.106577	9.83559	Upregulation	0.180189
ALMS1	6.78243	1.70017	1.18173e-11	1.57626e-10	0.111714	9.80237	Upregulation	0.170017
SUMF1	6.77472	1.22841	1.24651e-11	1.65964e-10	0.14353	9.77999	Upregulation	0.122841
LRRC37A3	6.77387	4.15515	1.25385e-11	1.66881e-10	0.0746183	9.77759	Upregulation	0.415515
HS2ST1	6.77266	1.16085	1.26437e-11	1.68219e-10	0.162791	9.77412	Upregulation	0.116085
PDE7B	6.7642	1.59868	1.34051e-11	1.78156e-10	0.121415	9.7492	Upregulation	0.159868
CST3	6.75625	3.60553	1.41612e-11	1.88e-10	0.0767585	9.72584	Upregulation	0.360553
ZNF609	6.75297	1.35806	1.44851e-11	1.92091e-10	0.126266	9.71649	Upregulation	0.135806
PPP1R12B	6.70522	1.92941	2.01099e-11	2.65432e-10	0.0995862	9.57605	Upregulation	0.192941
NRF1	6.69169	1.0296	2.20613e-11	2.90768e-10	0.161935	9.53645	Upregulation	0.10296
FGGY	6.67465	1.81563	2.47829e-11	3.25936e-10	0.106577	9.48687	Upregulation	0.181563
THOC1	6.65861	1.03661	2.76421e-11	3.62497e-10	0.152804	9.4407	Upregulation	0.103661
FILIP1L	6.64419	4.84604	3.04894e-11	3.98409e-10	0.0713369	9.39967	Upregulation	0.484604
AC002463.1	6.62233	8.79545	3.53583e-11	4.60388e-10	0.0686261	9.33688	Upregulation	0.879545
TBC1D32	6.62072	2.18487	3.57462e-11	4.64942e-10	0.0938793	9.3326	Upregulation	0.218487
CNKSR2	6.60989	1.20889	3.84599e-11	4.99706e-10	0.137823	9.30129	Upregulation	0.120889
ZHX3	6.60711	1.85443	3.9189e-11	5.08818e-10	0.102868	9.29344	Upregulation	0.185443
TNFSF8	6.59624	2.65446	4.21719e-11	5.46577e-10	0.0831788	9.26235	Upregulation	0.265446
TAF4B	6.58606	1.21414	4.51657e-11	5.83519e-10	0.136396	9.23395	Upregulation	0.121414
AL162253.2	6.55478	1.8593	5.5725e-11	7.16148e-10	0.0974461	9.145	Upregulation	0.18593
STAU2	6.55173	1.22743	5.68756e-11	7.30423e-10	0.137252	9.13643	Upregulation	0.122743
LINC01480	6.54257	1.05315	6.04698e-11	7.74949e-10	0.138536	9.11073	Upregulation	0.105315
R3HCC1L	6.51636	1.25762	7.20344e-11	9.19934e-10	0.12969	9.03624	Upregulation	0.125762
NEK1	6.45048	1.17222	1.11495e-10	1.40913e-09	0.138679	8.85105	Upregulation	0.117222
AC008937.2	6.44868	4.79353	1.12827e-10	1.42546e-09	0.0694821	8.84604	Upregulation	0.479353
TYROBP	6.43114	2.72121	1.26654e-10	1.59685e-09	0.0781852	8.79674	Upregulation	0.272121
DIS3L2	6.40229	1.03652	1.53064e-10	1.92122e-09	0.150663	8.71642	Upregulation	0.103652
MBTD1	6.3956	1.22418	1.59919e-10	2.0052e-09	0.130546	8.69784	Upregulation	0.122418
KIAA1328	6.39422	1.35974	1.61369e-10	2.02269e-09	0.136681	8.69407	Upregulation	0.135974
KANTR	6.38828	1.87797	1.67764e-10	2.1007e-09	0.0961621	8.67764	Upregulation	0.187797
TRIM5	6.35466	1.01061	2.08894e-10	2.60591e-09	0.142388	8.58404	Upregulation	0.101061
AC079921.1	6.34344	4.06409	2.24695e-10	2.79635e-09	0.0703381	8.55341	Upregulation	0.406409
ATP2C1	6.32316	1.17918	2.56274e-10	3.18286e-09	0.130689	8.49718	Upregulation	0.117918
ZNF831	6.30584	2.5726	2.86643e-10	3.54799e-09	0.080896	8.45002	Upregulation	0.25726
TMLHE-AS1	6.30148	7.67557	2.94818e-10	3.64549e-09	0.0654872	8.43824	Upregulation	0.767557
TBC1D15	6.28763	1.02302	3.22356e-10	3.97793e-09	0.148666	8.40034	Upregulation	0.102302
KIF13B	6.28728	1.3457	3.2307e-10	3.9854e-09	0.119561	8.39953	Upregulation	0.13457
HCG17	6.22532	26.187	4.80588e-10	5.87705e-09	0.0643458	8.23084	Upregulation	2.6187
LINC01374	6.20652	3.51876	5.41699e-10	6.61112e-09	0.073905	8.17973	Upregulation	0.351876
GPM6A	6.18698	2.31239	6.13265e-10	7.45966e-09	0.0941646	8.12728	Upregulation	0.231239
MYCBP2-AS1	6.17714	2.39241	6.52717e-10	7.92375e-09	0.081324	8.10107	Upregulation	0.239241
DOCK9	6.17559	2.38036	6.59148e-10	7.99652e-09	0.0811813	8.0971	Upregulation	0.238036
LRRC37A2	6.16284	2.83017	7.1453e-10	8.65405e-09	0.0750464	8.06278	Upregulation	0.283017
FRS2	6.13646	1.27032	8.43832e-10	1.0183e-08	0.118562	7.99212	Upregulation	0.127032
VPS54	6.11138	1.85228	9.87755e-10	1.18651e-08	0.0947353	7.92573	Upregulation	0.185228
SERINC5	6.10599	2.17349	1.02168e-09	1.22645e-08	0.0867456	7.91135	Upregulation	0.217349
LINC00278	6.08829	1.77781	1.14126e-09	1.36641e-08	0.0971608	7.86442	Upregulation	0.177781
HIVEP1	6.06726	1.17593	1.30114e-09	1.55326e-08	0.133257	7.80876	Upregulation	0.117593
MAP2K4	6.04535	1.15145	1.49085e-09	1.77394e-08	0.13768	7.75106	Upregulation	0.115145
HMGA1P4	6.04303	2.36115	1.51247e-09	1.79792e-08	0.0796119	7.74523	Upregulation	0.236115
IL7R	6.03093	1.14	1.63022e-09	1.93349e-08	0.0903125	7.71366	Upregulation	0.114
METTL15	5.98601	1.1176	2.15052e-09	2.54152e-08	0.140962	7.59491	Upregulation	0.11176
ATRN	5.98102	1.66742	2.21751e-09	2.61817e-08	0.10087	7.582	Upregulation	0.166742
AOPEP	5.97568	2.46732	2.29137e-09	2.70362e-08	0.0791839	7.56805	Upregulation	0.246732
SRGAP2B	5.9745	1.89544	2.30792e-09	2.72052e-08	0.088743	7.56535	Upregulation	0.189544
NBEA	5.96873	2.43269	2.3911e-09	2.81675e-08	0.0793266	7.55025	Upregulation	0.243269
CORO2B	5.9603	1.64126	2.51779e-09	2.95878e-08	0.094878	7.52889	Upregulation	0.164126
AC022217.3	5.96028	6.3039	2.51813e-09	2.95878e-08	0.0624911	7.52889	Upregulation	0.63039
TMCC1	5.95356	1.08773	2.62371e-09	3.07691e-08	0.14353	7.51189	Upregulation	0.108773
L3MBTL4	5.91158	2.87708	3.38845e-09	3.94593e-08	0.074761	7.40385	Upregulation	0.287708
CEP83	5.89956	1.12142	3.64462e-09	4.23348e-08	0.121986	7.3733	Upregulation	0.112142
INPP5A	5.85491	1.32909	4.77269e-09	5.52277e-08	0.109859	7.25784	Upregulation	0.132909
IFNG-AS1	5.84447	1.49322	5.0818e-09	5.87118e-08	0.132972	7.23127	Upregulation	0.149322
AC244131.2	5.83558	8.70577	5.36025e-09	6.18312e-08	0.0604937	7.20879	Upregulation	0.870577
CD302	5.8067	3.44207	6.37158e-09	7.29909e-08	0.066914	7.13673	Upregulation	0.344207
CDK8	5.80077	1.36835	6.60116e-09	7.555e-08	0.11528	7.12177	Upregulation	0.136835
RTTN	5.79555	1.82515	6.80963e-09	7.78386e-08	0.0911685	7.1088	Upregulation	0.182515
GAB2	5.77784	1.45416	7.56668e-09	8.62229e-08	0.106577	7.06438	Upregulation	0.145416
TMEM260	5.75758	1.03996	8.53287e-09	9.68708e-08	0.134827	7.01381	Upregulation	0.103996
INSR	5.71666	2.62535	1.08638e-08	1.22535e-07	0.0713369	6.91174	Upregulation	0.262535
ABHD17B	5.71387	1.37949	1.10437e-08	1.24373e-07	0.104437	6.90527	Upregulation	0.137949
STK39	5.7067	1.2595	1.15186e-08	1.2957e-07	0.113711	6.88749	Upregulation	0.12595
DOP1A	5.69384	1.20502	1.24212e-08	1.39286e-07	0.120559	6.85609	Upregulation	0.120502
PDE8A	5.68755	1.3927	1.28874e-08	1.44336e-07	0.108004	6.84062	Upregulation	0.13927
MIB1	5.67636	1.72818	1.37592e-08	1.53865e-07	0.0898844	6.81286	Upregulation	0.172818
AC104365.1	5.63558	6.9273	1.74468e-08	1.94448e-07	0.0587816	6.7112	Upregulation	0.69273
MFSD4B	5.61311	1.0862	1.98719e-08	2.20738e-07	0.121843	6.65612	Upregulation	0.10862
NF1	5.60622	1.12149	2.06795e-08	2.29152e-07	0.120845	6.63988	Upregulation	0.112149
CCDC146	5.56458	2.71618	2.62788e-08	2.89012e-07	0.0691967	6.53908	Upregulation	0.271618
PRPF39	5.55037	1.05786	2.85063e-08	3.12663e-07	0.12113	6.50492	Upregulation	0.105786
BTRC	5.54206	1.59717	2.98932e-08	3.27581e-07	0.0910258	6.48468	Upregulation	0.159717
SNTB1	5.51629	1.19827	3.4623e-08	3.78166e-07	0.135397	6.42232	Upregulation	0.119827
BOLA2	5.50277	1.52051	3.73871e-08	4.07871e-07	0.0917392	6.38948	Upregulation	0.152051
WRN	5.46344	1.39714	4.66994e-08	5.07043e-07	0.0993009	6.29495	Upregulation	0.139714
RAPGEF2	5.45814	1.42913	4.81137e-08	5.22245e-07	0.108147	6.28213	Upregulation	0.142913
AC053513.1	5.40833	5.27253	6.36159e-08	6.86036e-07	0.0574975	6.16365	Upregulation	0.527253
GPHN	5.40404	1.48509	6.51564e-08	7.02028e-07	0.111428	6.15365	Upregulation	0.148509
THRB	5.3965	5.00677	6.79524e-08	7.30863e-07	0.0580682	6.13616	Upregulation	0.500677
AC131571.1	5.37338	6.90005	7.72721e-08	8.27696e-07	0.0560708	6.08213	Upregulation	0.690005
AL158152.1	5.35728	1.60168	8.44856e-08	9.02058e-07	0.0851762	6.04477	Upregulation	0.160168
AC073167.1	5.3457	6.85118	9.00696e-08	9.6e-07	0.0557854	6.01773	Upregulation	0.685118
ENOX2	5.3325	1.10707	9.68697e-08	1.02888e-06	0.118847	5.98763	Upregulation	0.110707
WDR27	5.33241	1.41548	9.69156e-08	1.02907e-06	0.0951634	5.98755	Upregulation	0.141548
LRRC8C	5.30711	1.42548	1.11377e-07	1.17784e-06	0.0980168	5.92891	Upregulation	0.142548
SULF2	5.29854	1.73056	1.1673e-07	1.23125e-06	0.0803253	5.90965	Upregulation	0.173056
AC009093.2	5.28394	4.19832	1.26433e-07	1.32861e-06	0.0584962	5.8766	Upregulation	0.419832
RAP1GAP2	5.27783	1.46049	1.30723e-07	1.37252e-06	0.0977315	5.86248	Upregulation	0.146049
THUMPD2	5.23334	1.12803	1.66475e-07	1.73495e-06	0.112998	5.76071	Upregulation	0.112803
DISP1	5.22824	1.97807	1.71133e-07	1.78197e-06	0.0774718	5.7491	Upregulation	0.197807
GBE1	5.21507	1.34208	1.83744e-07	1.90733e-06	0.103581	5.71958	Upregulation	0.134208
AC104162.2	5.20985	1.94193	1.8899e-07	1.959e-06	0.074761	5.70797	Upregulation	0.194193
LIX1	5.20275	2.41757	1.96361e-07	2.03023e-06	0.06777	5.69246	Upregulation	0.241757
CBR4	5.19698	1.11844	2.02547e-07	2.09182e-06	0.118562	5.67947	Upregulation	0.111844
AC108879.1	5.14975	2.12848	2.60833e-07	2.67491e-06	0.0788986	5.57269	Upregulation	0.212848
LAMC1	5.14441	1.26266	2.6836e-07	2.74902e-06	0.100442	5.56082	Upregulation	0.126266
FAM168A	5.1295	1.56456	2.90506e-07	2.96923e-06	0.087031	5.52736	Upregulation	0.156456
ARSB	5.12737	1.73339	2.93815e-07	3.00138e-06	0.0827507	5.52268	Upregulation	0.173339
FRY	5.11592	2.27519	3.12208e-07	3.18305e-06	0.0703381	5.49716	Upregulation	0.227519
ANKS1A	5.10542	1.82497	3.30053e-07	3.35843e-06	0.0771865	5.47386	Upregulation	0.182497
RAPGEF5	5.08877	2.45739	3.6039e-07	3.65594e-06	0.06777	5.437	Upregulation	0.245739
AC018816.1	5.08677	7.37105	3.64215e-07	3.69372e-06	0.0529319	5.43254	Upregulation	0.737105
KIAA1958	5.08092	1.92915	3.75621e-07	3.80728e-06	0.0756171	5.41938	Upregulation	0.192915
INSYN2B	5.06327	5.20023	4.12134e-07	4.16815e-06	0.0539307	5.38006	Upregulation	0.520023
ZFYVE16	5.05926	1.10598	4.2088e-07	4.25425e-06	0.104865	5.37118	Upregulation	0.110598
HIP1	5.04675	1.62393	4.49388e-07	4.53239e-06	0.0840348	5.34367	Upregulation	0.162393
P2RY14	5.0407	1.95095	4.63831e-07	4.67548e-06	0.0794693	5.33017	Upregulation	0.195094
U2AF1L5	5.03819	3.61681	4.6995e-07	4.73586e-06	0.0572122	5.3246	Upregulation	0.361681
SGCE	5.02479	1.41792	5.03993e-07	5.06776e-06	0.0871736	5.29518	Upregulation	0.141792
AMBRA1	5.01215	1.07402	5.38262e-07	5.40492e-06	0.109003	5.26721	Upregulation	0.107402
DPH6	5.0099	1.25868	5.44582e-07	5.46538e-06	0.110715	5.26238	Upregulation	0.125868
MAP4K3	5.00971	1.94931	5.45131e-07	5.46939e-06	0.0723356	5.26206	Upregulation	0.194931
AC105402.3	5.00679	5.7519	5.53443e-07	5.5467e-06	0.0526466	5.25597	Upregulation	0.57519
LINC00624	5.00661	2.78382	5.53965e-07	5.55042e-06	0.0614924	5.25567	Upregulation	0.278382
AC011450.1	5.00349	2.08457	5.63017e-07	5.63648e-06	0.0697674	5.24899	Upregulation	0.208457
PSD3	4.98898	2.58762	6.06983e-07	6.06668e-06	0.0646312	5.21705	Upregulation	0.258762
MIR4435-2HG	4.95871	2.25228	7.09638e-07	7.0446e-06	0.0723356	5.15214	Upregulation	0.225228
PKD2L2	4.95012	2.47742	7.4166e-07	7.3585e-06	0.0630618	5.13321	Upregulation	0.247742
SOX5	4.93155	2.62433	8.15808e-07	8.07447e-06	0.11471	5.09289	Upregulation	0.262433
NARS2	4.86566	1.27925	1.14077e-06	1.11591e-05	0.0958767	4.95237	Upregulation	0.127925
IGLV10-54	4.86564	1.39758	1.14088e-06	1.11591e-05	0.0574975	4.95237	Upregulation	0.139758
AC004797.1	4.86082	2.47561	1.16903e-06	1.14223e-05	0.0626338	4.94225	Upregulation	0.247561
ARMH4	4.8558	5.95721	1.19903e-06	1.17091e-05	0.0510772	4.93148	Upregulation	0.595721
LINC01811	4.84069	3.27303	1.29391e-06	1.26121e-05	0.0569268	4.89921	Upregulation	0.327303
CENPP	4.82946	2.79673	1.36902e-06	1.33158e-05	0.0622057	4.87563	Upregulation	0.279673
AC061958.1	4.82255	3.47674	1.41735e-06	1.37677e-05	0.0563561	4.86114	Upregulation	0.347674
AC087286.2	4.81737	25.7198	1.45461e-06	1.41183e-05	0.0497931	4.85022	Upregulation	2.57198
THSD4-AS1	4.81737	25.6799	1.45461e-06	1.41183e-05	0.0497931	4.85022	Upregulation	2.56799
TET3	4.79505	1.75232	1.62634e-06	1.57517e-05	0.074333	4.80267	Upregulation	0.175232
ARL17A	4.79362	1.52403	1.63799e-06	1.58603e-05	0.0794693	4.79969	Upregulation	0.152403
SFMBT2	4.78678	1.70977	1.69477e-06	1.63971e-05	0.0797546	4.78523	Upregulation	0.170977
CSAD	4.77562	1.67567	1.79155e-06	1.73015e-05	0.075189	4.76192	Upregulation	0.167567
KLHDC10	4.77417	1.00649	1.80454e-06	1.74223e-05	0.116992	4.7589	Upregulation	0.100649
ARL17B	4.75007	2.13683	2.03347e-06	1.95398e-05	0.0650592	4.70908	Upregulation	0.213683
HIST2H2AC	4.74103	1.46214	2.12637e-06	2.03897e-05	0.0793266	4.69059	Upregulation	0.146214
MRTFB	4.7186	1.15262	2.37469e-06	2.26875e-05	0.0978742	4.64421	Upregulation	0.115262
IL6ST	4.71591	1.21293	2.40637e-06	2.29782e-05	0.0913112	4.63868	Upregulation	0.121293
NUBPL	4.71192	1.24737	2.4539e-06	2.34005e-05	0.0978742	4.63077	Upregulation	0.124737
DZIP3	4.70378	1.01152	2.55383e-06	2.43165e-05	0.107861	4.6141	Upregulation	0.101152
ERMP1	4.69419	1.9227	2.67661e-06	2.54393e-05	0.0683407	4.59449	Upregulation	0.19227
CPLANE1	4.67236	1.28559	2.97757e-06	2.81825e-05	0.0884577	4.55002	Upregulation	0.128559
HIST1H2BD	4.65482	2.47055	3.24268e-06	3.06285e-05	0.0604937	4.51387	Upregulation	0.247055
TRPS1	4.64818	1.28143	3.34879e-06	3.15693e-05	0.0937366	4.50073	Upregulation	0.128143
CRADD	4.64815	1.85807	3.34919e-06	3.15693e-05	0.0759024	4.50073	Upregulation	0.185807
TYW1B	4.64592	1.52573	3.38568e-06	3.1905e-05	0.080468	4.49614	Upregulation	0.152573
ADAM23	4.62817	2.38262	3.68919e-06	3.46848e-05	0.0652019	4.45986	Upregulation	0.238262
PREPL	4.57263	1.08458	4.8165e-06	4.49639e-05	0.0964474	4.34714	Upregulation	0.108458
ERP27	4.55886	3.04237	5.14323e-06	4.78149e-05	0.054216	4.32044	Upregulation	0.304237
CEP128	4.54077	2.79726	5.60503e-06	5.19235e-05	0.0617777	4.28464	Upregulation	0.279726
FP236383.5	4.53909	5.13597	5.64971e-06	5.23241e-05	0.0485091	4.2813	Upregulation	0.513597
KATNAL1	4.49699	1.10547	6.89232e-06	6.34152e-05	0.0965901	4.19781	Upregulation	0.110547
LINC02340	4.48659	6.21504	7.23712e-06	6.64207e-05	0.0470823	4.1777	Upregulation	0.621504
AC098829.1	4.48289	8.5459	7.36392e-06	6.75337e-05	0.0465116	4.17048	Upregulation	0.85459
AL354733.3	4.47802	2.74289	7.53395e-06	6.90066e-05	0.054644	4.16111	Upregulation	0.274289
NPC1	4.46801	1.69215	7.89513e-06	7.22243e-05	0.0699101	4.14132	Upregulation	0.169215
AC016831.7	4.46473	4.09857	8.01682e-06	7.32644e-05	0.0495078	4.13511	Upregulation	0.409857
AC068888.1	4.46296	4.72574	8.08344e-06	7.38178e-05	0.048081	4.13184	Upregulation	0.472574
TIAM2	4.442	1.82264	8.91258e-06	8.11063e-05	0.0649165	4.09095	Upregulation	0.182264
AC092640.1	4.41708	25.639	1.00045e-05	9.075e-05	0.0456556	4.04215	Upregulation	2.5639
FCER1G	4.39956	3.22368	1.08471e-05	9.80529e-05	0.0499358	4.00854	Upregulation	0.322368
CSTF3	4.38983	1.18052	1.1344e-05	0.000102291	0.088315	3.99016	Upregulation	0.118052
TMEM117	4.37445	1.33958	1.21739e-05	0.000109505	0.0960194	3.96057	Upregulation	0.133958
GPR89B	4.37113	1.15846	1.23604e-05	0.000111074	0.0898844	3.95439	Upregulation	0.115846
SATB1-AS1	4.36531	1.24223	1.26941e-05	0.000113877	0.0900271	3.94357	Upregulation	0.124223
FAM135A	4.36478	1.08582	1.27254e-05	0.000114129	0.0981595	3.9426	Upregulation	0.108582
FKBP2	4.3567	1.11555	1.32036e-05	0.000118274	0.112998	3.92711	Upregulation	0.111555
AC079447.1	4.3277	7.27559	1.50677e-05	0.00013451	0.0450849	3.87125	Upregulation	0.727559
XRCC4	4.31842	1.46325	1.57147e-05	0.000140115	0.0811813	3.85351	Upregulation	0.146325
PCCA	4.31349	1.64967	1.60697e-05	0.000143176	0.0726209	3.84413	Upregulation	0.164967
EXT1	4.30651	2.72879	1.6585e-05	0.00014748	0.0549294	3.83127	Upregulation	0.272879
AC092683.2	4.27904	25.5582	1.877e-05	0.000166223	0.0442288	3.77931	Upregulation	2.55582
IGF1R	4.27889	2.94164	1.87828e-05	0.000166296	0.0523612	3.77912	Upregulation	0.294164
MCU	4.23873	1.52603	2.24789e-05	0.00019735	0.0753317	3.70476	Upregulation	0.152603
FOCAD	4.23767	2.34971	2.25856e-05	0.000198143	0.0572122	3.70302	Upregulation	0.234971
CDC14A	4.23609	1.10717	2.27448e-05	0.000199445	0.0998716	3.70018	Upregulation	0.110717
DAB1	4.22383	25.696	2.40187e-05	0.000210112	0.0436582	3.67755	Upregulation	2.5696
AL392172.2	4.2193	3.7492	2.45059e-05	0.000214016	0.0475103	3.66955	Upregulation	0.37492
FYB1	4.20254	1.06347	2.63935e-05	0.000229897	0.0687687	3.63847	Upregulation	0.106347
CROCC	4.19127	1.06686	2.77399e-05	0.00024088	0.0905978	3.6182	Upregulation	0.106686
AL035530.2	4.18477	1.14875	2.8545e-05	0.000247401	0.087031	3.6066	Upregulation	0.114875
ZNF75D	4.17642	1.29948	2.9613e-05	0.000256112	0.081752	3.59157	Upregulation	0.129948
PITPNM2	4.16834	1.70546	3.06823e-05	0.000265109	0.0652019	3.57658	Upregulation	0.170546
ZNF841	4.15852	1.26947	3.20309e-05	0.000276436	0.0763304	3.55841	Upregulation	0.126947
FOXP1-AS1	4.14101	25.4681	3.45783e-05	0.000297648	0.0428021	3.5263	Upregulation	2.54681
AP003086.1	4.12807	5.10399	3.65823e-05	0.000314233	0.0440862	3.50275	Upregulation	0.510399
ZNF827	4.11647	1.05826	3.84725e-05	0.00032985	0.0893137	3.48168	Upregulation	0.105826
KCNMB3	4.10164	2.67977	4.10228e-05	0.000350976	0.0510772	3.45472	Upregulation	0.267977
LINC02100	4.08856	3.90041	4.34053e-05	0.000370235	0.0457983	3.43152	Upregulation	0.390041
SLC10A7	4.08811	1.66977	4.34904e-05	0.000370788	0.067342	3.43087	Upregulation	0.166977
TCF20	4.08317	1.02877	4.44263e-05	0.000378326	0.0893137	3.42213	Upregulation	0.102877
UBASH3B	4.07989	2.18802	4.50567e-05	0.000383168	0.0573548	3.41661	Upregulation	0.218802
ZNF124	4.07117	1.02694	4.67783e-05	0.000397246	0.0881723	3.40094	Upregulation	0.102694
JADE3	4.03025	1.37081	5.57176e-05	0.000470214	0.0767585	3.3277	Upregulation	0.137081
LINC02328	4.02505	1.86104	5.69623e-05	0.000480386	0.0637751	3.31841	Upregulation	0.186104
MTCP1	4.0071	5.22912	6.14701e-05	0.000516973	0.0426594	3.28653	Upregulation	0.522912
TRAF3IP2-AS1	4.00578	1.29171	6.18139e-05	0.000519506	0.0750464	3.28441	Upregulation	0.129171
DISC1	4.00358	2.85953	6.23903e-05	0.00052399	0.0495078	3.28068	Upregulation	0.285953
CCL4	3.99838	1.54578	6.37769e-05	0.000535144	0.0532173	3.27153	Upregulation	0.154578
AL137856.1	3.9653	6.40518	7.3303e-05	0.000612548	0.041518	3.21286	Upregulation	0.640518
INKA2	3.96273	3.22051	7.40968e-05	0.00061904	0.0459409	3.20828	Upregulation	0.322051
MCPH1-AS1	3.95594	2.67934	7.62339e-05	0.000636314	0.0492224	3.19633	Upregulation	0.267934
GAS7	3.95596	1.99917	7.62284e-05	0.000636314	0.0564988	3.19633	Upregulation	0.199917
AC097634.3	3.95527	5.44239	7.64494e-05	0.000637677	0.0419461	3.1954	Upregulation	0.544239
CRACR2A	3.95043	1.00091	7.80105e-05	0.000650253	0.0913112	3.18692	Upregulation	0.100091
CLYBL	3.94937	1.25068	7.83576e-05	0.000652998	0.0780425	3.18509	Upregulation	0.125068
AC009126.1	3.94504	1.66861	7.97861e-05	0.000664298	0.0613497	3.17764	Upregulation	0.166861
HIST2H2BF	3.94337	1.55861	8.03437e-05	0.000668484	0.0629191	3.17491	Upregulation	0.155861
AP4E1	3.93653	1.23817	8.26684e-05	0.000687513	0.0776145	3.16272	Upregulation	0.123817
DPYD-AS1	3.93396	25.4353	8.35585e-05	0.000694443	0.040662	3.15836	Upregulation	2.54353
AHCYL2	3.92004	1.05923	8.85347e-05	0.000734631	0.0954487	3.13393	Upregulation	0.105923
PIGN	3.86287	1.0298	0.000112061	0.000920039	0.0867456	3.03619	Upregulation	0.10298
