# Supplementary material for: Single-cell transcriptomic analysis reveals a systemic immune dysregulation in COVID-19-associated pediatric encephalopathy
Source: Signal Transduct Target Ther. 2023 Oct 18;8:398. doi: 10.1038/s41392-023-01641-y (PMC10582072; doi:10.1038/s41392-023-01641-y)
Supplement: Supplementary file 7 — Supplementary Table 6 [file 41392_2023_1641_MOESM7_ESM.xls]

## Sheet: Sheet 1
Table S6. The DEGs list of classical monocytes (Mono_CD14) cells related to Fig 6
Sheet 2, Upregulated genes in COVID-19 patients with mild-moderate symptoms
Sheet 3, Upregulated genes in COVID-19 patients with severe symptoms
Sheet 4, Upregulated genes in COVID-19 patients with non-acute necrotizing encephalopathy
Sheet 5, Upregulated genes in COVID-19 patients with acute necrotizing encephalopathy

## Sheet: Sheet 2
names	scores	logfoldchanges	pvals	pvals_adj	pct_nz_group	log(pvalue)	Signature	size
FP236383.3	53.5437	205.521	0	0	1	inf	Upregulation	20.5521
FP671120.4	53.1299	55.428	0	0	0.992273	inf	Upregulation	5.5428
RBFOX2	51.0047	40.8945	0	0	0.952582	inf	Upregulation	4.08945
DPYD	46.3875	9.33649	0	0	0.967334	inf	Upregulation	0.933649
FKBP5	41.0007	5.96898	0	0	0.871092	inf	Upregulation	0.596898
PLXDC2	38.4631	5.91964	0	0	0.911135	inf	Upregulation	0.591964
AOAH	37.072	5.51491	7.94445e-301	1.9385e-297	0.89287	296.713	Upregulation	0.551491
SSH2	35.1997	4.77946	2.02054e-271	3.36154e-268	0.848613	267.473	Upregulation	0.477946
ACSL1	34.1493	5.58005	1.36742e-255	2.00196e-252	0.770285	251.699	Upregulation	0.558005
ARHGAP15	33.8451	5.59503	4.28457e-251	5.6007e-248	0.706709	247.252	Upregulation	0.559503
DLEU2	32.9078	4.45675	1.70256e-237	2.01017e-234	0.73797	233.697	Upregulation	0.445675
UTRN	32.8233	4.70895	2.73481e-236	3.12802e-233	0.788901	232.505	Upregulation	0.470895
SPIDR	32.7459	4.50437	3.46997e-235	3.84862e-232	0.721461	231.415	Upregulation	0.450437
SIPA1L1	32.5344	5.02241	3.48073e-232	3.53884e-229	0.708816	228.451	Upregulation	0.502241
IRAK3	31.7179	3.84864	8.79425e-221	8.04696e-218	0.837373	217.094	Upregulation	0.384864
APOO	31.7126	7.0816	1.04121e-220	9.29496e-218	0.604145	217.032	Upregulation	0.70816
SLC8A1	31.383	4.45978	3.44666e-216	3.0036e-213	0.7464	212.522	Upregulation	0.445978
CELF2	31.0134	3.90525	3.56015e-211	3.03035e-208	0.848964	207.519	Upregulation	0.390525
MALAT1	31.0107	45.2452	3.87207e-211	3.22094e-208	1	207.492	Upregulation	4.52452
ZEB2	30.9856	6.24597	8.4389e-211	6.86383e-208	0.928697	207.163	Upregulation	0.624597
ARHGAP26	30.9477	3.95608	2.72685e-210	2.16969e-207	0.832455	206.664	Upregulation	0.395608
ZSWIM6	30.9054	3.99047	1.00995e-209	7.86496e-207	0.737619	206.104	Upregulation	0.399047
IFITM3	30.8202	10.3194	1.40438e-208	1.07087e-205	0.953284	204.97	Upregulation	1.03194
LRMDA	30.6668	4.28815	1.57612e-206	1.1773e-203	0.71268	202.929	Upregulation	0.428815
JARID2	30.1895	3.89603	3.25191e-200	2.38046e-197	0.735862	196.623	Upregulation	0.389603
ZFAND3	30.1459	3.74696	1.21434e-199	8.5473e-197	0.724622	196.068	Upregulation	0.374696
FOXP1	29.8396	3.89534	1.19717e-195	8.11441e-193	0.793116	192.091	Upregulation	0.389534
DOCK8	29.2921	3.62732	1.30923e-188	8.71257e-186	0.874956	185.06	Upregulation	0.362732
DIAPH2	28.9539	3.60882	2.50947e-184	1.5836e-181	0.700386	180.8	Upregulation	0.360882
MED13L	28.8118	3.36322	1.52491e-182	9.45987e-180	0.769231	179.024	Upregulation	0.336322
ARHGAP24	28.7389	4.81549	1.24518e-181	7.59579e-179	0.61679	178.119	Upregulation	0.481549
USP15	28.6108	3.50449	4.93752e-180	2.96259e-177	0.911135	176.528	Upregulation	0.350449
SIK3	28.4647	3.64847	3.20883e-178	1.8943e-175	0.695469	174.723	Upregulation	0.364847
TBXAS1	28.3769	3.16579	3.90022e-177	2.26591e-174	0.848261	173.645	Upregulation	0.316579
PLCB1	28.2295	4.31384	2.53904e-175	1.45205e-172	0.662452	171.838	Upregulation	0.431384
CCDC200	28.2212	9.71967	3.20899e-175	1.80696e-172	0.528627	171.743	Upregulation	0.971967
LINC01619	28.0428	7.19234	4.89416e-173	2.71411e-170	0.533193	169.566	Upregulation	0.719234
MBNL1	27.8561	3.75259	9.0876e-171	4.82051e-168	0.89006	167.317	Upregulation	0.375259
TEX14	27.4443	11.037	8.13161e-166	4.1919e-163	0.513523	162.378	Upregulation	1.1037
TBC1D5	27.3402	3.76837	1.41171e-164	7.17639e-162	0.631893	161.144	Upregulation	0.376837
IFITM2	27.2476	7.26467	1.77286e-163	8.88883e-161	0.925887	160.051	Upregulation	0.726467
SBF2	27.1721	3.4623	1.38756e-162	6.86301e-160	0.651914	159.163	Upregulation	0.34623
COP1	27.083	3.32638	1.56352e-161	7.5298e-159	0.657534	158.123	Upregulation	0.332638
ATG7	26.9394	3.48441	7.60131e-160	3.61319e-157	0.652968	156.442	Upregulation	0.348441
PICALM	26.8311	2.98006	1.40211e-158	6.41481e-156	0.806112	155.193	Upregulation	0.298006
DOCK2	26.5554	3.02144	2.22529e-155	9.813e-153	0.776256	152.008	Upregulation	0.302144
PAN3	26.3492	3.58091	5.24302e-153	2.28452e-150	0.618546	149.641	Upregulation	0.358091
MAML3	26.2239	3.71507	1.4207e-151	5.97689e-149	0.602037	148.224	Upregulation	0.371507
SPTLC2	25.9408	2.92331	2.31038e-148	9.60932e-146	0.700738	145.017	Upregulation	0.292331
ELMO1	25.8445	3.46915	2.80354e-147	1.15295e-144	0.61117	143.938	Upregulation	0.346915
RBM47	25.6323	3.12583	6.65616e-145	2.70691e-142	0.694766	141.568	Upregulation	0.312583
ASAP1	25.614	3.06591	1.06414e-144	4.28008e-142	0.652266	141.369	Upregulation	0.306591
PTPRC	25.5923	4.65196	1.85861e-144	7.39422e-142	0.955392	141.131	Upregulation	0.465196
ARL15	25.5356	5.00083	7.94124e-144	3.12535e-141	0.513523	140.505	Upregulation	0.500083
VPS13B	25.4421	4.20941	8.625e-143	3.32299e-140	0.537057	139.478	Upregulation	0.420941
AKAP13	25.3838	3.14813	3.80516e-142	1.45076e-139	0.891816	138.838	Upregulation	0.314813
GAB2	25.1904	3.20526	5.09919e-140	1.92408e-137	0.621005	136.716	Upregulation	0.320526
NBPF26	25.1483	2.81985	1.47604e-139	5.51272e-137	0.694064	136.259	Upregulation	0.281985
FNDC3B	24.9431	3.23257	2.53423e-137	9.36922e-135	0.621005	134.028	Upregulation	0.323257
MEF2A	24.9135	3.11108	5.31559e-137	1.94556e-134	0.646646	133.711	Upregulation	0.311108
DENND1A	24.4505	2.85948	4.9659e-132	1.78193e-129	0.66491	128.749	Upregulation	0.285948
SAMSN1	24.4386	3.46152	6.65738e-132	2.3657e-129	0.634703	128.626	Upregulation	0.346152
AGTPBP1	24.3669	2.78538	3.83487e-131	1.34962e-128	0.686688	127.87	Upregulation	0.278538
CHST11	24.366	3.35362	3.92772e-131	1.36913e-128	0.624166	127.864	Upregulation	0.335362
MAML2	24.2864	3.75441	2.72653e-130	9.4145e-128	0.564103	127.026	Upregulation	0.375441
LRRK2	23.882	2.93911	4.71276e-126	1.61207e-123	0.788901	122.793	Upregulation	0.293911
UBE2E2	23.7099	3.373	2.8534e-124	9.58141e-122	0.575342	121.019	Upregulation	0.3373
RABGAP1L	23.6285	2.9464	1.96529e-123	6.42248e-121	0.637864	120.192	Upregulation	0.29464
NCOA2	23.5885	3.20011	5.05442e-123	1.63714e-120	0.572181	119.786	Upregulation	0.320011
FAM49A	23.5736	2.84864	7.19114e-123	2.3088e-120	0.658588	119.637	Upregulation	0.284864
LPP	23.5509	3.2772	1.22929e-122	3.91246e-120	0.577801	119.408	Upregulation	0.32772
ZBTB20	23.1387	4.33056	1.8891e-118	5.81035e-116	0.488936	115.236	Upregulation	0.433056
SMCHD1	22.9393	2.81094	1.88376e-116	5.74564e-114	0.811732	113.241	Upregulation	0.281094
SRGAP2B	22.8757	3.50149	8.10816e-116	2.45262e-113	0.519845	112.61	Upregulation	0.350149
RNF144B	22.8464	2.88919	1.5873e-115	4.72331e-113	0.685283	112.326	Upregulation	0.288919
AC138123.1	22.7001	29.5965	4.46952e-114	1.30871e-111	0.423955	110.883	Upregulation	2.95965
PPP3CA	22.6509	2.8334	1.36825e-113	3.97456e-111	0.618897	110.401	Upregulation	0.28334
LYN	22.6224	3.05354	2.61102e-113	7.52488e-111	0.89568	110.124	Upregulation	0.305354
TUT7	22.5856	2.83837	6.00732e-113	1.71776e-110	0.603091	109.765	Upregulation	0.283837
TRPS1	22.5714	3.05348	8.27211e-113	2.34704e-110	0.582719	109.629	Upregulation	0.305348
FGD4	22.5578	2.89245	1.12547e-112	3.16872e-110	0.587285	109.499	Upregulation	0.289245
JMJD1C	22.5003	2.46583	4.12426e-112	1.13498e-109	0.72111	108.945	Upregulation	0.246583
IQGAP2	22.4901	2.49784	5.18809e-112	1.41708e-109	0.719705	108.849	Upregulation	0.249784
BIRC6	22.4834	2.62648	6.03944e-112	1.6374e-109	0.621356	108.786	Upregulation	0.262648
HDAC9	22.4787	3.67042	6.70479e-112	1.80443e-109	0.530383	108.744	Upregulation	0.367042
ANKRD44	22.4606	2.76056	1.0075e-111	2.69165e-109	0.709168	108.57	Upregulation	0.276056
GNAQ	22.2831	2.42288	5.3888e-110	1.42924e-107	0.701791	106.845	Upregulation	0.242288
TCF12	22.2567	3.38111	9.72124e-110	2.55976e-107	0.514226	106.592	Upregulation	0.338111
RIPOR2	22.1922	2.87214	4.08679e-109	1.06843e-106	0.800492	105.971	Upregulation	0.287214
KYNU	22.0942	2.86662	3.5928e-108	9.26057e-106	0.596417	105.033	Upregulation	0.286662
ZDHHC20	21.938	2.67353	1.12868e-106	2.88886e-104	0.606603	103.539	Upregulation	0.267353
PRKCB	21.8729	2.68573	4.71162e-106	1.19757e-103	0.827889	102.922	Upregulation	0.268573
ADAMTSL4-AS1	21.7133	5.21538	1.53749e-104	3.88094e-102	0.432385	101.411	Upregulation	0.521538
USP3	21.6876	2.27157	2.68679e-104	6.73556e-102	0.790657	101.172	Upregulation	0.227157
MCTP1	21.6557	2.93689	5.37046e-104	1.33717e-101	0.561293	100.874	Upregulation	0.293689
EXT1	21.6266	3.7457	1.00988e-103	2.49748e-101	0.484721	100.602	Upregulation	0.37457
MARCH1	21.6187	2.60821	1.19896e-103	2.94517e-101	0.738321	100.531	Upregulation	0.260821
VMP1	21.4011	2.41433	1.30393e-101	3.11929e-99	0.813137	98.5059	Upregulation	0.241433
AC022217.3	21.3836	29.7535	1.89862e-101	4.48331e-99	0.399368	98.3484	Upregulation	2.97535
KMT2C	21.3682	2.24864	2.6434e-101	6.20199e-99	0.70987	98.2075	Upregulation	0.224864
EIF4G3	21.3504	2.8359	3.86509e-101	9.01059e-99	0.547594	98.0452	Upregulation	0.28359
PIAS1	21.1302	2.32719	4.20191e-99	9.67258e-97	0.655427	96.0145	Upregulation	0.232719
TBC1D22A	21.0444	2.67921	2.57621e-98	5.89325e-96	0.581314	95.2296	Upregulation	0.267921
PTPRJ	21.038	2.62541	2.94548e-98	6.69611e-96	0.583421	95.1742	Upregulation	0.262541
NUMB	21.0017	2.15475	6.32389e-98	1.42877e-95	0.706709	94.845	Upregulation	0.215475
SRGAP2	20.9945	2.72917	7.36685e-98	1.6542e-95	0.549701	94.7814	Upregulation	0.272917
SMAP2	20.9921	2.74003	7.74707e-98	1.72897e-95	0.897787	94.7622	Upregulation	0.274003
AP3B1	20.9791	2.48243	1.01869e-97	2.2461e-95	0.572884	94.6486	Upregulation	0.248243
SLCO3A1	20.9482	2.44283	1.94865e-97	4.27082e-95	0.633649	94.3695	Upregulation	0.244283
CUX1	20.7476	2.0852	1.28916e-95	2.80861e-93	0.74359	92.5515	Upregulation	0.20852
STK17B	20.6969	2.41655	3.69298e-95	7.99804e-93	0.87039	92.097	Upregulation	0.241655
IFI27	20.5535	11.2132	7.15729e-94	1.53195e-91	0.38602	90.8148	Upregulation	1.12132
MNDA	20.494	5.1845	2.43442e-93	5.15042e-91	0.965227	90.2882	Upregulation	0.51845
MAP3K5	20.4605	2.70944	4.84171e-93	1.01846e-90	0.530734	89.9921	Upregulation	0.270944
RUNX1	20.3489	2.72164	4.7435e-92	9.92095e-90	0.550404	89.0034	Upregulation	0.272164
ITFG1	20.3189	3.07459	8.7584e-92	1.8214e-89	0.482262	88.7396	Upregulation	0.307459
CD163	20.2377	2.59991	4.56201e-91	9.43356e-89	0.609765	88.0253	Upregulation	0.259991
PELI1	20.1564	2.65229	2.36502e-90	4.86303e-88	0.617141	87.3131	Upregulation	0.265229
FCHSD2	20.1067	3.14265	6.4451e-90	1.31786e-87	0.514226	86.8801	Upregulation	0.314265
ELF2	19.994	2.50914	6.20722e-89	1.26217e-86	0.594661	85.8989	Upregulation	0.250914
NSF	19.9798	2.75157	8.26207e-89	1.67072e-86	0.512469	85.7771	Upregulation	0.275157
MIR181A1HG	19.7832	4.16235	4.15626e-87	8.31276e-85	0.415525	84.0803	Upregulation	0.416235
LYST	19.6479	2.23001	6.03033e-86	1.19954e-83	0.82824	82.921	Upregulation	0.223001
EVI5	19.5625	2.2204	3.23172e-85	6.32535e-83	0.564103	82.1989	Upregulation	0.22204
ASH1L	19.5261	2.29374	6.58616e-85	1.28223e-82	0.57464	81.892	Upregulation	0.229374
S100A8	19.525	68.6672	6.73785e-85	1.30483e-82	0.987004	81.8844	Upregulation	6.86672
AC105052.4	19.4496	7.58231	2.93521e-84	5.65429e-82	0.366351	81.2476	Upregulation	0.758231
ST6GALNAC3	19.4162	5.08106	5.62889e-84	1.07866e-81	0.384615	80.9671	Upregulation	0.508106
PRKCE	19.3788	4.13451	1.1651e-83	2.22104e-81	0.410608	80.6534	Upregulation	0.413451
PIK3R5	19.3719	2.37845	1.33292e-83	2.52779e-81	0.563751	80.5973	Upregulation	0.237845
AL163541.1	19.3235	11.1591	3.40747e-83	6.4287e-81	0.361433	80.1919	Upregulation	1.11591
STAG1	19.296	3.14311	5.80004e-83	1.0831e-80	0.451001	79.9653	Upregulation	0.314311
DOCK5	19.255	2.45371	1.28266e-82	2.37104e-80	0.537057	79.6251	Upregulation	0.245371
TAOK3	19.2032	2.05542	3.48189e-82	6.37204e-80	0.658237	79.1957	Upregulation	0.205542
CMIP	19.1777	2.03296	5.68297e-82	1.03484e-79	0.66491	78.9851	Upregulation	0.203296
PKN2	18.9565	2.10051	3.89921e-80	7.06509e-78	0.586934	77.1509	Upregulation	0.210051
VAV3	18.9237	2.73273	7.27225e-80	1.31119e-77	0.498771	76.8823	Upregulation	0.273273
FOXN3	18.8997	2.15036	1.14602e-79	2.04612e-77	0.678258	76.6891	Upregulation	0.215036
DENND4A	18.8083	2.85867	6.4529e-79	1.13549e-76	0.468563	75.9448	Upregulation	0.285867
TLR2	18.7795	2.1356	1.11189e-78	1.94719e-76	0.629434	75.7106	Upregulation	0.21356
IQGAP1	18.7604	1.98708	1.59278e-78	2.77606e-76	0.873551	75.5566	Upregulation	0.198708
EXOC4	18.7428	2.85448	2.2151e-78	3.84241e-76	0.471725	75.4154	Upregulation	0.285448
SLC9A9	18.7419	3.79549	2.25352e-78	3.89062e-76	0.402529	75.41	Upregulation	0.379549
FRY	18.7413	2.67497	2.27801e-78	3.91443e-76	0.503688	75.4073	Upregulation	0.267497
ITPR2	18.679	2.43659	7.33959e-78	1.24947e-75	0.51563	74.9033	Upregulation	0.243659
APBB1IP	18.5988	1.97025	3.28534e-77	5.56698e-75	0.76888	74.2544	Upregulation	0.197025
VPS13C	18.5974	1.93086	3.37545e-77	5.69331e-75	0.697225	74.2446	Upregulation	0.193086
CSGALNACT2	18.5752	2.17444	5.0986e-77	8.56026e-75	0.578152	74.0675	Upregulation	0.217444
NT5C2	18.4805	2.45134	2.96624e-76	4.93489e-74	0.497717	73.3067	Upregulation	0.245134
BCAS3	18.4703	4.17536	3.58035e-76	5.92961e-74	0.38602	73.227	Upregulation	0.417536
ROCK1	18.4103	1.889	1.08634e-75	1.79104e-73	0.746048	72.7469	Upregulation	0.1889
DISC1	18.3997	3.50467	1.32206e-75	2.16989e-73	0.409554	72.6636	Upregulation	0.350467
GIMAP7	18.3844	1.99358	1.75076e-75	2.86069e-73	0.688093	72.5435	Upregulation	0.199358
IFI16	18.3651	1.90249	2.50056e-75	4.06769e-73	0.692308	72.3907	Upregulation	0.190249
UVRAG	18.3435	2.27934	3.71734e-75	5.99376e-73	0.560941	72.2223	Upregulation	0.227934
IL1R2	18.3309	8.75813	4.69118e-75	7.53078e-73	0.350193	72.1232	Upregulation	0.875813
FBXW7	18.2985	2.31748	8.50647e-75	1.35959e-72	0.538462	71.8666	Upregulation	0.231748
TMTC2	18.287	3.50202	1.05099e-74	1.67249e-72	0.413418	71.7766	Upregulation	0.350202
PARP8	18.2331	2.30506	2.82102e-74	4.46979e-72	0.553916	71.3497	Upregulation	0.230506
WDFY3	18.1932	2.55787	5.84046e-74	9.21409e-72	0.480857	71.0355	Upregulation	0.255787
MEF2C	18.153	2.10783	1.21678e-73	1.91139e-71	0.649807	70.7187	Upregulation	0.210783
WDFY2	18.1138	2.21121	2.47974e-73	3.87867e-71	0.533895	70.4113	Upregulation	0.221121
MAP3K1	18.0923	1.935	3.6648e-73	5.6837e-71	0.709519	70.2454	Upregulation	0.1935
FAM49B	18.0882	1.87678	3.94624e-73	6.09437e-71	0.75202	70.2151	Upregulation	0.187678
ERC1	18.0659	2.94914	5.91938e-73	9.10316e-71	0.431331	70.0408	Upregulation	0.294914
USP34	18.0647	2.20573	6.04404e-73	9.25598e-71	0.537759	70.0336	Upregulation	0.220573
NIPBL	17.929	1.91709	7.00183e-72	1.06338e-69	0.626625	68.9733	Upregulation	0.191709
MYCBP2	17.8906	1.83836	1.39639e-71	2.11196e-69	0.728837	68.6753	Upregulation	0.183836
KIF13A	17.8796	2.21872	1.69998e-71	2.56053e-69	0.5353	68.5917	Upregulation	0.221872
BACH1	17.827	1.91969	4.36106e-71	6.54177e-69	0.703899	68.1843	Upregulation	0.191969
JAK2	17.7947	1.9993	7.77113e-71	1.15622e-68	0.611872	67.937	Upregulation	0.19993
EPSTI1	17.7934	2.03892	7.95084e-71	1.17817e-68	0.548648	67.9288	Upregulation	0.203892
USP32	17.7719	2.49833	1.16674e-70	1.72192e-68	0.462943	67.764	Upregulation	0.249833
FRYL	17.7681	2.4132	1.24742e-70	1.8336e-68	0.469968	67.7367	Upregulation	0.24132
SNX29	17.7474	2.17339	1.80373e-70	2.64073e-68	0.547945	67.5783	Upregulation	0.217339
TRAPPC9	17.6996	3.04735	4.22015e-70	6.15385e-68	0.417633	67.2109	Upregulation	0.304735
PHF21A	17.6912	2.16082	4.90023e-70	7.11719e-68	0.556375	67.1477	Upregulation	0.216082
RAB8B	17.6416	2.05486	1.17997e-69	1.70704e-67	0.534598	66.7678	Upregulation	0.205486
NCOA1	17.5714	2.17548	4.08266e-69	5.88305e-67	0.536003	66.2304	Upregulation	0.217548
USP25	17.5291	2.29491	8.58696e-69	1.23251e-66	0.500878	65.9092	Upregulation	0.229491
DMXL2	17.4929	2.0745	1.62311e-68	2.31158e-66	0.766772	65.6361	Upregulation	0.20745
NSMCE2	17.442	3.24866	3.95714e-68	5.61377e-66	0.404285	65.2507	Upregulation	0.324866
TET2	17.3564	1.86739	1.76348e-67	2.4921e-65	0.641728	64.6034	Upregulation	0.186739
SLC39A11	17.3358	3.03477	2.52321e-67	3.552e-65	0.403934	64.4495	Upregulation	0.303477
AC010894.3	17.3213	28.9862	3.25002e-67	4.55762e-65	0.323498	64.3413	Upregulation	2.89862
MAP2K1	17.3043	1.97764	4.36871e-67	6.10302e-65	0.561995	64.2145	Upregulation	0.197764
GSK3B	17.2868	1.86073	5.91217e-67	8.22781e-65	0.582719	64.0847	Upregulation	0.186073
QKI	17.2845	1.76391	6.15419e-67	8.53217e-65	0.803653	64.0689	Upregulation	0.176391
FTX	17.2799	2.44482	6.66673e-67	9.20789e-65	0.458377	64.0358	Upregulation	0.244482
COG5	17.2437	3.234	1.24688e-66	1.71568e-64	0.389182	63.7656	Upregulation	0.3234
NCOA3	17.2342	2.19209	1.46993e-66	2.01502e-64	0.504391	63.6957	Upregulation	0.219209
PLCL2	17.1592	2.41554	5.3672e-66	7.33003e-64	0.487882	63.1349	Upregulation	0.241554
HMGB2	17.1494	2.18812	6.34647e-66	8.63521e-64	0.731999	63.0637	Upregulation	0.218812
SYK	17.146	1.77425	6.7301e-66	9.12327e-64	0.807165	63.0398	Upregulation	0.177425
PUM2	17.1351	2.18687	8.11593e-66	1.09613e-63	0.476993	62.9601	Upregulation	0.218687
ANKRD17	17.0705	2.12298	2.46042e-65	3.3108e-63	0.505093	62.4801	Upregulation	0.212298
FAM172A	17.028	3.51413	5.09308e-65	6.82828e-63	0.373727	62.1657	Upregulation	0.351413
VTI1A	16.9979	2.81726	8.51402e-65	1.13731e-62	0.424306	61.9441	Upregulation	0.281726
XRN1	16.9728	2.3663	1.30551e-64	1.73757e-62	0.452757	61.7601	Upregulation	0.23663
NAMPT	16.9582	2.8267	1.67422e-64	2.22022e-62	0.756586	61.6536	Upregulation	0.28267
IGF2R	16.9318	1.92162	2.62282e-64	3.44078e-62	0.583421	61.4633	Upregulation	0.192162
ADK	16.8336	2.73722	1.38488e-63	1.79745e-61	0.436951	60.7453	Upregulation	0.273722
RAP1GAP2	16.7102	2.54885	1.10496e-62	1.41408e-60	0.434844	59.8495	Upregulation	0.254885
RB1	16.6748	1.97494	1.9991e-62	2.54059e-60	0.53811	59.5951	Upregulation	0.197494
ATXN1	16.6651	2.52816	2.35173e-62	2.9784e-60	0.433087	59.526	Upregulation	0.252816
UBR2	16.6583	2.05947	2.63418e-62	3.32461e-60	0.505093	59.4783	Upregulation	0.205947
ATAD2B	16.5902	2.27006	8.20579e-62	1.0321e-59	0.461187	58.9863	Upregulation	0.227006
ADAM10	16.5638	1.73438	1.27285e-61	1.59547e-59	0.62241	58.7971	Upregulation	0.173438
ZMYM2	16.5345	2.38673	2.07081e-61	2.58681e-59	0.442922	58.5872	Upregulation	0.238673
LINC00910	16.488	5.36173	4.47607e-61	5.55352e-59	0.322445	58.2554	Upregulation	0.536173
CERS6	16.4792	2.36581	5.17495e-61	6.39893e-59	0.451704	58.1939	Upregulation	0.236581
PTEN	16.4753	1.76759	5.51923e-61	6.80166e-59	0.711626	58.1674	Upregulation	0.176759
RNF149	16.4272	1.78296	1.22194e-60	1.50081e-58	0.813488	57.8237	Upregulation	0.178296
BAZ2B	16.3995	1.84248	1.92795e-60	2.36003e-58	0.553214	57.6271	Upregulation	0.184248
VCAN	16.3725	6.45052	3.00644e-60	3.64366e-58	0.971549	57.4385	Upregulation	0.645052
SCLT1	16.3653	2.30015	3.38186e-60	4.08513e-58	0.513172	57.3888	Upregulation	0.230015
PTK2B	16.3416	1.82671	4.99284e-60	5.99157e-58	0.627327	57.2225	Upregulation	0.182671
ERBIN	16.2866	1.93313	1.22873e-59	1.4697e-57	0.522304	56.8328	Upregulation	0.193313
ADAMTS2	16.2729	9.81328	1.53728e-59	1.83277e-57	0.304531	56.7369	Upregulation	0.981328
RAD51B	16.2579	5.59706	1.96356e-59	2.33339e-57	0.316473	56.632	Upregulation	0.559706
ARID1B	16.2355	1.9498	2.83063e-59	3.34206e-57	0.548648	56.476	Upregulation	0.19498
MICU1	16.2327	2.01348	2.96136e-59	3.48517e-57	0.505093	56.4578	Upregulation	0.201348
PRKAG2	16.1731	1.98154	7.80972e-59	9.13238e-57	0.545838	56.0394	Upregulation	0.198154
TMEM131L	16.0788	2.49594	3.59379e-58	4.17576e-56	0.428521	55.3793	Upregulation	0.249594
MYH9	16.0318	1.92388	7.65866e-58	8.83907e-56	0.860555	55.0536	Upregulation	0.192388
KDM4C	16.0317	2.51778	7.67964e-58	8.83907e-56	0.416228	55.0536	Upregulation	0.251778
PIP4K2A	15.9868	2.24756	1.57844e-57	1.81105e-55	0.471725	54.7421	Upregulation	0.224756
SP100	15.9719	1.8789	2.0067e-57	2.29522e-55	0.657534	54.6392	Upregulation	0.18789
B2M	15.9415	16.1714	3.2636e-57	3.72122e-55	0.997893	54.4293	Upregulation	1.61714
BTBD9	15.8873	4.18019	7.7599e-57	8.8205e-55	0.329118	54.0545	Upregulation	0.418019
CSF2RA	15.8448	2.08503	1.5268e-56	1.73011e-54	0.465402	53.7619	Upregulation	0.208503
ZBTB16	15.844	3.11281	1.54596e-56	1.74642e-54	0.368458	53.7579	Upregulation	0.311281
HELZ	15.8294	1.90958	1.94946e-56	2.19545e-54	0.52687	53.6585	Upregulation	0.190958
HERC1	15.7188	2.37594	1.12373e-55	1.25396e-53	0.433439	52.9017	Upregulation	0.237594
SRPK2	15.7091	1.80306	1.30952e-55	1.45683e-53	0.558131	52.8366	Upregulation	0.180306
MACF1	15.6343	1.91121	4.25121e-55	4.71511e-53	0.52406	52.3265	Upregulation	0.191121
SLC22A15	15.4998	2.64478	3.48037e-54	3.83689e-52	0.389884	51.416	Upregulation	0.264478
CDC42SE2	15.4746	2.15438	5.15315e-54	5.66397e-52	0.465753	51.2469	Upregulation	0.215438
BABAM2	15.4189	2.38332	1.22165e-53	1.33874e-51	0.418335	50.8733	Upregulation	0.238332
PARP4	15.3895	2.07314	1.92375e-53	2.10182e-51	0.449596	50.6774	Upregulation	0.207314
RSRP1	15.387	1.52048	2.00223e-53	2.18106e-51	0.733755	50.6613	Upregulation	0.152048
STK38	15.3834	1.6989	2.1157e-53	2.29783e-51	0.55778	50.6387	Upregulation	0.16989
SRGN	15.348	3.93306	3.65502e-53	3.94623e-51	0.982789	50.4038	Upregulation	0.393306
DIP2B	15.3465	2.63739	3.73841e-53	4.0244e-51	0.384615	50.3953	Upregulation	0.263739
FBXO11	15.3141	2.25712	6.15613e-53	6.60764e-51	0.428521	50.18	Upregulation	0.225712
DOCK11	15.2697	2.00631	1.21757e-52	1.30305e-50	0.47875	49.885	Upregulation	0.200631
ZNF609	15.2543	2.23836	1.54193e-52	1.64058e-50	0.420443	49.785	Upregulation	0.223836
RALGAPA2	15.2402	2.28166	1.91203e-52	2.02261e-50	0.427819	49.6941	Upregulation	0.228166
FAF1	15.2084	2.79256	3.11099e-52	3.27657e-50	0.365648	49.4846	Upregulation	0.279256
MANBA	15.2083	1.68689	3.11534e-52	3.27657e-50	0.578152	49.4846	Upregulation	0.168689
CREBBP	15.1813	1.75251	4.70574e-52	4.9351e-50	0.533193	49.3067	Upregulation	0.175251
PSEN1	15.1628	1.84868	6.23126e-52	6.5163e-50	0.483316	49.186	Upregulation	0.184868
KDM6A	15.151	2.40253	7.45757e-52	7.75439e-50	0.402178	49.1105	Upregulation	0.240253
MEGF9	15.09	1.79264	1.88424e-51	1.95203e-49	0.782578	48.7095	Upregulation	0.179264
SUMF1	15.0899	2.3125	1.88797e-51	1.95203e-49	0.41412	48.7095	Upregulation	0.23125
FOXO3	15.0703	1.9465	2.54067e-51	2.61946e-49	0.498419	48.5818	Upregulation	0.19465
IFNGR1	15.0655	1.53838	2.73033e-51	2.8071e-49	0.653319	48.5517	Upregulation	0.153838
SOS1	15.0564	2.99606	3.13495e-51	3.21407e-49	0.348437	48.4929	Upregulation	0.299606
PITPNC1	15.0208	2.3222	5.36217e-51	5.48215e-49	0.421848	48.261	Upregulation	0.23222
CPQ	15.0015	2.44969	7.1779e-51	7.31805e-49	0.400421	48.1356	Upregulation	0.244969
FLT3	14.9861	5.1108	9.04915e-51	9.20022e-49	0.295399	48.0362	Upregulation	0.51108
CNTRL	14.9442	1.88395	1.69812e-50	1.72169e-48	0.474886	47.764	Upregulation	0.188395
ZCCHC7	14.9058	2.9098	3.01973e-50	3.05318e-48	0.372673	47.5152	Upregulation	0.29098
PPP6R3	14.8971	2.13054	3.44263e-50	3.47118e-48	0.420091	47.4595	Upregulation	0.213054
ZNF638	14.8442	1.78307	7.586e-50	7.62789e-48	0.481911	47.1176	Upregulation	0.178307
ST8SIA4	14.8326	2.20534	9.01861e-50	9.01886e-48	0.421848	47.0448	Upregulation	0.220534
GPCPD1	14.816	1.60553	1.15519e-49	1.15207e-47	0.634001	46.9385	Upregulation	0.160553
PCNX1	14.8099	2.10445	1.26354e-49	1.2567e-47	0.446786	46.9008	Upregulation	0.210445
ITCH	14.7619	2.05483	2.57876e-49	2.55786e-47	0.424658	46.5921	Upregulation	0.205483
ARIH1	14.71	1.91537	5.56421e-49	5.47461e-47	0.445381	46.2616	Upregulation	0.191537
MPP7	14.6514	2.12637	1.31981e-48	1.29162e-46	0.437302	45.8889	Upregulation	0.212637
INPP4A	14.6484	2.06151	1.37845e-48	1.34541e-46	0.426414	45.8711	Upregulation	0.206151
FBXL17	14.6367	3.11382	1.6379e-48	1.59352e-46	0.338251	45.7976	Upregulation	0.311382
TRIP12	14.6366	1.68695	1.64137e-48	1.59352e-46	0.526168	45.7976	Upregulation	0.168695
FLI1	14.5777	1.61235	3.89673e-48	3.77313e-46	0.585529	45.4233	Upregulation	0.161235
MTSS1	14.5667	3.14711	4.57268e-48	4.41595e-46	0.349842	45.355	Upregulation	0.314711
SGMS1	14.5595	2.65701	5.08465e-48	4.87182e-46	0.356867	45.3123	Upregulation	0.265701
ELF1	14.5548	1.50046	5.44061e-48	5.19927e-46	0.66772	45.2841	Upregulation	0.150046
COMMD10	14.529	2.52406	7.93587e-48	7.56408e-46	0.377239	45.1212	Upregulation	0.252406
CDKAL1	14.5173	4.40695	9.4164e-48	8.95194e-46	0.29294	45.0481	Upregulation	0.440695
TNRC6B	14.4915	1.63756	1.37088e-47	1.29988e-45	0.581665	44.8861	Upregulation	0.163756
PELI2	14.4791	2.35691	1.64239e-47	1.55331e-45	0.403231	44.8087	Upregulation	0.235691
TANK	14.4538	1.6947	2.3729e-47	2.23841e-45	0.530032	44.6501	Upregulation	0.16947
ANKS1A	14.4455	2.70007	2.67674e-47	2.51855e-45	0.347734	44.5988	Upregulation	0.270007
HIPK2	14.4372	1.97012	3.01986e-47	2.82685e-45	0.453811	44.5487	Upregulation	0.197012
AGFG1	14.3805	1.47879	6.86088e-47	6.406e-45	0.584124	44.1934	Upregulation	0.147879
MKLN1	14.3609	2.18245	9.10239e-47	8.47727e-45	0.395855	44.0717	Upregulation	0.218245
GRK3	14.3531	1.67505	1.01907e-46	9.46673e-45	0.557078	44.0238	Upregulation	0.167505
CD53	14.3057	1.49051	2.01624e-46	1.86355e-44	0.711275	43.7297	Upregulation	0.149051
ATP5MF	14.3014	1.31023	2.14478e-46	1.97736e-44	0.833509	43.7039	Upregulation	0.131023
TNFAIP3	14.2751	1.78744	3.12859e-46	2.87712e-44	0.601335	43.541	Upregulation	0.178744
TET3	14.2714	1.94438	3.29903e-46	3.02626e-44	0.441869	43.5191	Upregulation	0.194438
PIK3R1	14.268	1.88417	3.46181e-46	3.15975e-44	0.478047	43.5003	Upregulation	0.188417
KIF13B	14.267	2.44959	3.51607e-46	3.20129e-44	0.369512	43.4947	Upregulation	0.244959
DOCK10	14.2601	2.69075	3.87944e-46	3.52336e-44	0.367053	43.453	Upregulation	0.269075
LINC00278	14.191	4.15091	1.04134e-45	9.41088e-44	0.295399	43.0264	Upregulation	0.415091
TMEM131	14.0936	1.7761	4.15587e-45	3.70997e-43	0.472778	42.4306	Upregulation	0.17761
TPST1	14.0752	7.28569	5.39143e-45	4.80126e-43	0.265543	42.3186	Upregulation	0.728569
FNDC3A	14.0698	2.2879	5.8202e-45	5.17051e-43	0.386723	42.2865	Upregulation	0.22879
RIC1	14.0462	2.14989	8.12395e-45	7.19963e-43	0.399017	42.1427	Upregulation	0.214989
AC009093.2	13.998	4.29846	1.60329e-44	1.41744e-42	0.284159	41.8485	Upregulation	0.429846
ATP5MD	13.9903	1.2625	1.78728e-44	1.5763e-42	0.721812	41.8024	Upregulation	0.12625
ATP9B	13.9862	2.73858	1.89135e-44	1.66407e-42	0.337197	41.7788	Upregulation	0.273858
ATP11B	13.9445	2.30897	3.39749e-44	2.97492e-42	0.371268	41.5265	Upregulation	0.230897
ATP2B1	13.9227	1.67939	4.60883e-44	4.01637e-42	0.616087	41.3962	Upregulation	0.167939
RIN2	13.9116	2.17989	5.38958e-44	4.6745e-42	0.390587	41.3303	Upregulation	0.217989
CLASP2	13.9058	2.20529	5.84182e-44	5.05476e-42	0.381454	41.2963	Upregulation	0.220529
TNS3	13.8986	2.06321	6.4579e-44	5.57466e-42	0.404988	41.2538	Upregulation	0.206321
ANKRD12	13.8915	1.58002	7.13728e-44	6.14663e-42	0.568318	41.2114	Upregulation	0.158002
ANKRD11	13.8704	1.38735	9.57967e-44	8.21137e-42	0.652968	41.0856	Upregulation	0.138735
SETX	13.8248	1.46752	1.80553e-43	1.54042e-41	0.599579	40.8124	Upregulation	0.146752
IFITM1	13.809	1.85626	2.25064e-43	1.91571e-41	0.355462	40.7177	Upregulation	0.185626
GAS7	13.8065	1.47487	2.32787e-43	1.97685e-41	0.632244	40.704	Upregulation	0.147487
HIST1H4C	13.8058	1.92708	2.35121e-43	1.99205e-41	0.411661	40.7007	Upregulation	0.192708
HIF1A	13.8037	1.37065	2.42087e-43	2.04633e-41	0.725676	40.689	Upregulation	0.137065
JDP2	13.7777	1.52914	3.47115e-43	2.92736e-41	0.607306	40.5335	Upregulation	0.152914
MBD5	13.7337	3.03335	6.37876e-43	5.35479e-41	0.322796	40.2713	Upregulation	0.303335
AHR	13.6854	1.73738	1.24147e-42	1.03742e-40	0.54373	39.984	Upregulation	0.173738
SSBP2	13.6667	2.90132	1.60462e-42	1.33783e-40	0.325957	39.8736	Upregulation	0.290132
COX7C	13.6616	1.80465	1.7213e-42	1.43185e-40	0.914296	39.8441	Upregulation	0.180465
PHACTR2	13.6528	1.89579	1.94329e-42	1.61284e-40	0.444327	39.7924	Upregulation	0.189579
FNBP1	13.6463	1.41986	2.12484e-42	1.75953e-40	0.631542	39.7546	Upregulation	0.141986
SH3KBP1	13.5939	1.31868	4.35495e-42	3.58192e-40	0.733755	39.4459	Upregulation	0.131868
NAIP	13.5874	1.29035	4.75488e-42	3.89336e-40	0.688444	39.4097	Upregulation	0.129035
DYRK1A	13.5286	1.95255	1.06075e-41	8.64688e-40	0.410256	39.0631	Upregulation	0.195255
KDM2A	13.5272	1.36409	1.08093e-41	8.79177e-40	0.615033	39.0559	Upregulation	0.136409
GIMAP4	13.5139	1.29814	1.29499e-41	1.05095e-39	0.737619	38.9784	Upregulation	0.129814
PREX1	13.4912	1.36116	1.76119e-41	1.42613e-39	0.706358	38.8458	Upregulation	0.136116
CPNE8	13.4615	2.01129	2.63588e-41	2.11945e-39	0.382859	38.6738	Upregulation	0.201129
RAPGEF2	13.435	2.2681	3.7707e-41	3.01994e-39	0.355462	38.52	Upregulation	0.22681
SKAP2	13.4305	1.3626	4.00606e-41	3.20143e-39	0.629786	38.4947	Upregulation	0.13626
MBP	13.4105	1.50246	5.24693e-41	4.18394e-39	0.5915	38.3784	Upregulation	0.150246
TBC1D8	13.39	2.20135	6.91795e-41	5.50443e-39	0.371268	38.2593	Upregulation	0.220135
RFX3	13.375	3.81184	8.46417e-41	6.72011e-39	0.282403	38.1726	Upregulation	0.381184
CREB5	13.3601	1.63874	1.03446e-40	8.17757e-39	0.494907	38.0874	Upregulation	0.163874
PIBF1	13.3586	3.21611	1.055e-40	8.32199e-39	0.296452	38.0798	Upregulation	0.321611
MON2	13.3416	2.10051	1.32551e-40	1.0411e-38	0.372673	37.9825	Upregulation	0.210051
FAM117B	13.338	2.16296	1.39147e-40	1.09056e-38	0.376888	37.9624	Upregulation	0.216296
ITSN2	13.3163	1.49411	1.86066e-40	1.45517e-38	0.547594	37.8371	Upregulation	0.149411
GPATCH8	13.3146	1.8479	1.90414e-40	1.486e-38	0.418686	37.828	Upregulation	0.18479
PPP3R1	13.3065	1.67528	2.12117e-40	1.64834e-38	0.462943	37.783	Upregulation	0.167528
ANTXR2	13.3021	2.2802	2.2511e-40	1.74191e-38	0.375132	37.759	Upregulation	0.22802
MARK3	13.2662	1.42106	3.63648e-40	2.80208e-38	0.53249	37.5525	Upregulation	0.142106
STAG2	13.2517	1.43229	4.41099e-40	3.39174e-38	0.530032	37.4696	Upregulation	0.143229
SPG11	13.2009	1.67651	8.674e-40	6.61411e-38	0.453109	37.1795	Upregulation	0.167651
HNRNPA2B1	13.1959	1.71582	9.26346e-40	7.0489e-38	0.936424	37.1519	Upregulation	0.171582
WDR70	13.1854	2.801	1.06509e-39	8.08784e-38	0.315771	37.0922	Upregulation	0.2801
NEK7	13.183	1.8696	1.09922e-39	8.3297e-38	0.420794	37.0794	Upregulation	0.18696
PHIP	13.1633	1.45065	1.42694e-39	1.07685e-37	0.545486	36.9678	Upregulation	0.145065
SETD2	13.1066	1.57674	3.01666e-39	2.25793e-37	0.466105	36.6463	Upregulation	0.157674
DDIT4	13.1058	2.5406	3.04853e-39	2.27713e-37	0.370566	36.6426	Upregulation	0.25406
NDUFA1	13.1016	1.17978	3.22294e-39	2.4025e-37	0.820864	36.6193	Upregulation	0.117978
FBXL5	13.0949	1.21265	3.51996e-39	2.61857e-37	0.729189	36.5819	Upregulation	0.121265
KCNE1	13.0669	3.18815	5.08913e-39	3.77059e-37	0.288022	36.4236	Upregulation	0.318815
APOBEC3A	13.0625	1.46396	5.39329e-39	3.96998e-37	0.48156	36.4012	Upregulation	0.146396
TOP1	13.0515	1.32691	6.23079e-39	4.56106e-37	0.556726	36.3409	Upregulation	0.132691
CEP350	13.0469	1.44323	6.61973e-39	4.83611e-37	0.534247	36.3155	Upregulation	0.144323
ARID4B	12.9947	1.3395	1.31053e-38	9.53612e-37	0.568669	36.0206	Upregulation	0.13395
OSBPL9	12.9926	1.92189	1.34799e-38	9.78925e-37	0.370917	36.0093	Upregulation	0.192189
BRAF	12.9861	2.45047	1.46688e-38	1.06316e-36	0.330172	35.9734	Upregulation	0.245047
NFAT5	12.9442	2.65038	2.53346e-38	1.83256e-36	0.31542	35.7369	Upregulation	0.265038
CUL3	12.9191	1.73111	3.51018e-38	2.52905e-36	0.434492	35.597	Upregulation	0.173111
S100Z	12.882	1.94366	5.68513e-38	4.08003e-36	0.38602	35.3893	Upregulation	0.194366
KLHL2	12.8799	2.35504	5.83931e-38	4.18247e-36	0.32947	35.3786	Upregulation	0.235504
VPS8	12.8572	2.28889	7.83947e-38	5.60415e-36	0.334036	35.2515	Upregulation	0.228889
SAMHD1	12.8248	1.89742	1.19159e-37	8.48508e-36	0.935722	35.0713	Upregulation	0.189742
SOS2	12.8183	1.70347	1.29573e-37	9.20871e-36	0.434844	35.0358	Upregulation	0.170347
SCFD1	12.7923	2.03675	1.81083e-37	1.28446e-35	0.362838	34.8913	Upregulation	0.203675
RASA2	12.7856	2.38071	1.9743e-37	1.39771e-35	0.337548	34.8546	Upregulation	0.238071
ITGA4	12.7805	1.45051	2.10806e-37	1.48952e-35	0.648051	34.827	Upregulation	0.145051
NCOR1	12.7741	1.29263	2.28779e-37	1.6134e-35	0.578855	34.7923	Upregulation	0.129263
FRMD4B	12.7694	2.17379	2.43077e-37	1.70765e-35	0.351949	34.7676	Upregulation	0.217379
CLASP1	12.7648	3.00801	2.577e-37	1.80691e-35	0.290481	34.7431	Upregulation	0.300801
TENT2	12.7445	1.73002	3.34483e-37	2.33634e-35	0.407446	34.6315	Upregulation	0.173002
RERE	12.7444	1.65121	3.35156e-37	2.33658e-35	0.45627	34.6314	Upregulation	0.165121
USP24	12.7296	2.16319	4.04714e-37	2.81615e-35	0.349842	34.5503	Upregulation	0.216319
CD55	12.7056	1.41172	5.50805e-37	3.81819e-35	0.67053	34.4181	Upregulation	0.141172
LDLRAD4	12.6779	2.76955	7.8383e-37	5.40282e-35	0.303477	34.2674	Upregulation	0.276955
STIM1	12.6418	2.00808	1.24121e-36	8.52334e-35	0.379698	34.0694	Upregulation	0.200808
CDK19	12.6309	2.12062	1.42619e-36	9.77526e-35	0.350896	34.0099	Upregulation	0.212062
TMCC1	12.627	2.15892	1.49855e-36	1.0252e-34	0.343519	33.9892	Upregulation	0.215892
RAB1A	12.6202	1.50224	1.63447e-36	1.1161e-34	0.469968	33.9523	Upregulation	0.150224
NDUFA3	12.6148	1.17785	1.74953e-36	1.19245e-34	0.594661	33.9236	Upregulation	0.117785
ARFGEF1	12.6059	1.55462	1.96033e-36	1.33364e-34	0.438707	33.875	Upregulation	0.155462
ANKHD1	12.5837	1.28939	2.59442e-36	1.76175e-34	0.54935	33.7541	Upregulation	0.128939
ADAM17	12.5708	1.76276	3.0545e-36	2.07033e-34	0.423604	33.684	Upregulation	0.176276
TTC17	12.5678	1.71605	3.17602e-36	2.14871e-34	0.426765	33.6678	Upregulation	0.171605
TLN1	12.564	1.43079	3.33028e-36	2.24892e-34	0.896733	33.648	Upregulation	0.143079
CHD9	12.5498	1.85285	3.98445e-36	2.68573e-34	0.398665	33.5709	Upregulation	0.185285
WWP2	12.5325	1.69118	4.95851e-36	3.33615e-34	0.418335	33.4768	Upregulation	0.169118
IPCEF1	12.5289	2.43891	5.18498e-36	3.48212e-34	0.325255	33.4582	Upregulation	0.243891
SGK3	12.5264	1.56186	5.35251e-36	3.58804e-34	0.455216	33.4451	Upregulation	0.156186
ACAP2	12.5031	1.26472	7.18283e-36	4.80619e-34	0.841588	33.3182	Upregulation	0.126472
CAMKMT	12.4803	3.99977	9.55663e-36	6.37126e-34	0.258869	33.1958	Upregulation	0.399978
CAB39	12.48	1.46848	9.60223e-36	6.39003e-34	0.499122	33.1945	Upregulation	0.146848
MAP4K4	12.4766	1.38181	1.00225e-35	6.65759e-34	0.596769	33.1767	Upregulation	0.138181
CHD2	12.4742	1.58553	1.03263e-35	6.84697e-34	0.490341	33.1645	Upregulation	0.158553
PDE4D	12.4675	3.79131	1.12291e-35	7.43213e-34	0.27327	33.1289	Upregulation	0.379131
SNRPD3	12.4615	1.64507	1.21007e-35	7.99457e-34	0.409203	33.0972	Upregulation	0.164507
CEMIP2	12.4588	2.53046	1.25224e-35	8.25824e-34	0.314015	33.0831	Upregulation	0.253046
CLEC4E	12.4406	1.43313	1.57359e-35	1.03588e-33	0.5634	32.9847	Upregulation	0.143313
MAPK14	12.4246	1.51844	1.92292e-35	1.2613e-33	0.492448	32.8992	Upregulation	0.151844
TLE4	12.4166	1.56249	2.12408e-35	1.38827e-33	0.461538	32.8575	Upregulation	0.156249
SLC35F1	12.3938	28.294	2.82192e-35	1.84109e-33	0.231472	32.7349	Upregulation	2.8294
RESF1	12.3909	1.58609	2.92829e-35	1.90709e-33	0.467158	32.7196	Upregulation	0.158609
ETS2	12.3374	1.45235	5.69509e-35	3.69585e-33	0.465402	32.4323	Upregulation	0.145235
INPP5D	12.3376	1.27074	5.68586e-35	3.69585e-33	0.621005	32.4323	Upregulation	0.127074
HIPK3	12.3369	1.29092	5.73218e-35	3.71334e-33	0.584124	32.4302	Upregulation	0.129092
GPD2	12.2931	2.71348	9.86462e-35	6.3566e-33	0.292589	32.1968	Upregulation	0.271348
WTAP	12.2799	1.37861	1.16214e-34	7.47546e-33	0.517738	32.1264	Upregulation	0.137861
NOTCH2	12.2716	1.29935	1.28639e-34	8.26018e-33	0.641377	32.083	Upregulation	0.129935
NDUFB1	12.265	1.18745	1.39697e-34	8.95458e-33	0.593959	32.048	Upregulation	0.118745
DYSF	12.2197	1.88906	2.43972e-34	1.56112e-32	0.449245	31.8066	Upregulation	0.188906
IFI44	12.209	1.57646	2.78155e-34	1.77674e-32	0.406744	31.7504	Upregulation	0.157646
LCP2	12.2082	1.2426	2.81209e-34	1.79313e-32	0.632596	31.7464	Upregulation	0.12426
RNF213	12.186	1.54911	3.6899e-34	2.34469e-32	0.798736	31.6299	Upregulation	0.154911
DLG1	12.1752	2.14211	4.21214e-34	2.6719e-32	0.334387	31.5732	Upregulation	0.214211
ETV6	12.1543	1.29031	5.44494e-34	3.44793e-32	0.655076	31.4624	Upregulation	0.129031
ZNF407	12.1139	3.06776	8.91882e-34	5.62823e-32	0.275729	31.2496	Upregulation	0.306776
SHOC2	12.1061	1.35032	9.81043e-34	6.18023e-32	0.517387	31.209	Upregulation	0.135032
VCL	12.0729	1.51071	1.46807e-33	9.21659e-32	0.460133	31.0354	Upregulation	0.151071
RNASE6	12.0667	1.53247	1.5831e-33	9.92174e-32	0.542677	31.0034	Upregulation	0.153247
LSM14A	12.0487	1.28908	1.96934e-33	1.23213e-31	0.522304	30.9093	Upregulation	0.128908
JAZF1	12.0327	1.74736	2.39155e-33	1.49374e-31	0.409905	30.8257	Upregulation	0.174736
MYO5A	12.0089	1.68989	3.18989e-33	1.9856e-31	0.401124	30.7021	Upregulation	0.168989
RNF13	11.993	1.30295	3.86644e-33	2.39857e-31	0.55497	30.62	Upregulation	0.130295
RICTOR	11.9806	1.89931	4.49007e-33	2.77603e-31	0.358623	30.5566	Upregulation	0.189931
LRBA	11.9637	3.42245	5.5063e-33	3.39286e-31	0.266948	30.4694	Upregulation	0.342245
FMN1	11.9447	3.82204	6.92038e-33	4.25702e-31	0.251493	30.3709	Upregulation	0.382204
ATF7IP	11.9311	1.64369	8.14485e-33	5.00184e-31	0.46189	30.3009	Upregulation	0.164369
ARHGEF3	11.9229	1.99847	8.99566e-33	5.51508e-31	0.341412	30.2584	Upregulation	0.199847
KIAA1109	11.9205	1.80105	9.25768e-33	5.66623e-31	0.37197	30.2467	Upregulation	0.180105
NRIP1	11.8833	1.55051	1.44624e-32	8.8076e-31	0.423604	30.0551	Upregulation	0.155051
CAMK2D	11.8825	2.59202	1.4601e-32	8.87725e-31	0.358623	30.0517	Upregulation	0.259202
WASHC4	11.8759	1.21555	1.57906e-32	9.58461e-31	0.543379	30.0184	Upregulation	0.121555
AFF1	11.8736	1.96829	1.62259e-32	9.83252e-31	0.344924	30.0073	Upregulation	0.196829
MTMR3	11.8674	1.47096	1.74867e-32	1.0579e-30	0.448894	29.9756	Upregulation	0.147096
PDE3B	11.8635	2.85036	1.83111e-32	1.10595e-30	0.286617	29.9563	Upregulation	0.285036
PLCG2	11.8557	1.72041	2.00963e-32	1.20978e-30	0.380752	29.9173	Upregulation	0.172041
PHKB	11.8412	1.58131	2.3909e-32	1.43694e-30	0.423955	29.8426	Upregulation	0.158131
PLXNC1	11.8312	1.50391	2.69267e-32	1.613e-30	0.44784	29.7924	Upregulation	0.150391
PLEK	11.8285	1.50149	2.77914e-32	1.66208e-30	0.814893	29.7793	Upregulation	0.150149
GLT1D1	11.8153	1.42118	3.25208e-32	1.94175e-30	0.456621	29.7118	Upregulation	0.142118
ZNF438	11.8092	2.8214	3.49698e-32	2.08119e-30	0.275026	29.6817	Upregulation	0.28214
KDM7A	11.7964	1.47902	4.07266e-32	2.41986e-30	0.44503	29.6162	Upregulation	0.147902
PCM1	11.7768	1.36539	5.14214e-32	3.05037e-30	0.46189	29.5156	Upregulation	0.136539
ARMH3	11.7752	2.17764	5.24193e-32	3.10453e-30	0.312961	29.508	Upregulation	0.217764
FNIP1	11.7669	1.62372	5.78209e-32	3.41891e-30	0.403583	29.4661	Upregulation	0.162372
TGFBR2	11.7566	1.28385	6.52826e-32	3.84768e-30	0.545838	29.4148	Upregulation	0.128385
SEC62	11.7412	1.2615	7.83279e-32	4.60913e-30	0.572532	29.3364	Upregulation	0.12615
STK10	11.7056	1.14105	1.19329e-31	6.9993e-30	0.654724	29.1549	Upregulation	0.114105
COX7B	11.6953	1.18211	1.34686e-31	7.88742e-30	0.731999	29.1031	Upregulation	0.118211
FBXL20	11.6709	1.92952	1.79511e-31	1.04622e-29	0.337548	28.9804	Upregulation	0.192952
ATP11A	11.6683	1.508	1.85083e-31	1.07698e-29	0.43941	28.9678	Upregulation	0.1508
RCSD1	11.6449	1.2112	2.43589e-31	1.41518e-29	0.795223	28.8492	Upregulation	0.12112
ASCC3	11.641	2.31562	2.55091e-31	1.47731e-29	0.306287	28.8305	Upregulation	0.231562
STK3	11.6375	2.76179	2.6558e-31	1.53563e-29	0.276431	28.8137	Upregulation	0.276179
HIST1H1E	11.6255	1.64849	3.05805e-31	1.76542e-29	0.39726	28.7532	Upregulation	0.164849
HERC4	11.6236	2.04136	3.12858e-31	1.80329e-29	0.328767	28.7439	Upregulation	0.204136
ARHGAP25	11.617	1.65323	3.37676e-31	1.94328e-29	0.392694	28.7115	Upregulation	0.165323
CDK13	11.6139	1.64186	3.5046e-31	2.01368e-29	0.385318	28.696	Upregulation	0.164186
WIPF1	11.6102	1.19704	3.65675e-31	2.09781e-29	0.612575	28.6782	Upregulation	0.119704
RNASE2	11.6091	1.99189	3.7057e-31	2.11925e-29	0.399017	28.6738	Upregulation	0.199189
CHD1	11.5855	1.18991	4.87931e-31	2.78174e-29	0.579557	28.5557	Upregulation	0.118991
IFNGR2	11.5691	1.08762	5.90793e-31	3.36292e-29	0.740429	28.4733	Upregulation	0.108762
RAPGEF1	11.5647	1.63487	6.22283e-31	3.53442e-29	0.431682	28.4517	Upregulation	0.163487
XYLT1	11.5132	3.15935	1.13261e-30	6.40722e-29	0.259571	28.1933	Upregulation	0.315935
PTPN12	11.5104	1.28434	1.16889e-30	6.60223e-29	0.536705	28.1803	Upregulation	0.128434
UBR5	11.5095	1.69788	1.18189e-30	6.66539e-29	0.384264	28.1762	Upregulation	0.169788
WDR26	11.4892	1.57311	1.49542e-30	8.40767e-29	0.433087	28.0753	Upregulation	0.157311
RLF	11.4855	2.23933	1.55988e-30	8.75661e-29	0.297506	28.0577	Upregulation	0.223933
PDS5B	11.4759	1.80612	1.74266e-30	9.76773e-29	0.348086	28.0102	Upregulation	0.180612
RASSF3	11.4746	1.36827	1.77e-30	9.90576e-29	0.474183	28.0041	Upregulation	0.136827
FYN	11.4719	1.36514	1.82595e-30	1.02033e-28	0.586934	27.9913	Upregulation	0.136514
TXNIP	11.4677	3.04713	1.91723e-30	1.06807e-28	0.963119	27.9714	Upregulation	0.304713
ARID2	11.4575	2.23323	2.15611e-30	1.19933e-28	0.305234	27.9211	Upregulation	0.223323
ITPR1	11.4339	1.87427	2.83191e-30	1.57047e-28	0.359677	27.804	Upregulation	0.187427
RABGEF1	11.4263	2.30315	3.09024e-30	1.71113e-28	0.291535	27.7667	Upregulation	0.230315
EPS15	11.4122	1.31514	3.63515e-30	2.00679e-28	0.491746	27.6975	Upregulation	0.131514
ATM	11.4075	1.43698	3.83661e-30	2.11164e-28	0.454514	27.6754	Upregulation	0.143698
TPK1	11.4035	2.3177	4.01585e-30	2.20697e-28	0.296804	27.6562	Upregulation	0.23177
MAP3K8	11.3977	1.64588	4.29137e-30	2.35132e-28	0.413066	27.6287	Upregulation	0.164588
RAB2A	11.3877	1.05573	4.81399e-30	2.63374e-28	0.640674	27.5794	Upregulation	0.105573
ATF6	11.3361	1.55428	8.69723e-30	4.73701e-28	0.388479	27.3245	Upregulation	0.155428
COX6C	11.3301	1.05227	9.31394e-30	5.06537e-28	0.798736	27.2954	Upregulation	0.105227
GOLGA4	11.3287	1.44849	9.46383e-30	5.13925e-28	0.415525	27.2891	Upregulation	0.144849
PUM1	11.3231	1.25857	1.00877e-29	5.46993e-28	0.493151	27.262	Upregulation	0.125857
SLMAP	11.3158	1.76651	1.09595e-29	5.93384e-28	0.351598	27.2267	Upregulation	0.176651
CD52	11.3088	2.14025	1.18705e-29	6.41763e-28	0.886898	27.1926	Upregulation	0.214025
TNFAIP8	11.2922	1.58596	1.43425e-29	7.7312e-28	0.434141	27.1118	Upregulation	0.158596
TRIO	11.2907	1.93308	1.45855e-29	7.85065e-28	0.338251	27.1051	Upregulation	0.193308
TNFSF10	11.2848	1.18428	1.55923e-29	8.38026e-28	0.641728	27.0767	Upregulation	0.118428
VPS13D	11.2748	1.93711	1.7482e-29	9.38211e-28	0.32104	27.0277	Upregulation	0.193711
MX1	11.2459	1.09661	2.42555e-29	1.29792e-27	0.503688	26.8868	Upregulation	0.109661
PPP1R12A	11.2379	1.16571	2.65719e-29	1.41979e-27	0.586231	26.8478	Upregulation	0.116571
UBAC2	11.2256	1.51165	3.05454e-29	1.62973e-27	0.430277	26.7879	Upregulation	0.151165
SVIL	11.2092	1.95522	3.67686e-29	1.95606e-27	0.330523	26.7086	Upregulation	0.195522
LCORL	11.2085	2.11418	3.70519e-29	1.96827e-27	0.30418	26.7059	Upregulation	0.211418
RNGTT	11.1742	2.69344	5.4519e-29	2.89196e-27	0.262733	26.5388	Upregulation	0.269345
MICU2	11.1515	1.79935	7.04359e-29	3.73086e-27	0.343519	26.4282	Upregulation	0.179935
FHIT	11.149	3.64009	7.23867e-29	3.82865e-27	0.238848	26.417	Upregulation	0.364009
TRIM22	11.1378	1.19748	8.21149e-29	4.33692e-27	0.523709	26.3628	Upregulation	0.119748
CERT1	11.1347	1.23475	8.50076e-29	4.48072e-27	0.486828	26.3487	Upregulation	0.123475
DYM	11.1346	1.81238	8.50824e-29	4.48072e-27	0.346681	26.3487	Upregulation	0.181238
PLAC8	11.1329	1.55319	8.68094e-29	4.5651e-27	0.433087	26.3405	Upregulation	0.155319
ATP5ME	11.109	1.08642	1.13368e-28	5.94469e-27	0.619951	26.2259	Upregulation	0.108642
IRS2	11.1038	1.25107	1.20166e-28	6.29213e-27	0.575342	26.2012	Upregulation	0.125107
RAP1B	11.0954	1.27191	1.32109e-28	6.90761e-27	0.755883	26.1607	Upregulation	0.127191
TNKS	11.0652	2.51969	1.8498e-28	9.61713e-27	0.269406	26.017	Upregulation	0.251969
MFSD14B	11.064	1.56379	1.87532e-28	9.73598e-27	0.378293	26.0116	Upregulation	0.156379
SCAPER	11.056	2.39925	2.04994e-28	1.06275e-26	0.282403	25.9736	Upregulation	0.239925
RC3H1	11.0161	1.40109	3.19636e-28	1.65474e-26	0.427468	25.7813	Upregulation	0.140109
CLIP4	11.0113	1.82757	3.37169e-28	1.74304e-26	0.323147	25.7587	Upregulation	0.182757
PAFAH1B1	10.9656	1.17787	5.59335e-28	2.8746e-26	0.517035	25.5414	Upregulation	0.117787
ZNF292	10.9568	1.57581	6.16078e-28	3.15813e-26	0.362838	25.5006	Upregulation	0.157581
PLEKHA7	10.9524	6.64582	6.47161e-28	3.31283e-26	0.207236	25.4798	Upregulation	0.664582
KANSL1	10.9493	1.37974	6.69772e-28	3.42379e-26	0.435546	25.4655	Upregulation	0.137974
MAP3K2	10.9464	1.20826	6.91669e-28	3.53079e-26	0.541272	25.4521	Upregulation	0.120826
CCDC91	10.9458	2.15545	6.95671e-28	3.54627e-26	0.305234	25.4502	Upregulation	0.215545
MSH3	10.9413	2.10861	7.31261e-28	3.72252e-26	0.299614	25.4292	Upregulation	0.210861
CBL	10.9406	1.28838	7.36764e-28	3.74532e-26	0.446435	25.4265	Upregulation	0.128838
SAP30	10.9334	1.26905	7.98e-28	4.04537e-26	0.493502	25.393	Upregulation	0.126905
RAB10	10.9254	1.1084	8.71403e-28	4.41137e-26	0.643484	25.3554	Upregulation	0.11084
MIS18BP1	10.9157	1.12619	9.70295e-28	4.89845e-26	0.628381	25.3099	Upregulation	0.112619
CDC42	10.9099	1.24289	1.03323e-27	5.20897e-26	0.870039	25.2832	Upregulation	0.124289
CPPED1	10.9097	1.07932	1.03635e-27	5.21754e-26	0.730242	25.2825	Upregulation	0.107932
PIK3CB	10.8887	1.80679	1.30522e-27	6.55313e-26	0.322796	25.1836	Upregulation	0.180679
H1F0	10.8844	2.42389	1.36732e-27	6.85552e-26	0.277134	25.164	Upregulation	0.242389
MAPKAP1	10.8821	1.559	1.40268e-27	7.02316e-26	0.374429	25.1535	Upregulation	0.1559
CD83	10.8785	2.21622	1.45992e-27	7.29982e-26	0.34071	25.1367	Upregulation	0.221622
RNF111	10.8472	1.84245	2.05699e-27	1.02572e-25	0.321391	24.989	Upregulation	0.184245
MAN1A1	10.8413	2.25758	2.19268e-27	1.0919e-25	0.294696	24.9618	Upregulation	0.225758
XRCC5	10.8324	1.00382	2.41838e-27	1.20265e-25	0.660695	24.9199	Upregulation	0.100382
SENP6	10.8234	1.14709	2.66672e-27	1.32435e-25	0.539515	24.878	Upregulation	0.114709
CREB1	10.8048	1.39172	3.26492e-27	1.61923e-25	0.414471	24.7907	Upregulation	0.139172
RBM6	10.8033	1.19046	3.31929e-27	1.64397e-25	0.506849	24.7841	Upregulation	0.119046
PPM1B	10.7996	1.48969	3.45821e-27	1.71046e-25	0.378293	24.7669	Upregulation	0.148969
TLK1	10.7648	1.65497	5.04829e-27	2.49355e-25	0.359326	24.6032	Upregulation	0.165497
PTBP2	10.7634	3.25477	5.1226e-27	2.52685e-25	0.233228	24.5974	Upregulation	0.325477
NF1	10.7606	2.20104	5.28123e-27	2.60159e-25	0.284159	24.5848	Upregulation	0.220104
ZNF148	10.7547	1.48755	5.63079e-27	2.76634e-25	0.388479	24.5581	Upregulation	0.148755
CYTH1	10.735	1.22758	6.97144e-27	3.4204e-25	0.586231	24.4659	Upregulation	0.122758
BAZ1A	10.7281	1.07156	7.511e-27	3.68019e-25	0.575694	24.4341	Upregulation	0.107156
SMYD3	10.7206	4.49091	8.14931e-27	3.98761e-25	0.218124	24.3993	Upregulation	0.449091
DDX60L	10.7124	1.40027	8.90276e-27	4.35047e-25	0.4085	24.3615	Upregulation	0.140027
KIAA1958	10.7075	2.97172	9.38412e-27	4.57958e-25	0.243063	24.3392	Upregulation	0.297172
MYOF	10.7009	2.02062	1.00829e-26	4.91403e-25	0.298209	24.3086	Upregulation	0.202062
USP47	10.6864	1.83625	1.1789e-26	5.73026e-25	0.325957	24.2418	Upregulation	0.183625
MED13	10.6724	1.62035	1.36997e-26	6.65018e-25	0.349491	24.1772	Upregulation	0.162035
IFNAR2	10.6721	1.43301	1.37499e-26	6.66571e-25	0.39726	24.1762	Upregulation	0.143301
GIGYF2	10.667	1.57831	1.45232e-26	7.03126e-25	0.336143	24.153	Upregulation	0.157831
ATRX	10.625	1.19056	2.28108e-26	1.1e-24	0.51563	23.9586	Upregulation	0.119056
ITM2B	10.6003	1.9012	2.96948e-26	1.4282e-24	0.964875	23.8452	Upregulation	0.19012
TTC7A	10.5992	1.34653	3.00664e-26	1.44417e-24	0.497717	23.8404	Upregulation	0.134653
AKAP9	10.5571	1.1803	4.7097e-26	2.25039e-24	0.493502	23.6477	Upregulation	0.11803
ANO6	10.5545	1.33983	4.83994e-26	2.3066e-24	0.441166	23.637	Upregulation	0.133983
XRCC4	10.5507	2.44934	5.04202e-26	2.39666e-24	0.264489	23.6204	Upregulation	0.244934
UBR1	10.5448	2.3949	5.36989e-26	2.54625e-24	0.260976	23.5941	Upregulation	0.23949
SDCCAG8	10.5448	1.42991	5.37064e-26	2.54625e-24	0.38883	23.5941	Upregulation	0.142991
SNTB1	10.5345	1.74263	5.99299e-26	2.83764e-24	0.342817	23.547	Upregulation	0.174263
TBC1D1	10.5286	1.25386	6.37589e-26	3.01504e-24	0.474535	23.5207	Upregulation	0.125386
PPM1L	10.5269	2.69178	6.49559e-26	3.06768e-24	0.252547	23.5132	Upregulation	0.269178
CAMK1D	10.521	2.01279	6.91701e-26	3.26249e-24	0.337197	23.4865	Upregulation	0.201279
ARAP2	10.513	1.91962	7.52237e-26	3.54345e-24	0.305936	23.4506	Upregulation	0.191962
DOCK4	10.4846	4.14149	1.01696e-25	4.77812e-24	0.214261	23.3207	Upregulation	0.414149
GALNT7	10.4788	2.15103	1.08057e-25	5.07051e-24	0.281349	23.2949	Upregulation	0.215103
THADA	10.4737	2.48416	1.14086e-25	5.34655e-24	0.259571	23.2719	Upregulation	0.248416
MDM2	10.4699	1.53113	1.18829e-25	5.55462e-24	0.349842	23.2553	Upregulation	0.153113
ABCA1	10.4536	2.47502	1.41135e-25	6.5805e-24	0.26484	23.1817	Upregulation	0.247502
ACTR2	10.4189	1.06622	2.03193e-25	9.46192e-24	0.825782	23.024	Upregulation	0.106622
NFKB1	10.4098	1.29015	2.23606e-25	1.03992e-23	0.460485	22.983	Upregulation	0.129015
SLC36A4	10.4063	1.49723	2.31985e-25	1.07752e-23	0.360028	22.9676	Upregulation	0.149723
KDM3B	10.4026	1.31432	2.41369e-25	1.11969e-23	0.412715	22.9509	Upregulation	0.131432
MARCH7	10.3969	1.28205	2.55997e-25	1.18604e-23	0.403231	22.9259	Upregulation	0.128205
SIRPD	10.3923	3.84047	2.68727e-25	1.24345e-23	0.214612	22.9054	Upregulation	0.384047
FAM168A	10.3812	2.53788	3.01829e-25	1.39485e-23	0.252195	22.8555	Upregulation	0.253788
HECTD4	10.3765	1.68311	3.17335e-25	1.46466e-23	0.342466	22.8343	Upregulation	0.168311
NEDD9	10.3621	1.77937	3.68599e-25	1.69913e-23	0.336495	22.7698	Upregulation	0.177937
FAR1	10.3613	1.17275	3.7199e-25	1.7126e-23	0.453109	22.7663	Upregulation	0.117275
DMXL1	10.3546	1.67473	3.98886e-25	1.83412e-23	0.334387	22.7366	Upregulation	0.167473
PHF3	10.3529	1.10294	4.06197e-25	1.8654e-23	0.48437	22.7292	Upregulation	0.110294
AL034397.3	10.3522	1.33252	4.09147e-25	1.87659e-23	0.465051	22.7266	Upregulation	0.133252
RB1CC1	10.3482	1.22169	4.26484e-25	1.95366e-23	0.434141	22.7092	Upregulation	0.122169
DHRSX	10.3298	1.80912	5.1669e-25	2.36097e-23	0.308395	22.6269	Upregulation	0.180912
BCL6	10.327	1.55051	5.32192e-25	2.42877e-23	0.381454	22.6146	Upregulation	0.155051
UBE3C	10.318	1.53998	5.84454e-25	2.66396e-23	0.347032	22.5745	Upregulation	0.153998
SEC24B	10.3168	1.94886	5.91817e-25	2.69417e-23	0.285915	22.5696	Upregulation	0.194886
SESTD1	10.3063	1.65491	6.59757e-25	2.99972e-23	0.3379	22.5229	Upregulation	0.165491
PDSS2	10.2833	2.6546	8.38445e-25	3.79801e-23	0.247278	22.4204	Upregulation	0.26546
RNF24	10.2676	1.53463	9.86404e-25	4.45721e-23	0.367053	22.3509	Upregulation	0.153463
SMARCA2	10.2638	1.35826	1.02536e-24	4.62751e-23	0.401124	22.3347	Upregulation	0.135826
OAS1	10.2428	1.04261	1.27465e-24	5.74549e-23	0.485774	22.2407	Upregulation	0.104261
KIF1B	10.2192	2.01986	1.62671e-24	7.31439e-23	0.285915	22.1358	Upregulation	0.201986
WDR7	10.1962	2.41421	2.06095e-24	9.25557e-23	0.253249	22.0336	Upregulation	0.241421
LRRFIP1	10.1843	1.25088	2.3301e-24	1.04515e-22	0.908325	21.9808	Upregulation	0.125088
ATXN7L1	10.1767	2.45226	2.51888e-24	1.12844e-22	0.252547	21.9475	Upregulation	0.245226
PACS1	10.1704	1.64844	2.68759e-24	1.20255e-22	0.382157	21.9199	Upregulation	0.164844
ZNF644	10.1695	1.63144	2.71259e-24	1.21225e-22	0.333685	21.9164	Upregulation	0.163144
WWOX	10.1689	3.67182	2.73085e-24	1.21892e-22	0.220232	21.914	Upregulation	0.367182
TRPM7	10.1637	1.96862	2.87905e-24	1.28195e-22	0.295399	21.8921	Upregulation	0.196862
NUP98	10.1534	1.70518	3.20105e-24	1.42359e-22	0.309097	21.8466	Upregulation	0.170518
RASA1	10.1384	2.12736	3.73179e-24	1.65761e-22	0.272568	21.7805	Upregulation	0.212736
ADD3	10.1376	1.17762	3.76287e-24	1.66939e-22	0.533193	21.7774	Upregulation	0.117762
KAT6A	10.1157	1.51364	4.7042e-24	2.08449e-22	0.362136	21.681	Upregulation	0.151364
SIPA1L3	10.0916	2.72348	6.02086e-24	2.66469e-22	0.246224	21.5744	Upregulation	0.272348
ACSL3	10.0796	2.03171	6.79964e-24	2.99848e-22	0.271163	21.5231	Upregulation	0.203171
ITSN1	10.0721	2.4457	7.3389e-24	3.23238e-22	0.245522	21.4905	Upregulation	0.24457
TNRC6A	10.0546	1.62708	8.76709e-24	3.85678e-22	0.324903	21.4138	Upregulation	0.162708
PCSK5	10.03	2.45527	1.12565e-23	4.92822e-22	0.251142	21.3073	Upregulation	0.245527
SPECC1	10.0207	1.20876	1.23668e-23	5.40785e-22	0.423604	21.267	Upregulation	0.120876
XPR1	9.98295	2.52997	1.8101e-23	7.87771e-22	0.241658	21.1036	Upregulation	0.252997
MT2A	9.96218	1.42725	2.23118e-23	9.66431e-22	0.625922	21.0148	Upregulation	0.142725
THBS1	9.96143	2.2879	2.24797e-23	9.72551e-22	0.365297	21.0121	Upregulation	0.22879
PDS5A	9.95806	1.24125	2.32551e-23	1.00373e-21	0.406393	20.9984	Upregulation	0.124125
STRN3	9.94975	2.10315	2.52818e-23	1.08992e-21	0.264138	20.9626	Upregulation	0.210315
BTAF1	9.94289	1.67441	2.70857e-23	1.16631e-21	0.316825	20.9332	Upregulation	0.167441
MGAT5	9.93032	3.33799	3.07282e-23	1.32005e-21	0.227608	20.8794	Upregulation	0.333799
HDAC4	9.92002	1.57327	3.40699e-23	1.46189e-21	0.333333	20.8351	Upregulation	0.157327
USP9X	9.9096	1.35491	3.78156e-23	1.62071e-21	0.365648	20.7903	Upregulation	0.135491
EFR3A	9.89262	1.37514	4.4813e-23	1.91836e-21	0.379347	20.7171	Upregulation	0.137514
ATP8B4	9.89006	2.81808	4.59746e-23	1.96579e-21	0.229364	20.7065	Upregulation	0.281808
FER	9.88503	3.75975	4.83439e-23	2.06228e-21	0.205831	20.6857	Upregulation	0.375975
CRYBG1	9.87874	1.25975	5.14745e-23	2.19072e-21	0.392343	20.6594	Upregulation	0.125975
NRDC	9.87819	1.05791	5.17572e-23	2.20019e-21	0.490341	20.6575	Upregulation	0.105791
AC119396.1	9.87154	2.09498	5.53078e-23	2.34568e-21	0.266245	20.6297	Upregulation	0.209498
SCAF8	9.86754	1.9064	5.75574e-23	2.43826e-21	0.278188	20.6129	Upregulation	0.19064
STX7	9.86686	1.24581	5.79486e-23	2.452e-21	0.466456	20.6105	Upregulation	0.124581
AKAP10	9.85541	1.6792	6.49485e-23	2.74501e-21	0.311205	20.5615	Upregulation	0.167921
WASHC2C	9.8548	1.28937	6.53468e-23	2.75866e-21	0.419389	20.5593	Upregulation	0.128937
ABHD3	9.83097	2.21438	8.28139e-23	3.488e-21	0.253249	20.4574	Upregulation	0.221438
PPP1R21	9.82884	2.06598	8.45844e-23	3.55847e-21	0.266948	20.4487	Upregulation	0.206598
CEP170	9.80525	1.31613	1.06879e-22	4.4707e-21	0.390938	20.3496	Upregulation	0.131613
BPTF	9.80307	1.0096	1.09214e-22	4.56318e-21	0.592905	20.3407	Upregulation	0.10096
RELL1	9.79586	1.59607	1.17299e-22	4.89541e-21	0.342115	20.3102	Upregulation	0.159607
SCFD2	9.77557	3.32291	1.43345e-22	5.96879e-21	0.211451	20.2241	Upregulation	0.332291
TBL1X	9.76531	1.34841	1.58622e-22	6.59741e-21	0.423604	20.1806	Upregulation	0.134841
TIAM1	9.75739	1.42998	1.71508e-22	7.11719e-21	0.410959	20.1477	Upregulation	0.142998
CEP85L	9.72902	1.60393	2.2677e-22	9.36796e-21	0.331226	20.0284	Upregulation	0.160393
STXBP5	9.69082	2.82833	3.29881e-22	1.35815e-20	0.225852	19.8671	Upregulation	0.282833
UTY	9.68375	2.37768	3.53521e-22	1.45058e-20	0.251493	19.8385	Upregulation	0.237768
FAM120B	9.66767	2.03758	4.13688e-22	1.69178e-20	0.269055	19.7717	Upregulation	0.203758
CHST15	9.65646	1.23927	4.61552e-22	1.88541e-20	0.414823	19.7246	Upregulation	0.123927
TBL1XR1	9.62374	1.49604	6.34779e-22	2.5815e-20	0.345978	19.5881	Upregulation	0.149604
IMMP2L	9.62084	3.76623	6.52943e-22	2.65243e-20	0.205128	19.5764	Upregulation	0.376623
NCOR2	9.61314	1.02321	7.03667e-22	2.85531e-20	0.502634	19.5443	Upregulation	0.102321
NIN	9.58968	1.02502	8.83548e-22	3.57729e-20	0.578504	19.4464	Upregulation	0.102502
BMP2K	9.57999	1.49191	9.70573e-22	3.9253e-20	0.358623	19.4061	Upregulation	0.149191
RSRC1	9.56115	1.6053	1.16451e-21	4.70445e-20	0.310854	19.3275	Upregulation	0.16053
ZFC3H1	9.55983	1.18543	1.17946e-21	4.75959e-20	0.409203	19.3224	Upregulation	0.118543
EXOC6	9.55574	1.72251	1.227e-21	4.94055e-20	0.291886	19.3062	Upregulation	0.172251
CUL1	9.54565	1.53153	1.35252e-21	5.434e-20	0.334387	19.2649	Upregulation	0.153153
HIST1H1C	9.52231	2.24007	1.6937e-21	6.78982e-20	0.249385	19.1681	Upregulation	0.224007
DAPK1	9.51259	1.2241	1.85978e-21	7.44747e-20	0.443976	19.128	Upregulation	0.12241
CTNNB1	9.50319	1.23556	2.03556e-21	8.12472e-20	0.449245	19.0902	Upregulation	0.123556
LBR	9.49481	1.07232	2.20607e-21	8.77658e-20	0.466807	19.0567	Upregulation	0.107232
UPF2	9.48799	1.49953	2.35531e-21	9.36011e-20	0.314717	19.0287	Upregulation	0.149953
KCNQ1	9.48781	1.14569	2.35944e-21	9.36638e-20	0.423604	19.0284	Upregulation	0.114569
OOEP	9.47589	6.34847	2.64501e-21	1.04677e-19	0.179136	18.9801	Upregulation	0.634847
FOXN2	9.47576	1.24399	2.64832e-21	1.04677e-19	0.384615	18.9801	Upregulation	0.124399
RABGAP1	9.46556	1.68281	2.91983e-21	1.15285e-19	0.30699	18.9382	Upregulation	0.168281
MIR4435-2HG	9.45553	1.5087	3.21402e-21	1.26763e-19	0.329821	18.897	Upregulation	0.15087
SMG7	9.44835	1.3731	3.44212e-21	1.35322e-19	0.356164	18.8686	Upregulation	0.13731
GIMAP8	9.44656	1.23793	3.50149e-21	1.37361e-19	0.387074	18.8621	Upregulation	0.123793
ARFGEF2	9.43072	1.96166	4.07284e-21	1.59433e-19	0.26484	18.7974	Upregulation	0.196166
P2RY8	9.42382	1.79184	4.34972e-21	1.7009e-19	0.312961	18.7693	Upregulation	0.179184
PDCD6IP	9.41647	1.00742	4.6649e-21	1.8222e-19	0.487179	18.7394	Upregulation	0.100742
FOXO1	9.39747	1.9867	5.58903e-21	2.18085e-19	0.265191	18.6614	Upregulation	0.19867
PACSIN2	9.38324	1.39745	6.3977e-21	2.49201e-19	0.345627	18.6034	Upregulation	0.139745
APC	9.36948	1.46358	7.28935e-21	2.83224e-19	0.316473	18.5479	Upregulation	0.146358
TASOR2	9.36005	1.85903	7.96967e-21	3.09002e-19	0.27608	18.51	Upregulation	0.185903
CPEB3	9.34777	2.89517	8.95171e-21	3.46711e-19	0.212153	18.46	Upregulation	0.289517
EVI2A	9.3433	1.21231	9.33793e-21	3.61287e-19	0.522655	18.4421	Upregulation	0.121231
CROCC	9.34198	2.72911	9.45511e-21	3.65435e-19	0.219178	18.4372	Upregulation	0.272911
SIGLEC9	9.32105	1.20226	1.15191e-20	4.44267e-19	0.369512	18.3524	Upregulation	0.120226
NR3C1	9.31873	1.0266	1.17744e-20	4.53638e-19	0.498771	18.3433	Upregulation	0.10266
PRDM2	9.30911	1.35997	1.2891e-20	4.96136e-19	0.356867	18.3044	Upregulation	0.135997
RAB3GAP1	9.3052	1.56513	1.3374e-20	5.14183e-19	0.308395	18.2889	Upregulation	0.156513
UBE2W	9.30065	1.29962	1.39587e-20	5.36099e-19	0.343168	18.2708	Upregulation	0.129962
SPPL3	9.29115	1.36868	1.5263e-20	5.84963e-19	0.346329	18.2329	Upregulation	0.136868
UBR3	9.25388	1.50813	2.16496e-20	8.27136e-19	0.308044	18.0824	Upregulation	0.150813
MBNL2	9.2452	2.10262	2.34806e-20	8.94289e-19	0.252195	18.0485	Upregulation	0.210262
CCDC88C	9.22021	1.346	2.96522e-20	1.127e-18	0.369512	17.9481	Upregulation	0.1346
CA5B	9.2189	1.87604	3.00158e-20	1.13963e-18	0.262733	17.9432	Upregulation	0.187604
PLBD1	9.20735	1.80793	3.3428e-20	1.26656e-18	0.668423	17.8974	Upregulation	0.180793
ELP4	9.20118	2.42582	3.54041e-20	1.34005e-18	0.229715	17.8729	Upregulation	0.242582
NBAS	9.19591	1.7654	3.71824e-20	1.4059e-18	0.270811	17.852	Upregulation	0.17654
IGF2BP3	9.19485	4.7059	3.75504e-20	1.41835e-18	0.180541	17.8482	Upregulation	0.47059
PIK3CD	9.17333	1.05848	4.58634e-20	1.72878e-18	0.437302	17.7623	Upregulation	0.105848
TUT4	9.17073	2.15487	4.69836e-20	1.76737e-18	0.246575	17.7527	Upregulation	0.215487
USP8	9.14476	1.09077	5.97631e-20	2.24118e-18	0.412715	17.6495	Upregulation	0.109077
LMBRD1	9.13324	1.47412	6.64765e-20	2.48784e-18	0.332982	17.6042	Upregulation	0.147411
EXOC6B	9.13087	4.20739	6.79536e-20	2.54052e-18	0.183351	17.5951	Upregulation	0.420739
REV3L	9.11849	1.7404	7.6179e-20	2.83934e-18	0.265543	17.5468	Upregulation	0.17404
ALPK1	9.11292	2.19105	8.0193e-20	2.98287e-18	0.23674	17.5254	Upregulation	0.219105
FAM13A	9.11118	1.76939	8.14884e-20	3.02798e-18	0.282051	17.5188	Upregulation	0.176939
MLLT10	9.10473	1.34218	8.64839e-20	3.21034e-18	0.322796	17.4934	Upregulation	0.134218
PTPRA	9.09899	1.32508	9.11764e-20	3.37768e-18	0.353354	17.4714	Upregulation	0.132508
MCU	9.09309	2.52114	9.62592e-20	3.55877e-18	0.222339	17.4487	Upregulation	0.252114
EPB41	9.0775	1.27186	1.11094e-19	4.09895e-18	0.376888	17.3873	Upregulation	0.127186
CCNH	9.07604	1.43962	1.12598e-19	4.15025e-18	0.331928	17.3819	Upregulation	0.143962
PPP2R5C	9.06343	1.1632	1.26415e-19	4.65017e-18	0.401826	17.3325	Upregulation	0.11632
LARP4B	9.05836	1.07481	1.32431e-19	4.86659e-18	0.420794	17.3128	Upregulation	0.107481
FAR2	9.0505	2.25595	1.42314e-19	5.21403e-18	0.234984	17.2828	Upregulation	0.225595
TOP2B	9.04995	1.44621	1.43031e-19	5.23507e-18	0.327713	17.2811	Upregulation	0.144621
SEMA4D	9.0468	1.14475	1.47216e-19	5.38286e-18	0.42817	17.269	Upregulation	0.114475
TAOK1	9.04245	1.10845	1.53198e-19	5.59602e-18	0.410959	17.2521	Upregulation	0.110845
C20orf194	9.03164	2.16597	1.69115e-19	6.16512e-18	0.236389	17.2101	Upregulation	0.216597
CRLF3	9.03041	1.29605	1.71024e-19	6.22852e-18	0.341763	17.2056	Upregulation	0.129605
IFI44L	9.0293	1.33765	1.72769e-19	6.28582e-18	0.301019	17.2016	Upregulation	0.133765
ANKIB1	9.01657	1.51629	1.94065e-19	7.04662e-18	0.311556	17.152	Upregulation	0.151629
ACSL4	9.01167	1.15442	2.02939e-19	7.36152e-18	0.407446	17.133	Upregulation	0.115442
AGO4	9.00546	1.13597	2.14756e-19	7.78247e-18	0.422901	17.1089	Upregulation	0.113597
RGS18	8.9996	1.39633	2.26551e-19	8.19366e-18	0.342466	17.0865	Upregulation	0.139633
RELCH	8.99339	1.54009	2.39725e-19	8.66159e-18	0.305234	17.0624	Upregulation	0.154009
UBE2K	8.98753	1.15597	2.52843e-19	9.12655e-18	0.403934	17.0397	Upregulation	0.115597
SNX14	8.97951	1.43678	2.71981e-19	9.80767e-18	0.300667	17.0084	Upregulation	0.143678
C2CD5	8.97265	1.77324	2.89475e-19	1.04077e-17	0.263435	16.9826	Upregulation	0.177324
LRMP	8.96852	1.54643	3.00536e-19	1.07948e-17	0.303829	16.9668	Upregulation	0.154643
GMDS	8.96437	2.01527	3.12051e-19	1.11974e-17	0.257815	16.9509	Upregulation	0.201527
VPS41	8.96309	1.37398	3.15698e-19	1.13172e-17	0.32947	16.9463	Upregulation	0.137398
RREB1	8.95844	1.41509	3.29305e-19	1.17935e-17	0.329118	16.9284	Upregulation	0.141509
POU2F1	8.94669	2.02961	3.66301e-19	1.30928e-17	0.244819	16.883	Upregulation	0.202961
UBE2E1	8.92974	1.12304	4.27015e-19	1.52331e-17	0.408851	16.8172	Upregulation	0.112304
AFTPH	8.92757	1.10581	4.35471e-19	1.55078e-17	0.401475	16.8095	Upregulation	0.110581
TBCK	8.92753	2.32841	4.35625e-19	1.55078e-17	0.227608	16.8095	Upregulation	0.232841
TCF7L2	8.92744	1.97954	4.35986e-19	1.55078e-17	0.273973	16.8095	Upregulation	0.197954
LRRFIP2	8.92467	1.14597	4.47038e-19	1.58701e-17	0.441869	16.7994	Upregulation	0.114597
CBWD2	8.9091	1.26912	5.14475e-19	1.82288e-17	0.324552	16.7392	Upregulation	0.126912
FBXW11	8.90884	1.52062	5.15689e-19	1.82541e-17	0.294696	16.7386	Upregulation	0.152062
ADGRB3	8.90424	5.59905	5.37529e-19	1.90088e-17	0.172813	16.721	Upregulation	0.559905
YTHDC1	8.90126	1.04564	5.52161e-19	1.95074e-17	0.438707	16.7098	Upregulation	0.104564
ST6GAL1	8.89733	2.2983	5.7208e-19	2.01916e-17	0.244117	16.6948	Upregulation	0.22983
NSD1	8.88819	1.0778	6.21119e-19	2.18803e-17	0.43941	16.6599	Upregulation	0.10778
NFATC3	8.88339	1.42062	6.48506e-19	2.28011e-17	0.331226	16.642	Upregulation	0.142062
BICRAL	8.87379	2.14255	7.06989e-19	2.48335e-17	0.23393	16.605	Upregulation	0.214255
RAPGEF6	8.86514	1.8094	7.64106e-19	2.6814e-17	0.261679	16.5716	Upregulation	0.18094
DNAJC13	8.85899	1.30723	8.074e-19	2.83062e-17	0.341763	16.5481	Upregulation	0.130723
VCAN-AS1	8.84111	8.47945	9.47685e-19	3.31292e-17	0.165789	16.4798	Upregulation	0.847945
TRAF3	8.83704	1.80345	9.82908e-19	3.43277e-17	0.273973	16.4644	Upregulation	0.180345
ZMYND8	8.82048	1.9148	1.13972e-18	3.97665e-17	0.246927	16.4005	Upregulation	0.19148
LRRC8D	8.80726	1.50432	1.28237e-18	4.4616e-17	0.31542	16.3505	Upregulation	0.150432
DLEU1	8.79281	3.75894	1.45866e-18	5.0653e-17	0.183	16.2954	Upregulation	0.375894
ATR	8.77271	1.96919	1.74419e-18	6.03394e-17	0.246575	16.2194	Upregulation	0.196919
BMPR2	8.76663	1.53899	1.84092e-18	6.36254e-17	0.280295	16.1964	Upregulation	0.153899
ABR	8.7599	1.09977	1.95423e-18	6.74145e-17	0.421496	16.1712	Upregulation	0.109977
LONP2	8.74772	1.15775	2.17707e-18	7.50311e-17	0.372322	16.1248	Upregulation	0.115775
LY86	8.7404	1.06261	2.32285e-18	7.99799e-17	0.694064	16.097	Upregulation	0.106261
SRBD1	8.73928	2.28246	2.34608e-18	8.07037e-17	0.220583	16.0931	Upregulation	0.228246
ZMYM4	8.73193	1.40316	2.5036e-18	8.60414e-17	0.316825	16.0653	Upregulation	0.140316
R3HCC1L	8.72903	1.96295	2.56866e-18	8.81945e-17	0.242009	16.0546	Upregulation	0.196295
UBAP1	8.72551	1.36653	2.64973e-18	9.0893e-17	0.3098	16.0415	Upregulation	0.136653
GPHN	8.72106	3.6598	2.75615e-18	9.44548e-17	0.183	16.0248	Upregulation	0.365979
GATAD2B	8.7129	1.3451	2.96192e-18	1.01317e-16	0.330172	15.9943	Upregulation	0.13451
TLR1	8.70736	1.6487	3.11031e-18	1.06294e-16	0.27327	15.9735	Upregulation	0.16487
EHMT1	8.69923	1.22472	3.34139e-18	1.14084e-16	0.368107	15.9428	Upregulation	0.122472
SPECC1L	8.66806	1.96753	4.39542e-18	1.49653e-16	0.231823	15.8249	Upregulation	0.196753
RFX7	8.65608	2.74537	4.88283e-18	1.66093e-16	0.203021	15.7796	Upregulation	0.274537
LNPEP	8.6463	1.15314	5.31961e-18	1.80448e-16	0.376185	15.7436	Upregulation	0.115314
TAB2	8.64135	1.23414	5.55542e-18	1.88272e-16	0.348788	15.7252	Upregulation	0.123414
LCOR	8.62365	1.28938	6.48528e-18	2.18974e-16	0.331577	15.6596	Upregulation	0.128938
LCP1	8.61135	1.26595	7.22038e-18	2.4357e-16	0.942044	15.6134	Upregulation	0.126595
UBE2H	8.60615	1.30406	7.5555e-18	2.54406e-16	0.341763	15.5945	Upregulation	0.130406
LINC01138	8.59836	3.26735	8.08625e-18	2.71777e-16	0.187917	15.5658	Upregulation	0.326735
CLIC4	8.57982	1.57408	9.50255e-18	3.18501e-16	0.277134	15.4969	Upregulation	0.157408
PHTF2	8.57058	2.16776	1.02969e-17	3.44181e-16	0.228311	15.4632	Upregulation	0.216776
MFSD14C	8.56479	1.30163	1.08277e-17	3.61263e-16	0.325957	15.4422	Upregulation	0.130163
KLHL24	8.55897	1.39548	1.13881e-17	3.79613e-16	0.315771	15.4207	Upregulation	0.139548
C11orf98	8.55591	1.52368	1.16941e-17	3.89106e-16	0.275378	15.4099	Upregulation	0.152368
AAK1	8.54879	1.31125	1.24387e-17	4.13131e-16	0.311907	15.3839	Upregulation	0.131125
HERC3	8.50067	1.80782	1.88505e-17	6.24388e-16	0.249385	15.2045	Upregulation	0.180782
HIST1H1D	8.48472	2.81294	2.16236e-17	7.143e-16	0.199157	15.1461	Upregulation	0.281294
SENP5	8.48173	2.03672	2.21872e-17	7.32259e-16	0.229013	15.1353	Upregulation	0.203672
SASH1	8.47926	2.87521	2.26634e-17	7.47299e-16	0.196347	15.1265	Upregulation	0.287521
ZNF217	8.47904	1.22378	2.27067e-17	7.48053e-16	0.329821	15.1261	Upregulation	0.122378
KIAA0319L	8.47527	1.03325	2.3453e-17	7.71946e-16	0.391289	15.1124	Upregulation	0.103325
AMBRA1	8.47065	2.24218	2.44036e-17	8.01793e-16	0.214261	15.0959	Upregulation	0.224218
VPS53	8.45424	1.44186	2.80903e-17	9.2044e-16	0.286969	15.036	Upregulation	0.144186
MAP2K5	8.45402	1.98513	2.81438e-17	9.21369e-16	0.236038	15.0356	Upregulation	0.198513
PDE8A	8.45349	2.19103	2.82733e-17	9.24783e-16	0.216368	15.034	Upregulation	0.219103
KIDINS220	8.45311	1.12721	2.83653e-17	9.26962e-16	0.374078	15.0329	Upregulation	0.112721
C22orf34	8.44932	2.55529	2.93014e-17	9.55846e-16	0.203021	15.0196	Upregulation	0.255529
SENP7	8.44628	1.83934	3.00721e-17	9.78373e-16	0.244819	15.0095	Upregulation	0.183934
CD58	8.44104	1.35152	3.14518e-17	1.02144e-15	0.299614	14.9908	Upregulation	0.135152
SRGAP2C	8.43537	1.78382	3.30154e-17	1.07032e-15	0.252547	14.9705	Upregulation	0.178382
MSR1	8.43012	3.70833	3.45319e-17	1.1185e-15	0.178082	14.9514	Upregulation	0.370833
PTPN1	8.42925	1.1503	3.47874e-17	1.12578e-15	0.386372	14.9485	Upregulation	0.11503
FBN2	8.40202	2.37025	4.38872e-17	1.41401e-15	0.208992	14.8495	Upregulation	0.237025
CPB2-AS1	8.39113	4.18459	4.81488e-17	1.54723e-15	0.168247	14.8104	Upregulation	0.418459
RNF38	8.38622	1.42207	5.02038e-17	1.61185e-15	0.296804	14.7927	Upregulation	0.142207
GNG2	8.38592	1.17558	5.03323e-17	1.61456e-15	0.395153	14.7919	Upregulation	0.117558
LMBR1	8.38376	2.00746	5.12635e-17	1.64299e-15	0.227959	14.7844	Upregulation	0.200746
NLK	8.35788	3.70128	6.38543e-17	2.04116e-15	0.174218	14.6901	Upregulation	0.370128
LRRC8C	8.32849	1.8395	8.1881e-17	2.60829e-15	0.240604	14.5836	Upregulation	0.18395
PPP1R12B	8.32259	2.51731	8.60587e-17	2.73661e-15	0.201616	14.5628	Upregulation	0.251731
TRAPPC8	8.32225	1.46046	8.63059e-17	2.74208e-15	0.283456	14.5619	Upregulation	0.146046
IQSEC1	8.32092	1.01459	8.72822e-17	2.7707e-15	0.490692	14.5574	Upregulation	0.101459
ZRANB2	8.31886	1.05737	8.88162e-17	2.81695e-15	0.364594	14.5502	Upregulation	0.105737
NRF1	8.31529	2.57092	9.15295e-17	2.89644e-15	0.197752	14.5381	Upregulation	0.257092
SNX13	8.31525	1.61762	9.15598e-17	2.89644e-15	0.253249	14.5381	Upregulation	0.161762
PPP2R5E	8.31103	1.13752	9.48768e-17	2.99878e-15	0.345978	14.5231	Upregulation	0.113752
HDAC8	8.30994	1.79854	9.57482e-17	3.02371e-15	0.251142	14.5195	Upregulation	0.179854
VRK2	8.3093	1.84121	9.62663e-17	3.03483e-15	0.240604	14.5179	Upregulation	0.184121
IL1RAP	8.30932	2.59167	9.62557e-17	3.03483e-15	0.199508	14.5179	Upregulation	0.259167
KPNA1	8.30162	1.62702	1.02703e-16	3.22942e-15	0.25922	14.4909	Upregulation	0.162702
MAP4	8.30057	1.36298	1.03611e-16	3.25238e-15	0.293642	14.4878	Upregulation	0.136298
TRAK1	8.29026	1.3403	1.13001e-16	3.54105e-15	0.308395	14.4509	Upregulation	0.13403
RASA3	8.27285	1.68013	1.30792e-16	4.08808e-15	0.273973	14.3885	Upregulation	0.168013
GBF1	8.2709	1.42187	1.32947e-16	4.15187e-15	0.295047	14.3818	Upregulation	0.142187
PAG1	8.27051	1.48915	1.33385e-16	4.16199e-15	0.306287	14.3807	Upregulation	0.148915
ABHD15-AS1	8.25629	27.6699	1.50267e-16	4.68478e-15	0.154197	14.3293	Upregulation	2.76699
ATXN2	8.25436	1.40361	1.52721e-16	4.75722e-15	0.296452	14.3226	Upregulation	0.140361
RNF19A	8.2422	1.53692	1.69068e-16	5.25301e-15	0.269758	14.2796	Upregulation	0.153692
PDE7A	8.22753	2.02938	1.91119e-16	5.92809e-15	0.245873	14.2271	Upregulation	0.202938
RAB3GAP2	8.22334	1.61185	1.97906e-16	6.12821e-15	0.256059	14.2127	Upregulation	0.161185
ABI1	8.17611	1.03977	2.93152e-16	9.0317e-15	0.401826	14.0442	Upregulation	0.103977
VPS54	8.17171	1.65467	3.04057e-16	9.35194e-15	0.251493	14.0291	Upregulation	0.165467
USP3-AS1	8.16886	5.86843	3.11324e-16	9.5674e-15	0.155954	14.0192	Upregulation	0.586843
PRKCA	8.1609	2.60448	3.32543e-16	1.02023e-14	0.198455	13.9913	Upregulation	0.260448
SLC2A9	8.14738	1.65811	3.71881e-16	1.13938e-14	0.252898	13.9433	Upregulation	0.165811
KIAA0232	8.13686	1.28246	4.05651e-16	1.24037e-14	0.308044	13.9064	Upregulation	0.128246
BBX	8.13451	1.32737	4.13606e-16	1.26364e-14	0.327011	13.8984	Upregulation	0.132737
ORMDL1	8.12859	1.00864	4.34312e-16	1.32469e-14	0.408149	13.8779	Upregulation	0.100864
PHC3	8.12074	1.43656	4.63367e-16	1.41213e-14	0.283808	13.8501	Upregulation	0.143656
RHOT1	8.11993	1.13516	4.66472e-16	1.42041e-14	0.360731	13.8476	Upregulation	0.113516
SMG1	8.09141	1.00404	5.89792e-16	1.79145e-14	0.414471	13.7468	Upregulation	0.100404
INVS	8.09068	3.56066	5.93348e-16	1.80076e-14	0.170706	13.7445	Upregulation	0.356066
CDC14A	8.07946	2.4722	6.50532e-16	1.97267e-14	0.201967	13.7049	Upregulation	0.24722
FTO	8.07351	2.28934	6.83027e-16	2.06949e-14	0.207587	13.6841	Upregulation	0.228934
PBRM1	8.07175	1.01493	6.92972e-16	2.09773e-14	0.425711	13.6783	Upregulation	0.101493
ZNRF2	8.07166	1.7169	6.93492e-16	2.09773e-14	0.243765	13.6783	Upregulation	0.17169
SUFU	8.05658	2.04237	7.84605e-16	2.37137e-14	0.216017	13.625	Upregulation	0.204237
TFCP2	8.04644	1.35989	8.52405e-16	2.57204e-14	0.299965	13.5897	Upregulation	0.135989
HECTD1	8.04578	1.09361	8.56967e-16	2.58368e-14	0.366702	13.5878	Upregulation	0.109361
RABEP1	8.04329	1.3804	8.74613e-16	2.63471e-14	0.284861	13.5793	Upregulation	0.13804
ATP5F1E	8.0396	1.58052	9.01324e-16	2.71294e-14	0.987355	13.5666	Upregulation	0.158052
CUL5	8.03819	1.19692	9.11765e-16	2.74211e-14	0.319986	13.5619	Upregulation	0.119692
INSR	8.02156	1.51882	1.04407e-15	3.13745e-14	0.269406	13.5034	Upregulation	0.151882
ANKFY1	8.01864	1.30878	1.06926e-15	3.21049e-14	0.29575	13.4934	Upregulation	0.130878
GAB1	8.00159	3.07082	1.22819e-15	3.68166e-14	0.181946	13.434	Upregulation	0.307082
CEP192	8.00104	2.05521	1.23368e-15	3.69508e-14	0.215314	13.4324	Upregulation	0.205521
PPP2R2A	7.99931	1.32631	1.25122e-15	3.74455e-14	0.302424	13.4266	Upregulation	0.132631
SPOPL	7.99361	1.21343	1.31046e-15	3.91863e-14	0.341412	13.4069	Upregulation	0.121343
WDPCP	7.98787	2.94343	1.37289e-15	4.10198e-14	0.176677	13.387	Upregulation	0.294343
CPEB4	7.98681	1.3494	1.38473e-15	4.13397e-14	0.296101	13.3836	Upregulation	0.13494
DGKD	7.98188	1.09014	1.44116e-15	4.29892e-14	0.377239	13.3666	Upregulation	0.109014
AVL9	7.97666	1.41964	1.5035e-15	4.47759e-14	0.284159	13.349	Upregulation	0.141964
PFKFB3	7.93634	1.31378	2.08239e-15	6.16148e-14	0.338251	13.2103	Upregulation	0.131378
COPB1	7.92084	1.21746	2.35917e-15	6.96355e-14	0.310854	13.1572	Upregulation	0.121746
WDFY4	7.89806	1.61875	2.83285e-15	8.32812e-14	0.270811	13.0795	Upregulation	0.161875
NLRP3	7.88428	1.26308	3.1635e-15	9.29273e-14	0.441166	13.0319	Upregulation	0.126308
HIST2H2AC	7.8676	2.12934	3.61495e-15	1.05764e-13	0.201616	12.9757	Upregulation	0.212934
HEATR5B	7.8629	2.07148	3.75341e-15	1.09727e-13	0.211802	12.9597	Upregulation	0.207148
SERPINB1	7.86102	1.15365	3.81025e-15	1.113e-13	0.860906	12.9535	Upregulation	0.115365
RANBP2	7.84842	1.1436	4.21315e-15	1.2258e-13	0.322796	12.9116	Upregulation	0.11436
DHX9	7.83736	1.08996	4.6011e-15	1.33761e-13	0.363189	12.8737	Upregulation	0.108996
KANSL1L	7.83233	2.75591	4.7891e-15	1.38895e-13	0.179136	12.8573	Upregulation	0.275591
PDE4B	7.8297	1.32264	4.89023e-15	1.41716e-13	0.377239	12.8486	Upregulation	0.132264
SUCLG2	7.81564	1.34058	5.46843e-15	1.57847e-13	0.2817	12.8018	Upregulation	0.134058
UIMC1	7.78789	1.139	6.81354e-15	1.95441e-13	0.309097	12.709	Upregulation	0.1139
GSAP	7.77161	1.28695	7.74952e-15	2.21767e-13	0.325606	12.6541	Upregulation	0.128695
EXOC2	7.76607	2.4748	8.09603e-15	2.31321e-13	0.188268	12.6358	Upregulation	0.24748
FUBP1	7.76362	1.21553	8.25365e-15	2.35641e-13	0.310151	12.6277	Upregulation	0.121553
EPC2	7.76338	1.54893	8.26984e-15	2.35919e-13	0.255708	12.6272	Upregulation	0.154893
MAP4K3	7.76262	2.54236	8.31943e-15	2.36965e-13	0.185458	12.6253	Upregulation	0.254236
NPL	7.7624	1.2159	8.33402e-15	2.37196e-13	0.320337	12.6249	Upregulation	0.12159
BEST1	7.75542	1.19259	8.80543e-15	2.49835e-13	0.340358	12.6023	Upregulation	0.119259
FGD6	7.75411	1.9296	8.89658e-15	2.52226e-13	0.218124	12.5982	Upregulation	0.19296
FARS2	7.75261	2.44574	9.00255e-15	2.55033e-13	0.190376	12.5934	Upregulation	0.244574
PHACTR4	7.7384	1.37868	1.00676e-14	2.84544e-13	0.2817	12.5459	Upregulation	0.137868
PVT1	7.7347	1.76241	1.03647e-14	2.92488e-13	0.23674	12.5339	Upregulation	0.176241
SUSD1	7.72187	1.38738	1.14638e-14	3.23257e-13	0.272568	12.4905	Upregulation	0.138738
WWP1	7.71995	1.48818	1.1638e-14	3.27914e-13	0.256059	12.4842	Upregulation	0.148818
SMURF1	7.68556	2.11016	1.5233e-14	4.2822e-13	0.201264	12.3683	Upregulation	0.211016
PIK3CA	7.67014	1.8178	1.71812e-14	4.81877e-13	0.224096	12.3171	Upregulation	0.18178
HIP1	7.6696	1.69481	1.72531e-14	4.83524e-13	0.234633	12.3156	Upregulation	0.169481
UBE4B	7.66801	1.2835	1.74689e-14	4.89197e-13	0.279593	12.3105	Upregulation	0.12835
RNPC3	7.6581	1.05472	1.88703e-14	5.27285e-13	0.334738	12.278	Upregulation	0.105472
PSME4	7.65809	1.35863	1.88723e-14	5.27285e-13	0.275729	12.278	Upregulation	0.135863
FKBP2	7.64477	1.29536	2.0932e-14	5.83497e-13	0.275378	12.234	Upregulation	0.129536
E2F3	7.63616	1.33378	2.23802e-14	6.22918e-13	0.282403	12.2056	Upregulation	0.133378
NCOA6	7.6357	1.46971	2.24598e-14	6.24659e-13	0.24798	12.2044	Upregulation	0.146971
MSI2	7.62501	2.18683	2.44019e-14	6.76615e-13	0.200211	12.1697	Upregulation	0.218683
TANGO6	7.62179	2.48063	2.50176e-14	6.93162e-13	0.181243	12.1592	Upregulation	0.248063
TRAPPC10	7.61809	1.21491	2.57448e-14	7.12772e-13	0.322796	12.147	Upregulation	0.121491
PSPC1	7.59746	1.21597	3.02005e-14	8.3487e-13	0.292589	12.0784	Upregulation	0.121597
FNIP2	7.59482	1.64723	3.08226e-14	8.51425e-13	0.233228	12.0699	Upregulation	0.164723
VWA8	7.59233	2.80216	3.14193e-14	8.66598e-13	0.174218	12.0622	Upregulation	0.280216
KDM4B	7.58566	1.02004	3.30809e-14	9.11742e-13	0.351247	12.0401	Upregulation	0.102004
TBC1D9	7.57711	1.14369	3.53341e-14	9.73111e-13	0.343871	12.0118	Upregulation	0.114369
ABCC1	7.56774	1.44759	3.7978e-14	1.04435e-12	0.259571	11.9812	Upregulation	0.144759
FBXO34	7.56365	1.59192	3.91923e-14	1.07613e-12	0.240604	11.9681	Upregulation	0.159192
OPA1	7.55818	1.50433	4.08736e-14	1.12145e-12	0.249385	11.9502	Upregulation	0.150433
KLHL5	7.54968	1.7977	4.36344e-14	1.19541e-12	0.223744	11.9225	Upregulation	0.17977
BRWD1	7.54545	1.10397	4.50714e-14	1.23385e-12	0.313312	11.9087	Upregulation	0.110397
KDM1B	7.52663	1.02687	5.2065e-14	1.42105e-12	0.347032	11.8474	Upregulation	0.102687
MCM9	7.52641	2.36021	5.21537e-14	1.42241e-12	0.187917	11.847	Upregulation	0.236021
MS4A4E	7.52305	2.09668	5.35117e-14	1.45728e-12	0.203021	11.8365	Upregulation	0.209668
EPB41L3	7.5207	1.0766	5.44835e-14	1.48264e-12	0.345276	11.829	Upregulation	0.10766
TBK1	7.5136	1.66437	5.75215e-14	1.56415e-12	0.23112	11.8057	Upregulation	0.166437
USP6NL	7.49833	2.22101	6.46382e-14	1.75637e-12	0.198455	11.7554	Upregulation	0.222101
FAM135A	7.49349	2.11957	6.70661e-14	1.82098e-12	0.197752	11.7397	Upregulation	0.211957
SGMS2	7.48958	1.53185	6.90933e-14	1.87464e-12	0.257113	11.7271	Upregulation	0.153185
DENND4C	7.47706	1.70982	7.60029e-14	2.06058e-12	0.224447	11.686	Upregulation	0.170982
PRR14L	7.47011	1.16023	8.01288e-14	2.16602e-12	0.300667	11.6643	Upregulation	0.116023
ANXA4	7.46655	1.03908	8.23225e-14	2.22336e-12	0.334738	11.653	Upregulation	0.103908
STK39	7.46648	1.98351	8.23716e-14	2.22336e-12	0.209694	11.653	Upregulation	0.198351
PLA2G4A	7.46597	3.12926	8.26911e-14	2.23034e-12	0.163681	11.6516	Upregulation	0.312926
EML4	7.44678	1.1915	9.56465e-14	2.57219e-12	0.373024	11.5897	Upregulation	0.11915
SESN1	7.44594	2.65966	9.62545e-14	2.58665e-12	0.174921	11.5873	Upregulation	0.265966
MCTP2	7.445	3.0747	9.69431e-14	2.60324e-12	0.167896	11.5845	Upregulation	0.30747
LRCH3	7.43614	1.65667	1.03669e-13	2.77775e-12	0.229364	11.5563	Upregulation	0.165667
R3HDM1	7.43592	1.42363	1.03844e-13	2.78039e-12	0.254303	11.5559	Upregulation	0.142363
TCN2	7.43192	1.8506	1.07033e-13	2.86159e-12	0.208992	11.5434	Upregulation	0.18506
RAP1GDS1	7.41792	1.51438	1.18972e-13	3.17153e-12	0.255005	11.4987	Upregulation	0.151438
MAPK8	7.41745	2.28111	1.19396e-13	3.18049e-12	0.192835	11.4975	Upregulation	0.228111
GMDS-DT	7.41476	2.44398	1.21846e-13	3.24341e-12	0.18581	11.489	Upregulation	0.244398
CBLB	7.39986	2.84226	1.36328e-13	3.62628e-12	0.179136	11.4405	Upregulation	0.284226
MTM1	7.39813	1.94579	1.38111e-13	3.67102e-12	0.197752	11.4352	Upregulation	0.194579
DGKG	7.39629	1.89946	1.4004e-13	3.71421e-12	0.209694	11.4301	Upregulation	0.189946
FAM53B	7.38568	1.45281	1.51677e-13	4.01703e-12	0.264489	11.3961	Upregulation	0.145281
PIK3C2A	7.38543	1.52819	1.5196e-13	4.02162e-12	0.234984	11.3956	Upregulation	0.152819
PIKFYVE	7.38429	1.38849	1.53265e-13	4.05321e-12	0.263084	11.3922	Upregulation	0.138849
UMAD1	7.38313	2.35698	1.5461e-13	4.08584e-12	0.180892	11.3887	Upregulation	0.235698
SLC44A2	7.35358	1.29488	1.92967e-13	5.07383e-12	0.252547	11.2947	Upregulation	0.129488
ATG5	7.35004	1.48074	1.9815e-13	5.20637e-12	0.252195	11.2835	Upregulation	0.148074
OXR1	7.34439	1.14975	2.06696e-13	5.41924e-12	0.313312	11.2661	Upregulation	0.114975
MAN2A1	7.34194	1.083	2.10527e-13	5.5118e-12	0.32104	11.2587	Upregulation	0.1083
IL6ST	7.30015	1.13935	2.87442e-13	7.5094e-12	0.3098	11.1244	Upregulation	0.113935
PHF14	7.29202	1.05789	3.05335e-13	7.97116e-12	0.319986	11.0985	Upregulation	0.105789
DIS3L2	7.29001	1.99384	3.09931e-13	8.08538e-12	0.19424	11.0923	Upregulation	0.199384
CSNK1G1	7.28793	1.6849	3.14748e-13	8.19936e-12	0.215314	11.0862	Upregulation	0.16849
FOXJ3	7.28681	1.54742	3.17384e-13	8.26214e-12	0.234633	11.0829	Upregulation	0.154742
RPTOR	7.28148	2.05318	3.30188e-13	8.58934e-12	0.191078	11.066	Upregulation	0.205318
MAP2K4	7.26991	1.58669	3.59729e-13	9.34452e-12	0.224447	11.0294	Upregulation	0.158669
SYNJ1	7.2589	1.85238	3.90237e-13	1.01155e-11	0.207236	10.995	Upregulation	0.185238
CNOT4	7.23866	1.18976	4.53139e-13	1.17294e-11	0.303477	10.9307	Upregulation	0.118976
SLC25A13	7.23392	1.4671	4.69262e-13	1.21125e-11	0.250088	10.9168	Upregulation	0.14671
CRISPLD2	7.22713	1.07932	4.93298e-13	1.27149e-11	0.331577	10.8957	Upregulation	0.107932
MS4A4A	7.21446	3.4025	5.41502e-13	1.39476e-11	0.152441	10.8555	Upregulation	0.34025
ARHGEF18	7.20467	1.48176	5.81862e-13	1.49451e-11	0.257464	10.8255	Upregulation	0.148176
TCF4	7.20226	2.00961	5.9222e-13	1.51898e-11	0.204777	10.8184	Upregulation	0.200961
SLC12A6	7.20126	1.10382	5.96608e-13	1.52916e-11	0.332982	10.8155	Upregulation	0.110382
TXNRD1	7.19405	1.05796	6.28954e-13	1.60869e-11	0.308044	10.7935	Upregulation	0.105796
SHLD2	7.18715	1.78203	6.61562e-13	1.68855e-11	0.211099	10.7725	Upregulation	0.178203
XPO1	7.18628	1.00146	6.65816e-13	1.69704e-11	0.345627	10.7703	Upregulation	0.100146
SLC16A7	7.1803	1.87495	6.95562e-13	1.77039e-11	0.196347	10.7519	Upregulation	0.187495
SUSD6	7.15698	1.10488	8.24763e-13	2.09197e-11	0.298911	10.6794	Upregulation	0.110488
CLEC2D	7.14491	2.29568	9.00533e-13	2.28258e-11	0.188971	10.6416	Upregulation	0.229568
ZCCHC2	7.13221	1.29529	9.87708e-13	2.4949e-11	0.261328	10.6029	Upregulation	0.129529
TNPO3	7.12073	1.32643	1.07354e-12	2.7061e-11	0.265191	10.5677	Upregulation	0.132643
CLEC16A	7.1154	1.94199	1.11588e-12	2.81088e-11	0.19424	10.5512	Upregulation	0.194199
DCAF5	7.11123	1.16531	1.15011e-12	2.89315e-11	0.277134	10.5386	Upregulation	0.116531
AHCTF1	7.10291	1.4839	1.2216e-12	3.07085e-11	0.227608	10.5127	Upregulation	0.14839
MATR3-1	7.09891	1.80184	1.25747e-12	3.15669e-11	0.208992	10.5008	Upregulation	0.180184
VPS50	7.09659	2.20428	1.27869e-12	3.20776e-11	0.178433	10.4938	Upregulation	0.220428
ANXA1	7.07773	1.17543	1.46529e-12	3.66835e-11	0.881981	10.4355	Upregulation	0.117543
PEX14	7.06976	2.59955	1.55199e-12	3.87962e-11	0.165437	10.4112	Upregulation	0.259955
AP001011.1	7.05264	27.4718	1.75553e-12	4.36805e-11	0.131718	10.3597	Upregulation	2.74718
DNM1L	7.0485	1.2239	1.80859e-12	4.49396e-11	0.274324	10.3474	Upregulation	0.12239
MARC1	7.03942	1.03297	1.93048e-12	4.7871e-11	0.334036	10.3199	Upregulation	0.103297
INPP5A	7.01546	2.33628	2.29196e-12	5.66045e-11	0.174921	10.2471	Upregulation	0.233628
AHCYL2	7.00887	1.94477	2.40247e-12	5.9294e-11	0.194591	10.227	Upregulation	0.194477
RAB12	7.00678	1.6372	2.43864e-12	6.0146e-11	0.213558	10.2208	Upregulation	0.16372
CR1	6.99248	1.34194	2.70064e-12	6.63842e-11	0.277485	10.1779	Upregulation	0.134194
TMEM164	6.9805	1.38852	2.94136e-12	7.22043e-11	0.248332	10.1414	Upregulation	0.138852
LYZ	6.97122	6.36221	3.14208e-12	7.68737e-11	0.991219	10.1142	Upregulation	0.636221
DOP1B	6.94829	1.49745	3.69728e-12	9.02764e-11	0.232877	10.0444	Upregulation	0.149745
ADAM19	6.9432	2.64872	3.83323e-12	9.35334e-11	0.163681	10.029	Upregulation	0.264872
ARID5B	6.93056	3.60932	4.1918e-12	1.02147e-10	0.149631	9.99078	Upregulation	0.360932
IL15	6.92815	1.44378	4.26366e-12	1.0376e-10	0.237092	9.98397	Upregulation	0.144378
PPP6R2	6.92301	1.11665	4.42162e-12	1.07532e-10	0.29013	9.96846	Upregulation	0.111665
NT5C3A	6.91949	1.21353	4.53275e-12	1.10161e-10	0.286266	9.95797	Upregulation	0.121353
CDK11B	6.91578	1.08908	4.65304e-12	1.1301e-10	0.283808	9.94688	Upregulation	0.108908
CYP20A1	6.91374	1.60877	4.72044e-12	1.14571e-10	0.213207	9.94093	Upregulation	0.160877
LIPA	6.91267	1.12642	4.75625e-12	1.15364e-10	0.296804	9.93793	Upregulation	0.112642
FAM13B	6.90663	1.27279	4.96306e-12	1.20141e-10	0.264489	9.92031	Upregulation	0.127279
LRCH1	6.89535	2.20899	5.37324e-12	1.29984e-10	0.178082	9.88611	Upregulation	0.220899
NFIA	6.89274	1.6937	5.47294e-12	1.32308e-10	0.220583	9.87841	Upregulation	0.16937
KAT2B	6.89072	1.63838	5.55094e-12	1.34106e-10	0.219178	9.87255	Upregulation	0.163838
CHCHD3	6.87614	1.03325	6.14971e-12	1.48278e-10	0.31261	9.82892	Upregulation	0.103325
ZNF654	6.87227	2.19622	6.31886e-12	1.52256e-10	0.171057	9.81743	Upregulation	0.219622
ANO10	6.85602	1.99436	7.08036e-12	1.69933e-10	0.187566	9.76972	Upregulation	0.199436
AGO3	6.85249	1.09708	7.25729e-12	1.74066e-10	0.293642	9.75929	Upregulation	0.109708
IGF1R	6.84495	2.17788	7.65005e-12	1.83126e-10	0.179136	9.73725	Upregulation	0.217788
KIAA2026	6.84103	1.00068	7.86242e-12	1.88086e-10	0.329118	9.72564	Upregulation	0.100068
ATRN	6.83732	1.85958	8.06877e-12	1.92897e-10	0.194591	9.71468	Upregulation	0.185958
TRIM33	6.83103	1.04547	8.43043e-12	2.0128e-10	0.312259	9.6962	Upregulation	0.104547
RPRD2	6.82944	1.44357	8.52466e-12	2.03264e-10	0.231823	9.69194	Upregulation	0.144357
EHBP1	6.8239	2.82776	8.86023e-12	2.11128e-10	0.155954	9.67545	Upregulation	0.282776
ZNF518A	6.82104	1.40077	9.03859e-12	2.15238e-10	0.235687	9.66708	Upregulation	0.140077
ZBTB1	6.80679	1.34187	9.97999e-12	2.37193e-10	0.245522	9.6249	Upregulation	0.134187
ATP8A1	6.80561	2.47663	1.00619e-11	2.38984e-10	0.165789	9.62163	Upregulation	0.247663
ZNF516	6.80056	1.04791	1.04216e-11	2.47367e-10	0.310502	9.60666	Upregulation	0.104791
KIF2A	6.78508	1.14134	1.1602e-11	2.74674e-10	0.27327	9.56118	Upregulation	0.114134
PTK2	6.76573	2.5769	1.32642e-11	3.13417e-10	0.160871	9.50388	Upregulation	0.25769
PRKD3	6.7545	1.41584	1.43329e-11	3.38232e-10	0.222339	9.47078	Upregulation	0.141584
FBXO42	6.73808	1.42107	1.60488e-11	3.77509e-10	0.237092	9.42307	Upregulation	0.142107
SYNE1	6.73773	1.84933	1.60879e-11	3.78183e-10	0.224096	9.4223	Upregulation	0.184933
ELL2	6.71933	2.3687	1.82563e-11	4.28332e-10	0.16614	9.36822	Upregulation	0.23687
MIA2	6.71719	1.05499	1.85267e-11	4.34399e-10	0.290481	9.36211	Upregulation	0.105499
AQR	6.71099	1.45231	1.93307e-11	4.52959e-10	0.221637	9.34394	Upregulation	0.145231
CEPT1	6.7103	1.55143	1.94227e-11	4.54533e-10	0.213207	9.34244	Upregulation	0.155143
UBA6	6.70481	1.43157	2.0167e-11	4.71649e-10	0.225501	9.32638	Upregulation	0.143157
CCDC18-AS1	6.70081	1.36427	2.07267e-11	4.84431e-10	0.241658	9.31477	Upregulation	0.136427
TPP2	6.68828	1.13098	2.25814e-11	5.25765e-10	0.274675	9.27921	Upregulation	0.113098
CDR2	6.6847	2.84739	2.31406e-11	5.38099e-10	0.151387	9.26914	Upregulation	0.284739
ENOX2	6.6842	1.95777	2.32192e-11	5.39584e-10	0.185458	9.26794	Upregulation	0.195777
KLF7	6.68293	1.36489	2.3421e-11	5.43929e-10	0.233228	9.26446	Upregulation	0.136489
RALGAPA1	6.67819	1.73918	2.41917e-11	5.60405e-10	0.206533	9.2515	Upregulation	0.173918
PTCH2	6.67734	3.32332	2.43323e-11	5.63305e-10	0.14366	9.24926	Upregulation	0.332332
OAS2	6.66344	1.00838	2.67483e-11	6.17286e-10	0.299262	9.20951	Upregulation	0.100838
EPDR1	6.6613	6.29128	2.71414e-11	6.25963e-10	0.126449	9.20345	Upregulation	0.629128
SLC23A2	6.63361	1.66985	3.27582e-11	7.52186e-10	0.19986	9.12367	Upregulation	0.166985
ST3GAL1	6.63221	1.02816	3.30702e-11	7.58873e-10	0.304882	9.11983	Upregulation	0.102816
MAP4K5	6.62418	1.90646	3.49173e-11	8.00255e-10	0.186161	9.09677	Upregulation	0.190646
AP1G1	6.62418	1.28982	3.49173e-11	8.00255e-10	0.234984	9.09677	Upregulation	0.128982
WDR43	6.60449	1.29189	3.98894e-11	9.11357e-10	0.238497	9.04031	Upregulation	0.129189
STAU2	6.59663	1.6694	4.20601e-11	9.57959e-10	0.197752	9.01865	Upregulation	0.16694
BTN3A2	6.59338	1.06429	4.29928e-11	9.77987e-10	0.284861	9.00967	Upregulation	0.106429
BTBD7	6.58806	1.2106	4.45613e-11	1.01241e-09	0.246927	8.99465	Upregulation	0.12106
ASXL2	6.57686	1.10388	4.80491e-11	1.08962e-09	0.254654	8.96273	Upregulation	0.110388
BX284668.5	6.56942	1.12465	5.05109e-11	1.14403e-09	0.257464	8.94156	Upregulation	0.112465
TP53BP2	6.5583	1.33774	5.44246e-11	1.23115e-09	0.225852	8.90969	Upregulation	0.133774
POLK	6.55073	1.11435	5.72555e-11	1.29199e-09	0.271514	8.88874	Upregulation	0.111435
WDR37	6.5437	1.43168	6.00146e-11	1.35258e-09	0.214261	8.86884	Upregulation	0.143168
YTHDF3	6.54141	1.10194	6.09398e-11	1.3709e-09	0.270811	8.86299	Upregulation	0.110194
CDK14	6.53329	4.06964	6.43426e-11	1.44479e-09	0.136635	8.8402	Upregulation	0.406964
CBWD5	6.52108	1.46695	6.98039e-11	1.56263e-09	0.205128	8.80615	Upregulation	0.146695
MAP3K7CL	6.52069	2.00513	6.99866e-11	1.56576e-09	0.186512	8.80528	Upregulation	0.200512
SCAF4	6.51671	1.1918	7.18649e-11	1.6068e-09	0.251493	8.79404	Upregulation	0.11918
TM9SF4	6.51597	1.05499	7.22225e-11	1.61282e-09	0.28732	8.79241	Upregulation	0.105499
CDYL	6.51384	1.06265	7.32548e-11	1.63488e-09	0.291535	8.78652	Upregulation	0.106265
HIVEP1	6.50682	2.1956	7.67587e-11	1.71099e-09	0.171409	8.76675	Upregulation	0.21956
MCPH1	6.50388	2.03743	7.82751e-11	1.74267e-09	0.173165	8.75879	Upregulation	0.203743
PEAK1	6.49938	2.2954	8.06503e-11	1.79337e-09	0.162276	8.74633	Upregulation	0.22954
LPCAT2	6.49745	1.13985	8.16938e-11	1.81421e-09	0.272919	8.74131	Upregulation	0.113985
PBX3	6.49737	1.91015	8.17363e-11	1.81421e-09	0.185107	8.74131	Upregulation	0.191015
HMBOX1	6.49103	1.25565	8.52509e-11	1.89107e-09	0.247278	8.72329	Upregulation	0.125565
SMG6	6.48976	1.71746	8.59713e-11	1.9059e-09	0.190376	8.7199	Upregulation	0.171746
DPYD-AS1	6.48843	27.2478	8.67353e-11	1.92051e-09	0.12118	8.71658	Upregulation	2.72478
DENND6A	6.48724	1.31464	8.74225e-11	1.93338e-09	0.229013	8.71368	Upregulation	0.131464
KLHDC10	6.47488	1.69739	9.48891e-11	2.09345e-09	0.183702	8.67914	Upregulation	0.169739
ZNF131	6.46602	1.31954	1.0062e-10	2.21722e-09	0.225852	8.65419	Upregulation	0.131954
ECPAS	6.46301	1.08738	1.0264e-10	2.25902e-09	0.274324	8.64608	Upregulation	0.108738
PCCA	6.45651	2.70259	1.07142e-10	2.35526e-09	0.152792	8.62796	Upregulation	0.270259
ENTPD1-AS1	6.45061	2.91925	1.11403e-10	2.43867e-09	0.144362	8.61285	Upregulation	0.291925
TLK2	6.44571	1.26126	1.15063e-10	2.5173e-09	0.24236	8.59907	Upregulation	0.126126
DGLUCY	6.44445	1.01556	1.16019e-10	2.53669e-09	0.304531	8.59573	Upregulation	0.101556
CNST	6.43636	1.5882	1.22372e-10	2.67398e-09	0.214261	8.57284	Upregulation	0.15882
TULP4	6.43546	1.48862	1.231e-10	2.6883e-09	0.207587	8.57052	Upregulation	0.148862
CPED1	6.42727	2.0758	1.2992e-10	2.83217e-09	0.171409	8.54788	Upregulation	0.20758
SMAD3	6.42652	1.31125	1.30558e-10	2.84438e-09	0.251844	8.54601	Upregulation	0.131125
MYO9A	6.42363	1.77941	1.33061e-10	2.89202e-09	0.184756	8.5388	Upregulation	0.177941
CASK	6.40784	2.07779	1.47592e-10	3.20215e-09	0.17738	8.49456	Upregulation	0.207779
RUFY3	6.40757	1.00251	1.47858e-10	3.20412e-09	0.286617	8.49429	Upregulation	0.100251
TMIGD3	6.39901	4.35737	1.56389e-10	3.38498e-09	0.128908	8.47044	Upregulation	0.435737
GALNT2	6.39557	1.12768	1.59948e-10	3.45792e-09	0.257464	8.46118	Upregulation	0.112768
GAPVD1	6.38962	1.00527	1.66293e-10	3.58874e-09	0.28451	8.44506	Upregulation	0.100527
VSIG4	6.3853	5.07312	1.71063e-10	3.68516e-09	0.127151	8.43354	Upregulation	0.507312
GCNT2	6.36573	2.16836	1.94358e-10	4.17962e-09	0.167545	8.37886	Upregulation	0.216836
ETNK1	6.36055	1.05331	2.01039e-10	4.31821e-09	0.272216	8.3647	Upregulation	0.105331
TEX2	6.35035	2.41414	2.14824e-10	4.6089e-09	0.152792	8.3364	Upregulation	0.241414
KAT6B	6.34158	1.18825	2.27419e-10	4.8677e-09	0.256059	8.31268	Upregulation	0.118825
GBE1	6.33744	2.00981	2.33617e-10	4.98869e-09	0.173165	8.30201	Upregulation	0.200981
DENND1B	6.32181	1.78532	2.58522e-10	5.50126e-09	0.177028	8.25954	Upregulation	0.178532
LDLRAD3	6.31255	2.14018	2.74468e-10	5.8338e-09	0.161574	8.23405	Upregulation	0.214018
GDAP2	6.30448	1.29358	2.89169e-10	6.13558e-09	0.219881	8.21214	Upregulation	0.129358
AUTS2	6.29654	3.92756	3.04356e-10	6.44287e-09	0.133474	8.19092	Upregulation	0.392756
EYA3	6.29498	1.85439	3.07449e-10	6.50083e-09	0.174218	8.18703	Upregulation	0.185439
U2AF1	6.29066	1.52532	3.16114e-10	6.6802e-09	0.191781	8.17521	Upregulation	0.152532
LINC02432	6.28343	1.17444	3.31173e-10	6.99035e-09	0.234633	8.1555	Upregulation	0.117444
SETD5	6.26767	1.04372	3.66483e-10	7.70457e-09	0.279241	8.11325	Upregulation	0.104372
BBS9	6.26682	3.2311	3.68487e-10	7.74226e-09	0.136635	8.11113	Upregulation	0.32311
AOPEP	6.26638	3.85585	3.6954e-10	7.75992e-09	0.128556	8.11014	Upregulation	0.385585
EXOC1	6.25334	1.18059	4.01777e-10	8.41754e-09	0.240604	8.07481	Upregulation	0.118059
HIF1A-AS3	6.24492	7.69847	4.2402e-10	8.85819e-09	0.117316	8.05265	Upregulation	0.769847
ARMC8	6.23871	1.14176	4.41191e-10	9.20641e-09	0.238848	8.03591	Upregulation	0.114176
FCER1G	6.2206	1.13512	4.95268e-10	1.03055e-08	0.96347	7.98693	Upregulation	0.113512
P4HA1	6.2166	1.30341	5.08051e-10	1.05594e-08	0.214612	7.97636	Upregulation	0.130341
ALCAM	6.2115	2.15174	5.24811e-10	1.09016e-08	0.167896	7.96251	Upregulation	0.215174
CPSF6	6.20778	1.1185	5.37399e-10	1.11567e-08	0.250088	7.95246	Upregulation	0.11185
AC105402.3	6.18752	27.0316	6.1119e-10	1.26385e-08	0.11556	7.8983	Upregulation	2.70316
AGPS	6.18658	1.22947	6.14848e-10	1.2707e-08	0.233228	7.89596	Upregulation	0.122947
SLC49A4	6.18549	1.11347	6.19091e-10	1.27875e-08	0.274675	7.89322	Upregulation	0.111347
DCTN4	6.18246	1.01799	6.31104e-10	1.30282e-08	0.279944	7.88511	Upregulation	0.101799
TTC37	6.17399	1.36039	6.65875e-10	1.37151e-08	0.217773	7.8628	Upregulation	0.136039
AFF3	6.1665	5.45839	6.98173e-10	1.43642e-08	0.134528	7.84272	Upregulation	0.545839
VPS26A	6.16614	1.03025	6.9979e-10	1.43812e-08	0.29013	7.8422	Upregulation	0.103025
AHNAK	6.16621	1.45141	6.99443e-10	1.43812e-08	0.923077	7.8422	Upregulation	0.145141
STIM2	6.15505	1.39761	7.50524e-10	1.54066e-08	0.221637	7.81229	Upregulation	0.139761
TBC1D15	6.14224	1.2859	8.13634e-10	1.66647e-08	0.213558	7.7782	Upregulation	0.12859
ZNF710	6.13772	1.05137	8.37128e-10	1.71172e-08	0.275729	7.76657	Upregulation	0.105137
AP003086.1	6.1311	27.0853	8.72755e-10	1.78058e-08	0.114506	7.74944	Upregulation	2.70853
AC245297.3	6.12452	1.31561	9.0956e-10	1.84949e-08	0.238145	7.73295	Upregulation	0.131561
PLEKHA2	6.12056	1.07384	9.32456e-10	1.89499e-08	0.302072	7.72239	Upregulation	0.107384
CDK17	6.10636	1.62054	1.01932e-09	2.06578e-08	0.184053	7.68492	Upregulation	0.162054
GATAD2A	6.098	1.00555	1.07401e-09	2.17181e-08	0.27046	7.66318	Upregulation	0.100555
PARG	6.09493	1.84815	1.09483e-09	2.21148e-08	0.172111	7.65532	Upregulation	0.184815
AC004448.2	6.09348	26.9453	1.10481e-09	2.22916e-08	0.113804	7.65186	Upregulation	2.69453
TYW1	6.09041	2.10831	1.12621e-09	2.2711e-08	0.161222	7.64376	Upregulation	0.210831
TAF2	6.08569	1.61698	1.15989e-09	2.33643e-08	0.183351	7.63145	Upregulation	0.161698
AC079781.5	6.06788	1.87527	1.2961e-09	2.60366e-08	0.163681	7.58442	Upregulation	0.187527
ARSB	6.06711	1.51901	1.30234e-09	2.61475e-08	0.196347	7.58257	Upregulation	0.151901
AC027097.2	6.06563	3.2374	1.31436e-09	2.63745e-08	0.132771	7.57882	Upregulation	0.32374
STAM2	6.06172	1.86298	1.34671e-09	2.70087e-08	0.167896	7.5685	Upregulation	0.186298
KLHL20	6.06103	2.14677	1.35252e-09	2.71104e-08	0.153144	7.56686	Upregulation	0.214677
TAFA2	6.05529	3.3679	1.40162e-09	2.80485e-08	0.130664	7.55209	Upregulation	0.33679
TNFSF8	6.03102	1.44756	1.62925e-09	3.25325e-08	0.209343	7.48768	Upregulation	0.144756
PKP4	6.02569	2.48138	1.68389e-09	3.35869e-08	0.143309	7.47383	Upregulation	0.248138
UBXN2A	6.0187	1.62073	1.75825e-09	3.50319e-08	0.178433	7.45554	Upregulation	0.162073
FRS2	5.99797	1.96484	1.99799e-09	3.9636e-08	0.161222	7.40191	Upregulation	0.196484
NR2C2	5.99392	1.63733	2.04844e-09	4.06148e-08	0.184053	7.39132	Upregulation	0.163733
CSAD	5.99064	1.88252	2.09019e-09	4.13754e-08	0.160871	7.38326	Upregulation	0.188252
PRIM2	5.98883	3.36172	2.1135e-09	4.18141e-08	0.127503	7.37868	Upregulation	0.336172
ARFIP1	5.97611	1.09479	2.28536e-09	4.50681e-08	0.250088	7.34613	Upregulation	0.109479
RHBDD1	5.96373	2.34921	2.46547e-09	4.85676e-08	0.147524	7.31365	Upregulation	0.234921
AMPH	5.96183	27.2661	2.49424e-09	4.90815e-08	0.111345	7.30908	Upregulation	2.72661
KMT5B	5.95595	1.04503	2.58563e-09	5.07706e-08	0.250088	7.29439	Upregulation	0.104503
ZNF804A	5.95425	2.72206	2.61263e-09	5.12733e-08	0.140499	7.29011	Upregulation	0.272206
ATP10D	5.94942	1.59981	2.69099e-09	5.27547e-08	0.18019	7.27774	Upregulation	0.159981
PLCL1	5.94642	2.79405	2.74064e-09	5.36991e-08	0.141201	7.27003	Upregulation	0.279405
TRERF1	5.94629	1.58893	2.74282e-09	5.37133e-08	0.194591	7.26992	Upregulation	0.158893
ABCB7	5.94478	1.28546	2.76833e-09	5.41837e-08	0.201616	7.26613	Upregulation	0.128546
VAV2	5.90461	1.82964	3.53472e-09	6.87795e-08	0.167545	7.16254	Upregulation	0.182964
SNRK	5.90294	1.01385	3.57076e-09	6.94439e-08	0.263084	7.15837	Upregulation	0.101385
FAM214A	5.90093	2.10924	3.6146e-09	7.02386e-08	0.15771	7.15342	Upregulation	0.210924
NBPF12	5.90089	1.35797	3.61546e-09	7.02386e-08	0.204074	7.15342	Upregulation	0.135797
DIPK1A	5.89784	4.38485	3.6828e-09	7.15089e-08	0.117668	7.14564	Upregulation	0.438485
CWF19L2	5.89523	1.99057	3.74158e-09	7.26117e-08	0.158412	7.13899	Upregulation	0.199057
ATE1	5.88336	1.32465	4.02011e-09	7.79344e-08	0.206533	7.10827	Upregulation	0.132465
ANKUB1	5.86989	6.68588	4.36087e-09	8.43616e-08	0.110994	7.07385	Upregulation	0.668588
CWC27	5.86598	1.26636	4.46484e-09	8.63274e-08	0.216017	7.06385	Upregulation	0.126636
CBFA2T2	5.84554	1.94446	5.04926e-09	9.73699e-08	0.15771	7.01158	Upregulation	0.194446
MBTD1	5.84426	1.6241	5.08826e-09	9.80703e-08	0.17738	7.00846	Upregulation	0.16241
SPTBN1	5.84409	1.46899	5.09346e-09	9.81187e-08	0.194591	7.00825	Upregulation	0.146899
RALGPS2	5.83443	3.63948	5.39743e-09	1.0392e-07	0.15209	6.9833	Upregulation	0.363948
UHRF2	5.82996	1.64055	5.54401e-09	1.06686e-07	0.178785	6.97189	Upregulation	0.164055
IFIH1	5.82425	1.14816	5.73696e-09	1.10341e-07	0.211802	6.95726	Upregulation	0.114816
TUBGCP3	5.82192	1.0626	5.81741e-09	1.11771e-07	0.235335	6.95167	Upregulation	0.10626
LMTK2	5.81917	1.56343	5.91419e-09	1.1357e-07	0.184053	6.94473	Upregulation	0.156343
PLEKHM3	5.80842	2.11677	6.3064e-09	1.20659e-07	0.148226	6.91844	Upregulation	0.211677
CPM	5.80714	1.42881	6.35482e-09	1.21522e-07	0.196347	6.91535	Upregulation	0.142881
SLFN12	5.79416	1.403	6.86623e-09	1.31096e-07	0.187215	6.88241	Upregulation	0.1403
AC079793.1	5.79393	7.82225	6.87586e-09	1.31211e-07	0.108887	6.88203	Upregulation	0.782225
SMURF2	5.79088	1.32675	7.00171e-09	1.33474e-07	0.198103	6.8746	Upregulation	0.132675
FP236383.5	5.78383	4.38802	7.30204e-09	1.38837e-07	0.114858	6.85749	Upregulation	0.438802
PRORP	5.78334	1.92329	7.32307e-09	1.39165e-07	0.15771	6.85647	Upregulation	0.192329
KPNA3	5.7816	1.0209	7.39916e-09	1.40392e-07	0.241307	6.85266	Upregulation	0.10209
TYW1B	5.77414	3.10208	7.73464e-09	1.46606e-07	0.125044	6.83385	Upregulation	0.310208
NLRC4	5.77321	1.20269	7.77737e-09	1.47339e-07	0.206533	6.83168	Upregulation	0.120269
IL18	5.76246	1.02695	8.28979e-09	1.56966e-07	0.268353	6.8042	Upregulation	0.102695
AL096870.8	5.75837	2.30081	8.49317e-09	1.60733e-07	0.13804	6.79389	Upregulation	0.230081
PPP4R1	5.75235	1.1053	8.80089e-09	1.66213e-07	0.23393	6.77933	Upregulation	0.11053
GATD3B	5.74757	1.94453	9.05344e-09	1.70895e-07	0.15209	6.76727	Upregulation	0.194453
CDC27	5.74548	1.25876	9.16605e-09	1.72931e-07	0.210397	6.76213	Upregulation	0.125876
ATP2C1	5.74139	1.71158	9.39029e-09	1.76979e-07	0.168599	6.75208	Upregulation	0.171158
RIPK1	5.73747	1.3816	9.61021e-09	1.81031e-07	0.19143	6.74225	Upregulation	0.13816
BRWD3	5.69537	1.18997	1.23103e-08	2.30707e-07	0.226203	6.63694	Upregulation	0.118997
ULK4	5.69067	2.53797	1.26544e-08	2.36792e-07	0.133123	6.62563	Upregulation	0.253797
SRP54	5.69005	1.01082	1.27e-08	2.37524e-07	0.241658	6.62429	Upregulation	0.101082
RALGAPB	5.68213	1.2807	1.33026e-08	2.48412e-07	0.212856	6.60483	Upregulation	0.12807
OPN3	5.68039	1.26145	1.34385e-08	2.50822e-07	0.211802	6.60063	Upregulation	0.126145
DCAF6	5.67545	1.32758	1.38322e-08	2.58038e-07	0.195293	6.58832	Upregulation	0.132758
FBXO38	5.66054	1.61093	1.50896e-08	2.80538e-07	0.170706	6.55201	Upregulation	0.161093
NKG7	5.65628	1.0854	1.54688e-08	2.87107e-07	0.181243	6.54196	Upregulation	0.10854
NAA15	5.65605	1.32841	1.549e-08	2.87355e-07	0.198806	6.54158	Upregulation	0.132841
TNPO1	5.65224	1.1183	1.58368e-08	2.93194e-07	0.229364	6.53285	Upregulation	0.11183
YTHDC2	5.65161	1.17379	1.58947e-08	2.94117e-07	0.209343	6.53148	Upregulation	0.117379
SERINC5	5.64854	1.19447	1.61813e-08	2.99117e-07	0.221637	6.52416	Upregulation	0.119447
CNOT6L	5.64681	1.30223	1.63457e-08	3.02003e-07	0.239902	6.51999	Upregulation	0.130223
CNTLN	5.63198	1.05746	1.78148e-08	3.28649e-07	0.239199	6.48327	Upregulation	0.105746
SLC38A9	5.62604	2.05261	1.84396e-08	3.39833e-07	0.14928	6.46873	Upregulation	0.205261
RFX2	5.59989	2.39272	2.14493e-08	3.93912e-07	0.135581	6.4046	Upregulation	0.239272
SNX9	5.59352	1.80047	2.22511e-08	4.08226e-07	0.164384	6.3891	Upregulation	0.180047
ARNT	5.58126	1.0777	2.3878e-08	4.3698e-07	0.226203	6.35954	Upregulation	0.10777
MAP3K7	5.56781	1.20502	2.57956e-08	4.70427e-07	0.206533	6.32751	Upregulation	0.120502
PIP5K1B	5.55423	1.88909	2.78832e-08	5.06729e-07	0.158061	6.29522	Upregulation	0.188909
WDR20	5.54735	1.79429	2.90038e-08	5.26572e-07	0.155602	6.27854	Upregulation	0.179429
CENPC	5.54714	1.19328	2.90385e-08	5.26679e-07	0.204426	6.27845	Upregulation	0.119328
UBASH3B	5.54673	2.10377	2.91058e-08	5.27639e-07	0.149631	6.27766	Upregulation	0.210377
PARN	5.54021	1.23423	3.02109e-08	5.46859e-07	0.206533	6.26212	Upregulation	0.123423
AP4E1	5.53865	1.88948	3.04803e-08	5.50919e-07	0.147524	6.25891	Upregulation	0.188948
MOB3B	5.5174	3.35343	3.44044e-08	6.18485e-07	0.118019	6.20867	Upregulation	0.335343
AZIN1-AS1	5.51168	3.52035	3.55426e-08	6.38319e-07	0.120478	6.19496	Upregulation	0.352035
KLF9	5.5105	1.28352	3.57809e-08	6.42284e-07	0.196347	6.19227	Upregulation	0.128352
TRRAP	5.49257	1.34234	3.96122e-08	7.08972e-07	0.195996	6.14937	Upregulation	0.134234
EPG5	5.48788	1.54425	4.06787e-08	7.26283e-07	0.169652	6.13889	Upregulation	0.154425
GIMAP5	5.48222	1.27228	4.2002e-08	7.48813e-07	0.193888	6.12563	Upregulation	0.127228
TIAM2	5.46489	4.32312	4.63192e-08	8.23376e-07	0.108887	6.0844	Upregulation	0.432312
DDX10	5.43764	1.75192	5.39907e-08	9.54645e-07	0.157007	6.02016	Upregulation	0.175192
DDX58	5.42379	1.11887	5.83494e-08	1.02873e-06	0.211099	5.9877	Upregulation	0.111887
PGGT1B	5.41336	1.00166	6.18538e-08	1.08737e-06	0.230769	5.96362	Upregulation	0.100166
KLHL8	5.39899	1.137	6.70156e-08	1.17473e-06	0.226554	5.93006	Upregulation	0.1137
PIK3C3	5.38211	1.2097	7.36185e-08	1.28432e-06	0.201264	5.89133	Upregulation	0.12097
PRKCH	5.37931	3.17656	7.47713e-08	1.30381e-06	0.124341	5.88478	Upregulation	0.317656
SLX4IP	5.37318	2.78032	7.73593e-08	1.34638e-06	0.122234	5.87083	Upregulation	0.278032
SESN3	5.37061	1.26227	7.8472e-08	1.36509e-06	0.203372	5.86484	Upregulation	0.126227
TBC1D23	5.36598	1.41585	8.05107e-08	1.39923e-06	0.172462	5.85411	Upregulation	0.141585
CSNK1G3	5.36439	1.09171	8.12251e-08	1.41097e-06	0.226906	5.85048	Upregulation	0.109171
BTBD10	5.36052	1.77584	8.2984e-08	1.44058e-06	0.147172	5.84146	Upregulation	0.177584
GRK5	5.36047	2.13791	8.3008e-08	1.44058e-06	0.138391	5.84146	Upregulation	0.213791
FAM198B-AS1	5.34434	1.51956	9.07485e-08	1.57118e-06	0.173165	5.80377	Upregulation	0.151956
RNASE1	5.33579	4.95196	9.51295e-08	1.64548e-06	0.109589	5.78371	Upregulation	0.495196
SLC25A25	5.3334	1.85095	9.63917e-08	1.66652e-06	0.148226	5.77819	Upregulation	0.185095
NUP50-DT	5.32565	1.85204	1.00594e-07	1.73753e-06	0.139796	5.76007	Upregulation	0.185204
BANP	5.32532	1.1791	1.00775e-07	1.73984e-06	0.204074	5.75949	Upregulation	0.11791
NSMAF	5.31438	1.10221	1.0702e-07	1.84418e-06	0.215314	5.7342	Upregulation	0.110221
SNAPC3	5.30881	1.64246	1.10341e-07	1.89872e-06	0.158061	5.72154	Upregulation	0.164246
AREL1	5.28217	1.60215	1.27666e-07	2.18452e-06	0.162627	5.66064	Upregulation	0.160215
RARS2	5.28142	1.57507	1.28186e-07	2.1924e-06	0.156656	5.65908	Upregulation	0.157507
SPATA6	5.28069	1.48077	1.28699e-07	2.20015e-06	0.164384	5.65755	Upregulation	0.148077
AL133415.1	5.27985	3.35985	1.29288e-07	2.20815e-06	0.110994	5.65597	Upregulation	0.335985
INTS8	5.27904	1.01909	1.29861e-07	2.21587e-06	0.206182	5.65446	Upregulation	0.101909
MTREX	5.2766	1.32861	1.31604e-07	2.24352e-06	0.188268	5.64907	Upregulation	0.132861
SWAP70	5.2734	1.22779	1.33922e-07	2.28198e-06	0.223393	5.64169	Upregulation	0.122779
GTF2F2	5.27299	1.00679	1.34218e-07	2.28596e-06	0.231823	5.64093	Upregulation	0.100679
CYFIP2	5.25629	1.22523	1.46992e-07	2.49539e-06	0.202318	5.60286	Upregulation	0.122523
XPO4	5.25458	1.72737	1.48366e-07	2.51755e-06	0.149631	5.59902	Upregulation	0.172737
PREP	5.25015	1.11186	1.51979e-07	2.57408e-06	0.201264	5.58938	Upregulation	0.111186
STEAP1B	5.24717	26.8729	1.54457e-07	2.61438e-06	0.0979979	5.58263	Upregulation	2.68729
WDR44	5.24711	1.70909	1.54501e-07	2.61438e-06	0.155251	5.58263	Upregulation	0.170909
METTL15	5.23458	2.53997	1.65361e-07	2.79426e-06	0.124341	5.55373	Upregulation	0.253997
C3AR1	5.23327	1.24221	1.66535e-07	2.81151e-06	0.191078	5.55106	Upregulation	0.124221
PTPN4	5.23113	1.94523	1.68478e-07	2.84038e-06	0.142957	5.54662	Upregulation	0.194523
NDUFAF2	5.22793	1.16869	1.71421e-07	2.88867e-06	0.195645	5.5393	Upregulation	0.116869
ZHX2	5.22356	3.36058	1.75514e-07	2.95491e-06	0.110643	5.52946	Upregulation	0.336058
RIPK2	5.21125	1.01958	1.87572e-07	3.15502e-06	0.264138	5.501	Upregulation	0.101958
PLD1	5.19821	1.73918	2.0122e-07	3.37932e-06	0.151036	5.47117	Upregulation	0.173918
RANBP9	5.19551	1.19442	2.04154e-07	3.4245e-06	0.207587	5.4654	Upregulation	0.119443
XPO7	5.19042	1.17543	2.09823e-07	3.51797e-06	0.189673	5.45371	Upregulation	0.117543
NHSL1	5.18279	4.19025	2.18597e-07	3.66173e-06	0.10432	5.43631	Upregulation	0.419025
TMEM135	5.17991	2.72789	2.21993e-07	3.71352e-06	0.118019	5.43021	Upregulation	0.272789
ZBTB11	5.17357	1.13593	2.29662e-07	3.83304e-06	0.203372	5.41646	Upregulation	0.113593
SIGLEC1	5.17253	1.07365	2.30951e-07	3.8528e-06	0.184405	5.41422	Upregulation	0.107365
BACH2	5.16813	5.22674	2.36443e-07	3.94082e-06	0.107833	5.40441	Upregulation	0.522674
ATL2	5.16684	2.16883	2.38085e-07	3.96638e-06	0.131366	5.40161	Upregulation	0.216883
NOTCH2NLB	5.16604	3.22273	2.39102e-07	3.98152e-06	0.109589	5.39995	Upregulation	0.322273
AUH	5.16157	2.17735	2.44883e-07	4.07593e-06	0.131366	5.38977	Upregulation	0.217735
KSR1	5.14883	1.0897	2.62116e-07	4.35089e-06	0.219529	5.36142	Upregulation	0.10897
DOP1A	5.14388	2.011	2.69126e-07	4.46522e-06	0.134528	5.35016	Upregulation	0.2011
PPWD1	5.12717	1.49859	2.94124e-07	4.87555e-06	0.161574	5.31198	Upregulation	0.149859
SMC6	5.1168	1.80252	3.10768e-07	5.14214e-06	0.14928	5.28886	Upregulation	0.180252
REPS1	5.11539	1.29003	3.13101e-07	5.17607e-06	0.188268	5.286	Upregulation	0.129003
NUP153	5.11418	1.35133	3.15102e-07	5.20679e-06	0.174921	5.28343	Upregulation	0.135133
HERC2	5.11175	1.19796	3.19185e-07	5.27188e-06	0.195645	5.27803	Upregulation	0.119796
ABAT	5.11082	1.90114	3.20757e-07	5.29545e-06	0.13804	5.2761	Upregulation	0.190114
FIG4	5.1083	1.09084	3.25067e-07	5.36178e-06	0.207587	5.27069	Upregulation	0.109084
PIGX	5.09311	1.18059	3.52228e-07	5.79672e-06	0.189673	5.23682	Upregulation	0.118059
MIR29B2CHG	5.0891	2.09028	3.59762e-07	5.91804e-06	0.131366	5.22782	Upregulation	0.209028
NFX1	5.08546	1.15357	3.66744e-07	6.02477e-06	0.19424	5.22006	Upregulation	0.115357
BTRC	5.08159	2.45821	3.74293e-07	6.14603e-06	0.122234	5.2114	Upregulation	0.245821
PCNX4	5.08105	1.48726	3.75351e-07	6.15787e-06	0.168247	5.21057	Upregulation	0.148726
CCDC93	5.08105	1.20953	3.75351e-07	6.15787e-06	0.182648	5.21057	Upregulation	0.120953
IP6K1	5.06168	1.27405	4.15572e-07	6.78731e-06	0.182648	5.1683	Upregulation	0.127405
FAM157C	5.05883	1.3526	4.21829e-07	6.88382e-06	0.16895	5.16217	Upregulation	0.13526
NCOA7	5.05882	1.17414	4.21858e-07	6.88382e-06	0.193186	5.16217	Upregulation	0.117414
FCHO2	5.05612	1.46076	4.27883e-07	6.97282e-06	0.16614	5.15659	Upregulation	0.146076
LRRC37A2	5.0378	2.91311	4.70902e-07	7.65681e-06	0.110643	5.11595	Upregulation	0.291311
VIRMA	5.03345	1.20086	4.81724e-07	7.8293e-06	0.188268	5.10628	Upregulation	0.120086
ZMYM6	5.02892	1.01878	4.93257e-07	8.00962e-06	0.208641	5.09639	Upregulation	0.101878
RASGEF1B	5.02694	1.34414	4.98358e-07	8.08887e-06	0.190727	5.09211	Upregulation	0.134414
FAM126A	5.02468	1.3224	5.04265e-07	8.18112e-06	0.179838	5.08719	Upregulation	0.13224
MGA	4.99758	1.34753	5.80553e-07	9.37723e-06	0.17176	5.02793	Upregulation	0.134753
NBEAL1	4.9953	1.12983	5.87436e-07	9.48423e-06	0.201616	5.023	Upregulation	0.112983
EEPD1	4.98734	1.42159	6.12153e-07	9.87457e-06	0.165086	5.00548	Upregulation	0.142159

## Sheet: Sheet 3
names	scores	logfoldchanges	pvals	pvals_adj	pct_nz_group	log(pvalue)	Signature	size
FP236383.3	61.3137	170.217	0	0	1	inf	Upregulation	17.0217
FP671120.4	60.6253	52.1435	0	0	0.988772	inf	Upregulation	5.21435
RBFOX2	59.0274	41.6561	0	0	0.962711	inf	Upregulation	4.16561
DPYD	51.8444	8.15762	0	0	0.961166	inf	Upregulation	0.815762
FKBP5	49.6807	7.07964	0	0	0.897301	inf	Upregulation	0.707964
ACSL1	47.9454	7.75854	0	0	0.873506	inf	Upregulation	0.775854
CCDC200	47.6803	13.1741	0	0	0.778533	inf	Upregulation	1.31741
TEX14	43.3807	14.1505	0	0	0.708179	inf	Upregulation	1.41505
PLXDC2	43.1256	5.25689	0	0	0.91337	inf	Upregulation	0.525689
ZEB2	40.5887	7.49916	0	0	0.956531	inf	Upregulation	0.749916
SLC8A1	40.2261	4.87559	0	0	0.802328	inf	Upregulation	0.487559
CD163	38.7111	4.53214	0	0	0.797796	inf	Upregulation	0.453214
APOO	37.1541	7.12364	3.76898e-302	5.74785e-299	0.617635	298.24	Upregulation	0.712364
LRMDA	36.7166	4.31893	3.97339e-295	5.59346e-292	0.734446	291.252	Upregulation	0.431893
IFITM2	35.7489	9.98765	6.88527e-280	8.68993e-277	0.944788	276.061	Upregulation	0.998765
SSH2	35.6833	3.7015	7.17276e-279	8.751e-276	0.812938	275.058	Upregulation	0.37015
AOAH	34.9804	3.78225	4.46331e-268	4.95035e-265	0.843428	264.305	Upregulation	0.378225
DLEU2	34.8337	4.15677	7.51194e-266	8.0866e-263	0.700144	262.092	Upregulation	0.415677
MALAT1	34.7711	36.5915	6.6452e-265	6.94917e-262	0.999794	261.158	Upregulation	3.65915
IRAK3	34.6523	3.47757	4.12356e-263	4.0791e-260	0.827874	259.389	Upregulation	0.347757
ARHGAP26	34.6255	3.8446	1.04367e-262	1.00525e-259	0.827977	258.998	Upregulation	0.38446
IL1R2	34.5383	10.8665	2.13714e-261	1.95554e-258	0.56953	257.709	Upregulation	1.08665
IFITM3	34.4096	17.1075	1.811e-259	1.6167e-256	0.940564	255.791	Upregulation	1.71075
UTRN	33.8092	3.64111	1.44492e-250	1.22989e-247	0.752369	246.91	Upregulation	0.364111
NAMPT	33.7603	6.28547	7.55527e-250	6.14512e-247	0.864133	246.211	Upregulation	0.628547
JARID2	33.2764	3.90032	8.4824e-243	6.74923e-240	0.723218	239.171	Upregulation	0.390032
SPIDR	32.8971	3.81623	2.41872e-237	1.88357e-234	0.660692	233.725	Upregulation	0.381623
SIPA1L1	32.832	3.97527	2.05656e-236	1.56817e-233	0.653585	232.805	Upregulation	0.397527
ARHGAP15	32.7403	4.21865	4.17819e-235	3.12093e-232	0.623506	231.506	Upregulation	0.421865
DOCK8	32.4979	3.27369	1.14288e-231	8.20209e-229	0.875979	228.086	Upregulation	0.327369
DIAPH2	32.2882	3.36578	1.02534e-228	7.21698e-226	0.694994	225.142	Upregulation	0.336578
RBM47	31.3737	3.32333	4.62307e-216	3.19262e-213	0.716625	212.496	Upregulation	0.332334
CELF2	31.0551	3.11219	9.7234e-212	6.47066e-209	0.815925	208.189	Upregulation	0.311219
ARHGAP24	30.9369	4.03772	3.81092e-210	2.49078e-207	0.593325	206.604	Upregulation	0.403772
ZFAND3	30.2688	3.16954	2.95183e-201	1.83119e-198	0.674392	197.737	Upregulation	0.316954
S100A8	30.0362	105.588	3.30373e-198	2.01533e-195	0.998043	194.696	Upregulation	10.5588
ZSWIM6	30.0067	3.17607	8.01852e-198	4.81125e-195	0.67501	194.318	Upregulation	0.317607
HDAC9	29.7737	3.93481	8.55665e-195	5.05132e-192	0.592295	191.297	Upregulation	0.393481
MED13L	29.3648	2.84904	1.54501e-189	8.56803e-187	0.739596	186.067	Upregulation	0.284904
SAMSN1	29.3129	3.48647	7.1085e-189	3.88326e-186	0.654512	185.411	Upregulation	0.348647
ADAMTS2	28.9685	10.8707	1.64275e-184	8.84213e-182	0.473012	181.053	Upregulation	1.08707
CSGALNACT2	28.9098	2.88109	8.9782e-184	4.76248e-181	0.677482	180.322	Upregulation	0.288109
SPTLC2	28.5642	2.74274	1.87366e-179	9.79686e-177	0.691389	176.009	Upregulation	0.274274
RIPOR2	28.3113	2.89962	2.50965e-176	1.29374e-173	0.840956	172.888	Upregulation	0.289962
TBXAS1	28.2714	2.69738	7.77382e-176	3.9518e-173	0.811084	172.403	Upregulation	0.269738
FOXP1	28.0569	2.7049	3.29058e-173	1.62755e-170	0.738154	169.788	Upregulation	0.27049
AC138123.1	27.5874	29.8632	1.5774e-167	7.59662e-165	0.449938	164.119	Upregulation	2.98632
MAML3	27.095	3.34558	1.12915e-161	5.16602e-159	0.562114	158.287	Upregulation	0.334558
MBNL1	27.013	2.77557	1.04091e-160	4.70348e-158	0.856716	157.328	Upregulation	0.277557
ATG7	26.8823	2.98271	3.54141e-159	1.58072e-156	0.60239	155.801	Upregulation	0.298271
AC022217.3	26.88	29.889	3.76313e-159	1.65945e-156	0.438401	155.78	Upregulation	2.9889
MEF2A	26.8602	2.82232	6.41155e-159	2.79368e-156	0.627936	155.554	Upregulation	0.282232
MIR181A1HG	26.7963	4.69762	3.56746e-158	1.53615e-155	0.480841	154.814	Upregulation	0.469762
GAB2	26.7865	3.13639	4.6409e-158	1.97514e-155	0.59075	154.704	Upregulation	0.313639
SIK3	26.5625	2.8362	1.84339e-155	7.66703e-153	0.621446	152.115	Upregulation	0.28362
USP15	26.4924	2.61683	1.18473e-154	4.87218e-152	0.884013	151.312	Upregulation	0.261683
TUT7	26.3042	2.81893	1.71897e-152	6.99067e-150	0.609188	149.155	Upregulation	0.281893
SBF2	26.2571	2.93515	5.92998e-152	2.38509e-149	0.585393	148.622	Upregulation	0.293515
DOCK2	26.2317	2.41392	1.15483e-151	4.59432e-149	0.74042	148.338	Upregulation	0.241392
ADAMTSL4-AS1	26.2083	5.24788	2.1352e-151	8.40329e-149	0.454059	148.076	Upregulation	0.524788
ELMO1	26.1564	3.00344	8.3444e-151	3.24908e-148	0.566131	147.488	Upregulation	0.300344
COP1	25.7529	2.77219	2.98858e-146	1.13943e-143	0.58766	142.943	Upregulation	0.277219
PAN3	25.7187	2.9408	7.22393e-146	2.69799e-143	0.561393	142.569	Upregulation	0.29408
ASAP1	25.5462	2.67294	6.04766e-144	2.23586e-141	0.605686	140.651	Upregulation	0.267294
MNDA	25.5314	5.11278	8.84543e-144	3.23751e-141	0.978574	140.49	Upregulation	0.511278
CHST11	25.3914	2.94413	3.13942e-142	1.11559e-139	0.59281	138.952	Upregulation	0.294413
PICALM	25.3853	2.29823	3.66133e-142	1.28854e-139	0.760816	138.89	Upregulation	0.229823
FNDC3B	25.3274	2.81791	1.59465e-141	5.55863e-139	0.57911	138.255	Upregulation	0.281791
AHR	25.2033	2.67212	3.68989e-140	1.27409e-137	0.670066	136.895	Upregulation	0.267212
MAML2	25.161	3.24297	1.07207e-139	3.66717e-137	0.529872	136.436	Upregulation	0.324297
FMN1	25.1421	5.10588	1.72273e-139	5.8383e-137	0.435723	136.234	Upregulation	0.510588
ZBTB16	25.1209	3.81003	2.94289e-139	9.88189e-137	0.477029	136.005	Upregulation	0.381003
MTSS1	25.0389	3.49576	2.30472e-138	7.59957e-136	0.484755	135.119	Upregulation	0.349576
VPS13B	25.0383	3.70239	2.34232e-138	7.65457e-136	0.474557	135.116	Upregulation	0.370239
GNAQ	24.8778	2.34231	1.2943e-136	4.19228e-134	0.700247	133.378	Upregulation	0.234231
TBC1D5	24.7509	2.90206	3.03357e-135	9.73961e-133	0.542439	132.011	Upregulation	0.290206
LINC01619	24.5619	6.13848	3.22683e-133	1.027e-130	0.411413	129.988	Upregulation	0.613848
TLR2	24.432	2.37863	7.81354e-132	2.4443e-129	0.668418	128.612	Upregulation	0.237863
ARL15	24.424	4.36206	9.5186e-132	2.95246e-129	0.438401	128.53	Upregulation	0.436206
STK17B	24.3589	2.41019	4.66746e-131	1.42362e-128	0.883704	127.847	Upregulation	0.241019
IQGAP2	24.223	2.24387	1.27486e-129	3.82467e-127	0.706531	126.417	Upregulation	0.224387
PTPRJ	24.1799	2.62645	3.61863e-129	1.07679e-126	0.583642	125.968	Upregulation	0.262645
DENND1A	24.0367	2.48872	1.15016e-127	3.36778e-125	0.616193	124.473	Upregulation	0.248872
PTPRC	23.9769	3.08839	4.84833e-127	1.39727e-124	0.953852	123.855	Upregulation	0.308839
SMAP2	23.9599	2.71027	7.29348e-127	2.08554e-124	0.896889	123.681	Upregulation	0.271027
JMJD1C	23.7474	2.2808	1.16897e-124	3.3167e-122	0.69932	121.479	Upregulation	0.22808
TRPS1	23.692	2.74821	4.35684e-124	1.22665e-121	0.553873	120.911	Upregulation	0.274821
FOXO3	23.6277	2.68636	2.00339e-123	5.59741e-121	0.585393	120.252	Upregulation	0.268636
AGTPBP1	23.3637	2.22283	9.99985e-121	2.77276e-118	0.637412	117.557	Upregulation	0.222283
ZDHHC20	23.1257	2.41406	2.55315e-118	6.97371e-116	0.582921	115.157	Upregulation	0.241406
NBPF26	23.1115	2.24903	3.54622e-118	9.61445e-116	0.628451	115.017	Upregulation	0.224903
LPP	22.9099	2.67726	3.70403e-116	9.8957e-114	0.522662	113.005	Upregulation	0.267726
LINC00278	22.887	4.588	6.26031e-116	1.66039e-113	0.403276	112.78	Upregulation	0.4588
MARCH1	22.7759	2.15954	7.95537e-115	2.06507e-112	0.72672	111.685	Upregulation	0.215954
HMGB2	22.6782	2.39146	7.34534e-114	1.88005e-111	0.771117	110.726	Upregulation	0.239146
BACH1	22.6385	2.06617	1.81091e-113	4.60285e-111	0.731665	110.337	Upregulation	0.206617
MCTP1	22.5502	2.64212	1.33547e-112	3.32514e-110	0.531829	109.478	Upregulation	0.264212
RNF144B	22.3995	2.36801	3.97598e-111	9.83276e-109	0.643696	108.007	Upregulation	0.236801
NCOA2	22.1249	2.55085	1.82128e-108	4.35691e-106	0.50752	105.361	Upregulation	0.255085
JDP2	22.1071	2.17536	2.70057e-108	6.41842e-106	0.679131	105.193	Upregulation	0.217536
MAP2K1	22.0216	2.33636	1.78766e-107	4.22129e-105	0.58869	104.375	Upregulation	0.233636
AC010894.3	21.9979	29.164	3.01653e-107	7.07744e-105	0.358776	104.15	Upregulation	2.9164
AKAP13	21.9143	2.14542	1.89615e-106	4.39247e-104	0.855995	103.357	Upregulation	0.214542
PRKCB	21.7035	2.00492	1.90297e-104	4.35317e-102	0.811599	101.361	Upregulation	0.200492
PLCB1	21.6411	2.93266	7.37804e-104	1.67729e-101	0.518644	100.775	Upregulation	0.293266
SLCO3A1	21.6168	2.17535	1.24798e-103	2.81959e-101	0.606407	100.55	Upregulation	0.217535
NOP10	21.4293	1.9236	7.12314e-102	1.59947e-99	0.84384	98.796	Upregulation	0.19236
FAM49A	21.4125	2.23051	1.02148e-101	2.27971e-99	0.590544	98.6421	Upregulation	0.223051
TCF12	21.3133	2.8854	8.54839e-101	1.88482e-98	0.452204	97.7247	Upregulation	0.28854
RABGAP1L	21.2993	2.12674	1.15282e-100	2.52662e-98	0.568706	97.5975	Upregulation	0.212674
GPCPD1	21.2254	2.1234	5.56109e-100	1.21156e-97	0.680882	96.9167	Upregulation	0.21234
FGD4	21.1668	2.37545	1.9331e-99	4.16196e-97	0.525237	96.3807	Upregulation	0.237545
UBE2E2	21.1007	2.59958	7.83564e-99	1.6674e-96	0.491553	95.778	Upregulation	0.259958
VMP1	20.9725	1.87606	1.16902e-97	2.47326e-95	0.7911	94.6067	Upregulation	0.187606
PIK3R5	20.8992	2.21462	5.44768e-97	1.14592e-94	0.549135	93.9408	Upregulation	0.221462
NAIP	20.8208	1.76847	2.80428e-96	5.83179e-94	0.744232	93.2342	Upregulation	0.176847
LYN	20.8108	2.14792	3.45885e-96	7.15239e-94	0.878863	93.1455	Upregulation	0.214792
ST6GALNAC3	20.7646	4.77256	9.04353e-96	1.85956e-93	0.361557	92.7306	Upregulation	0.477256
HIST1H1E	20.7376	2.76125	1.58692e-95	3.24485e-93	0.500515	92.4888	Upregulation	0.276125
LINC00910	20.597	5.59051	2.91891e-94	5.93528e-92	0.350021	91.2266	Upregulation	0.559051
ZBTB20	20.5908	3.46508	3.31995e-94	6.71346e-92	0.39761	91.1731	Upregulation	0.346508
FLT3	20.5253	5.38519	1.27941e-93	2.57295e-91	0.350021	90.5896	Upregulation	0.538519
ADAM17	20.4649	2.34459	4.42659e-93	8.85342e-91	0.510301	90.0529	Upregulation	0.234459
USP3	20.4122	1.80272	1.30327e-92	2.59245e-90	0.753605	89.5863	Upregulation	0.180272
IFITM1	20.366	3.4738	3.34951e-92	6.62679e-90	0.419139	89.1787	Upregulation	0.34738
TAOK3	20.3479	1.79048	4.8504e-92	9.54461e-90	0.64967	89.0202	Upregulation	0.179048
PRKCE	20.3236	3.76047	7.94665e-92	1.55538e-89	0.381644	88.8082	Upregulation	0.376047
AP3B1	20.0388	2.1105	2.5262e-89	4.86639e-87	0.516275	86.3128	Upregulation	0.21105
RUNX1	19.9942	2.32138	6.18069e-89	1.18439e-86	0.508138	85.9265	Upregulation	0.232138
IFI16	19.8959	1.75156	4.41178e-88	8.36661e-86	0.676658	85.0775	Upregulation	0.175156
KYNU	19.845	2.2057	1.21789e-87	2.29774e-85	0.524001	84.6387	Upregulation	0.22057
NUMB	19.7667	1.79912	5.75876e-87	1.06993e-84	0.65719	83.9706	Upregulation	0.179912
TBC1D22A	19.764	2.12199	6.08415e-87	1.12468e-84	0.52637	83.949	Upregulation	0.212199
PPP3CA	19.7294	2.08973	1.207e-86	2.21997e-84	0.539555	83.6537	Upregulation	0.208973
BIRC6	19.7235	1.98127	1.35471e-86	2.47918e-84	0.542542	83.6057	Upregulation	0.198127
B2M	19.6621	16.8583	4.55456e-86	8.25256e-84	0.999794	83.0834	Upregulation	1.68583
DISC1	19.4378	3.24586	3.69954e-84	6.63759e-82	0.385043	81.178	Upregulation	0.324586
FOXN3	19.4348	1.89627	3.92176e-84	7.00196e-82	0.655027	81.1548	Upregulation	0.189627
ROCK1	19.3826	1.73062	1.08208e-83	1.91329e-81	0.732386	80.7182	Upregulation	0.173062
RABGEF1	19.1936	3.11577	4.18953e-82	7.26734e-80	0.386794	79.1386	Upregulation	0.311577
CSF2RA	19.1316	2.13697	1.37762e-81	2.37841e-79	0.481459	78.6237	Upregulation	0.213697
PKN2	19.0997	1.83224	2.54077e-81	4.32534e-79	0.557169	78.364	Upregulation	0.183224
PELI1	18.9878	2.23025	2.15189e-80	3.6129e-78	0.567058	77.4421	Upregulation	0.223025
AGFG1	18.9776	1.74613	2.61323e-80	4.36744e-78	0.614133	77.3598	Upregulation	0.174613
DYSF	18.95	1.99853	4.41231e-80	7.34068e-78	0.531417	77.1343	Upregulation	0.199853
PDE4D	18.9123	4.19867	9.03057e-80	1.4956e-77	0.347548	76.8252	Upregulation	0.419867
TPST1	18.8588	7.43349	2.48788e-79	4.10175e-77	0.31026	76.387	Upregulation	0.743349
GIMAP7	18.7851	1.6751	9.99922e-79	1.63385e-76	0.669963	75.7868	Upregulation	0.16751
EIF4G3	18.663	2.12776	9.90365e-78	1.5829e-75	0.467347	74.8005	Upregulation	0.212776
KMT2C	18.644	1.68263	1.412e-77	2.24699e-75	0.643181	74.6484	Upregulation	0.168263
PLEK	18.6133	1.83472	2.50571e-77	3.97019e-75	0.853008	74.4012	Upregulation	0.183472
EPSTI1	18.5307	2.14779	1.16667e-76	1.83267e-74	0.510507	73.7369	Upregulation	0.214779
SAP30	18.5267	1.93153	1.25758e-76	1.96703e-74	0.5685	73.7062	Upregulation	0.193153
JAK2	18.4908	1.79304	2.44726e-76	3.81158e-74	0.588072	73.4189	Upregulation	0.179304
IQGAP1	18.4637	1.63909	4.04321e-76	6.27057e-74	0.859394	73.2027	Upregulation	0.163909
ITFG1	18.4403	2.50776	6.23968e-76	9.63623e-74	0.411104	73.0161	Upregulation	0.250776
SRGAP2	18.4054	2.16376	1.18941e-75	1.82914e-73	0.469201	72.7378	Upregulation	0.216376
TET2	18.2466	1.67231	2.20063e-74	3.32832e-72	0.624639	71.4778	Upregulation	0.167231
WDFY2	18.2043	1.97853	4.77492e-74	7.16258e-72	0.498661	71.1449	Upregulation	0.197853
SLC9A9	18.0134	3.41961	1.53023e-72	2.27675e-70	0.348372	69.6427	Upregulation	0.341961
ELF1	17.9694	1.53526	3.38352e-72	4.9536e-70	0.693758	69.3051	Upregulation	0.153526
DDIT4	17.9103	2.82464	9.80868e-72	1.43031e-69	0.414813	68.8446	Upregulation	0.282464
IFNGR1	17.8961	1.58798	1.26476e-71	1.83696e-69	0.661928	68.7359	Upregulation	0.158798
MAP3K5	17.8764	2.1515	1.7995e-71	2.6033e-69	0.450247	68.5845	Upregulation	0.21515
FRY	17.8275	2.24379	4.3206e-71	6.22591e-69	0.453646	68.2058	Upregulation	0.224379
PHF21A	17.8231	1.85956	4.68105e-71	6.71886e-69	0.52637	68.1727	Upregulation	0.185956
FRMD4B	17.8039	2.49469	6.58738e-71	9.41816e-69	0.401834	68.026	Upregulation	0.249469
CD83	17.7916	2.67188	8.20545e-71	1.16859e-68	0.423774	67.9323	Upregulation	0.267188
EXOC4	17.741	2.39789	2.0219e-70	2.85728e-68	0.417697	67.544	Upregulation	0.239789
ATP2B1	17.7217	2.03207	2.85086e-70	4.01324e-68	0.630511	67.3965	Upregulation	0.203207
APBB1IP	17.6901	1.47211	4.997e-70	7.00748e-68	0.749588	67.1544	Upregulation	0.147211
IFI44L	17.6727	2.85495	6.80139e-70	9.50143e-68	0.403482	67.0222	Upregulation	0.285495
NDUFA1	17.6276	1.45239	1.51201e-69	2.09625e-67	0.830346	66.6786	Upregulation	0.145239
EXT1	17.587	2.89035	3.09715e-69	4.26161e-67	0.377009	66.3704	Upregulation	0.289035
STAG1	17.5384	2.58953	7.30154e-69	1.00091e-66	0.382262	65.9996	Upregulation	0.258954
DOCK5	17.5208	1.95281	9.93879e-69	1.35735e-66	0.472703	65.8673	Upregulation	0.195281
FCHSD2	17.4933	2.2742	1.61069e-68	2.19155e-66	0.437371	65.6592	Upregulation	0.22742
ARL4A	17.4906	2.19561	1.6909e-68	2.29217e-66	0.437577	65.6398	Upregulation	0.219561
SYK	17.4456	1.50498	3.71978e-68	5.02389e-66	0.793778	65.299	Upregulation	0.150498
KCNE1	17.43	3.55122	4.88614e-68	6.57491e-66	0.326947	65.1821	Upregulation	0.355122
PIAS1	17.3891	1.61698	9.97307e-68	1.33221e-65	0.574269	64.8754	Upregulation	0.161698
ATP5MD	17.3138	1.47365	3.70326e-67	4.89325e-65	0.728677	64.3104	Upregulation	0.147365
NDUFB1	17.2729	1.49646	7.52932e-67	9.87744e-65	0.628554	64.0054	Upregulation	0.149646
WDFY3	17.2113	2.1544	2.18325e-66	2.84374e-64	0.429852	63.5461	Upregulation	0.21544
ANKRD44	17.1618	1.62773	5.13336e-66	6.61571e-64	0.620313	63.1794	Upregulation	0.162773
SCLT1	17.1531	1.95834	5.95501e-66	7.6477e-64	0.496189	63.1165	Upregulation	0.195834
VTI1A	17.1138	2.41822	1.17012e-65	1.49642e-63	0.392769	62.8249	Upregulation	0.241822
SRGAP2B	17.1137	2.48001	1.17339e-65	1.49642e-63	0.384219	62.8249	Upregulation	0.248001
DDX21	17.0745	1.45009	2.29845e-65	2.92102e-63	0.667285	62.5345	Upregulation	0.145009
PTK2B	17.0588	1.70698	3.0063e-65	3.80738e-63	0.607128	62.4194	Upregulation	0.170698
USP32	17.0566	2.18132	3.123e-65	3.94155e-63	0.412855	62.4043	Upregulation	0.218132
TMTC2	17.0154	2.99156	6.31877e-65	7.94753e-63	0.353626	62.0998	Upregulation	0.299156
TNFAIP3	16.86	1.87081	8.86112e-64	1.10315e-61	0.606922	60.9574	Upregulation	0.187081
BCAS3	16.8535	3.57955	9.89689e-64	1.22792e-61	0.317985	60.9108	Upregulation	0.357955
DENND4A	16.8281	2.30461	1.51912e-63	1.87843e-61	0.39864	60.7262	Upregulation	0.230461
NLRP3	16.6917	1.93902	1.50627e-62	1.84384e-60	0.548208	59.7343	Upregulation	0.193902
UTY	16.6727	2.79591	2.06946e-62	2.52481e-60	0.342501	59.5978	Upregulation	0.279591
PTCH2	16.6628	4.88578	2.44135e-62	2.9588e-60	0.289349	59.5289	Upregulation	0.488578
SMCHD1	16.5995	1.44638	7.02719e-62	8.48852e-60	0.73527	59.0712	Upregulation	0.144638
CERS6	16.5676	2.09312	1.19409e-61	1.43766e-59	0.419345	58.8423	Upregulation	0.209312
CD53	16.5227	1.36671	2.52001e-61	3.0241e-59	0.71745	58.5194	Upregulation	0.136671
AREG	16.5153	5.34578	2.84832e-61	3.4069e-59	0.293469	58.4676	Upregulation	0.534578
ATP5MF	16.5006	1.35144	3.63478e-61	4.33344e-59	0.827462	58.3632	Upregulation	0.135144
SRGN	16.4928	3.35712	4.1367e-61	4.91583e-59	0.985064	58.3084	Upregulation	0.335712
IL1RAP	16.4716	3.67274	5.87127e-61	6.95452e-59	0.310363	58.1577	Upregulation	0.367274
CUX1	16.3954	1.38845	2.06176e-60	2.41094e-58	0.665637	57.6178	Upregulation	0.138845
S100A6	16.3841	12.1683	2.48374e-60	2.89514e-58	0.996807	57.5383	Upregulation	1.21683
ITPR2	16.3593	1.89878	3.73477e-60	4.33957e-58	0.444479	57.3626	Upregulation	0.189878
QKI	16.3431	1.42824	4.8677e-60	5.63806e-58	0.775134	57.2489	Upregulation	0.142824
IFI27	16.3083	12.6243	8.61767e-60	9.91872e-58	0.268232	57.0035	Upregulation	1.26243
EVI5	16.3049	1.67914	9.11563e-60	1.0459e-57	0.475587	56.9805	Upregulation	0.167914
TRAPPC9	16.1812	2.53659	6.83958e-59	7.77439e-57	0.354759	56.1093	Upregulation	0.253659
NDUFA3	16.1565	1.40946	1.02215e-58	1.15825e-56	0.605789	55.9362	Upregulation	0.140946
S100A4	16.1556	9.88791	1.03651e-58	1.1709e-56	0.997322	55.9315	Upregulation	0.988791
FAM172A	16.0149	2.99363	1.00585e-57	1.12585e-55	0.319633	54.9485	Upregulation	0.299363
NSMCE2	15.9534	2.66206	2.69707e-57	3.00047e-55	0.344355	54.5228	Upregulation	0.266206
ATP5ME	15.9467	1.41346	3.00577e-57	3.33377e-55	0.653482	54.4771	Upregulation	0.141346
VCAN	15.9128	5.26581	5.16608e-57	5.67819e-55	0.980738	54.2458	Upregulation	0.526581
ERC1	15.8576	2.45792	1.24476e-56	1.35998e-54	0.35754	53.8665	Upregulation	0.245792
SYAP1	15.8451	2.07576	1.52084e-56	1.65667e-54	0.410486	53.7808	Upregulation	0.207576
CD55	15.8084	1.5549	2.72296e-56	2.93992e-54	0.68253	53.5317	Upregulation	0.15549
RAP1GAP2	15.6365	2.12929	4.1055e-55	4.39373e-53	0.382468	52.3572	Upregulation	0.212929
VPS13C	15.6136	1.3532	5.88647e-55	6.28136e-53	0.635352	52.2019	Upregulation	0.13532
MAFB	15.565	1.52064	1.25874e-54	1.33539e-52	0.65925	51.8744	Upregulation	0.152064
TNFSF10	15.5229	1.39846	2.42779e-54	2.56079e-52	0.671611	51.5916	Upregulation	0.139846
ASH1L	15.5121	1.58982	2.87298e-54	3.02167e-52	0.482901	51.5198	Upregulation	0.158982
TLN1	15.4903	1.6031	4.03256e-54	4.22911e-52	0.902555	51.3738	Upregulation	0.16031
RAB8B	15.4677	1.69322	5.72852e-54	5.99055e-52	0.466934	51.2225	Upregulation	0.169322
MICU1	15.455	1.68857	6.98536e-54	7.28408e-52	0.462299	51.1376	Upregulation	0.168857
BTBD9	15.4504	3.66412	7.50215e-54	7.80074e-52	0.28595	51.1079	Upregulation	0.366412
SUMF1	15.4438	2.09328	8.30139e-54	8.60734e-52	0.387103	51.0651	Upregulation	0.209328
NT5C2	15.3942	1.84252	1.79074e-53	1.8515e-51	0.415328	50.7325	Upregulation	0.184252
COG5	15.3337	2.66231	4.55101e-53	4.69216e-51	0.32056	50.3286	Upregulation	0.266231
NSF	15.318	1.98764	5.7984e-53	5.96143e-51	0.401834	50.2246	Upregulation	0.198764
ADAM10	15.2335	1.29582	2.12091e-52	2.17443e-50	0.582406	49.6627	Upregulation	0.129582
COX7C	15.2247	1.75568	2.42581e-52	2.48008e-50	0.922229	49.6055	Upregulation	0.175568
PAG1	15.2035	2.17265	3.35349e-52	3.41897e-50	0.392563	49.4661	Upregulation	0.217265
CPNE8	15.1923	1.95543	3.97578e-52	4.03096e-50	0.37979	49.3946	Upregulation	0.195543
RAB1A	15.1897	1.59002	4.13932e-52	4.18518e-50	0.480429	49.3783	Upregulation	0.159002
LRRK2	15.154	1.41167	7.12661e-52	7.1857e-50	0.680367	49.1435	Upregulation	0.141167
BCL6	15.1484	1.75953	7.76263e-52	7.79972e-50	0.43356	49.1079	Upregulation	0.175953
FBXW7	15.1312	1.66982	1.00898e-51	1.00901e-49	0.458385	48.9961	Upregulation	0.166982
ETS2	15.1261	1.55583	1.09013e-51	1.08719e-49	0.478162	48.9637	Upregulation	0.155583
UVRAG	15.1069	1.57394	1.4592e-51	1.45131e-49	0.484034	48.8382	Upregulation	0.157394
VAV3	15.0912	1.89089	1.84911e-51	1.83413e-49	0.404821	48.7366	Upregulation	0.189089
TOP1	15.0749	1.39462	2.36752e-51	2.34199e-49	0.55892	48.6304	Upregulation	0.139462
SLC22A15	15.0198	2.32692	5.44579e-51	5.3581e-49	0.34796	48.271	Upregulation	0.232691
CMIP	14.9669	1.32895	1.2089e-50	1.18624e-48	0.587351	47.9258	Upregulation	0.132895
ST8SIA4	14.9552	1.92542	1.4394e-50	1.40865e-48	0.393593	47.8512	Upregulation	0.192542
COX7B	14.9115	1.28059	2.7752e-50	2.68008e-48	0.749279	47.5719	Upregulation	0.128059
RALGAPA2	14.9007	1.93689	3.26363e-50	3.14348e-48	0.39246	47.5026	Upregulation	0.193689
USP34	14.8978	1.58768	3.40532e-50	3.27134e-48	0.459724	47.4853	Upregulation	0.158768
CREB5	14.8521	1.57025	6.74014e-50	6.42437e-48	0.488978	47.1922	Upregulation	0.157025
AC009093.2	14.8373	4.06181	8.4012e-50	7.98681e-48	0.265039	47.0976	Upregulation	0.406181
SHTN1	14.8291	1.23067	9.49716e-50	9.00533e-48	0.594561	47.0455	Upregulation	0.123067
NIPBL	14.8281	1.34601	9.63789e-50	9.11516e-48	0.559642	47.0402	Upregulation	0.134601
SLC39A11	14.7464	2.46931	3.24693e-49	3.05504e-47	0.324784	46.515	Upregulation	0.246931
CPQ	14.7409	2.03794	3.52178e-49	3.30515e-47	0.365575	46.4808	Upregulation	0.203794
DDX60L	14.7301	1.61584	4.12944e-49	3.86552e-47	0.444582	46.4128	Upregulation	0.161584
LYST	14.7191	1.31548	4.86375e-49	4.54128e-47	0.774207	46.3428	Upregulation	0.131548
UBR2	14.706	1.60915	5.90099e-49	5.49573e-47	0.442831	46.26	Upregulation	0.160915
ATXN1	14.6664	2.04264	1.05804e-48	9.80392e-47	0.366296	46.0086	Upregulation	0.204264
BAZ2B	14.6623	1.44844	1.12362e-48	1.03852e-46	0.498867	45.9836	Upregulation	0.144844
SGMS1	14.6346	2.41214	1.69081e-48	1.55883e-46	0.32499	45.8072	Upregulation	0.241214
AC012447.1	14.582	9.38282	3.65624e-48	3.36236e-46	0.238463	45.4734	Upregulation	0.938282
RAD51B	14.55	4.88355	5.84223e-48	5.35918e-46	0.250824	45.2709	Upregulation	0.488355
HNRNPA2B1	14.5196	1.65174	9.09802e-48	8.30628e-46	0.94417	45.0806	Upregulation	0.165174
HIPK3	14.5028	1.31132	1.16322e-47	1.05908e-45	0.58972	44.9751	Upregulation	0.131132
THBS1	14.5021	2.58791	1.17503e-47	1.06718e-45	0.413576	44.9718	Upregulation	0.258791
PELI2	14.4843	2.04303	1.52363e-47	1.38035e-45	0.373609	44.86	Upregulation	0.204303
KLHL2	14.4775	2.33876	1.68011e-47	1.51836e-45	0.325093	44.8186	Upregulation	0.233876
PARP4	14.4637	1.71566	2.05324e-47	1.84646e-45	0.4041	44.7337	Upregulation	0.171566
CROCC	14.45	3.51944	2.50733e-47	2.24929e-45	0.278533	44.648	Upregulation	0.351944
RASGEF1B	14.4474	2.48581	2.60421e-47	2.33048e-45	0.328389	44.6326	Upregulation	0.248581
USP25	14.4406	1.65825	2.87335e-47	2.56506e-45	0.422435	44.5909	Upregulation	0.165825
CCNH	14.3964	1.95856	5.45224e-47	4.85542e-45	0.390709	44.3138	Upregulation	0.195856
CEBPD	14.3376	3.99646	1.27446e-46	1.12945e-44	0.985167	43.9471	Upregulation	0.399646
FRYL	14.3139	1.77004	1.79049e-46	1.57913e-44	0.379893	43.8016	Upregulation	0.177004
IGF2R	14.2601	1.348	3.8765e-46	3.39435e-44	0.522353	43.4692	Upregulation	0.1348
PREX1	14.2333	1.25102	5.6958e-46	4.96362e-44	0.700041	43.3042	Upregulation	0.125102
TANK	14.2118	1.44778	7.74394e-46	6.73245e-44	0.499279	43.1718	Upregulation	0.144778
FTX	14.2081	1.8686	8.1646e-46	7.08134e-44	0.373918	43.1499	Upregulation	0.18686
XRN1	14.1678	1.80186	1.44927e-45	1.25401e-43	0.373609	42.9017	Upregulation	0.180186
RB1	14.1237	1.40985	2.71196e-45	2.34105e-43	0.47054	42.6306	Upregulation	0.140985
COX6C	14.1071	1.14448	3.43627e-45	2.95932e-43	0.809436	42.5288	Upregulation	0.114448
SNRPD3	14.1044	1.62328	3.57053e-45	3.06772e-43	0.40616	42.5132	Upregulation	0.162328
FAF1	14.0945	2.39134	4.10756e-45	3.52086e-43	0.31438	42.4534	Upregulation	0.239134
PRKAG2	14.0934	1.49621	4.17034e-45	3.56632e-43	0.48836	42.4478	Upregulation	0.149621
PTBP2	14.0325	3.45764	9.85952e-45	8.37281e-43	0.260919	42.0771	Upregulation	0.345764
ETV6	14.0175	1.27675	1.21895e-44	1.03275e-42	0.659353	41.986	Upregulation	0.127675
IFNGR2	14.0036	1.16498	1.48212e-44	1.24993e-42	0.75515	41.9031	Upregulation	0.116498
CLEC4E	13.9755	1.50296	2.19897e-44	1.85022e-42	0.556448	41.7328	Upregulation	0.150296
UBE2J1	13.9653	1.41264	2.53664e-44	2.11972e-42	0.471261	41.6737	Upregulation	0.141264
BABAM2	13.9319	1.92988	4.05231e-44	3.37855e-42	0.364545	41.4713	Upregulation	0.192988
ARIH1	13.9247	1.70862	4.48634e-44	3.73192e-42	0.399155	41.4281	Upregulation	0.170862
DIP2B	13.8707	2.16262	9.53785e-44	7.89807e-42	0.327874	41.1025	Upregulation	0.216262
DUSP6	13.8699	1.77779	9.64348e-44	7.96752e-42	0.694582	41.0987	Upregulation	0.177779
PIP4K2A	13.7139	1.65742	8.3776e-43	6.81396e-41	0.406778	40.1666	Upregulation	0.165742
ANXA1	13.7018	2.28652	9.89834e-43	8.01525e-41	0.915637	40.0961	Upregulation	0.228652
STK3	13.7003	2.72535	1.01039e-42	8.15354e-41	0.282756	40.0887	Upregulation	0.272535
ASPH	13.6897	2.34288	1.17069e-42	9.41721e-41	0.314277	40.0261	Upregulation	0.234288
NCOA3	13.604	1.49979	3.78912e-42	3.02807e-40	0.418727	39.5188	Upregulation	0.149979
AL163541.1	13.5922	9.999	4.4571e-42	3.55412e-40	0.222291	39.4493	Upregulation	0.9999
SP100	13.591	1.18354	4.52714e-42	3.60213e-40	0.614545	39.4434	Upregulation	0.118354
IRS2	13.5244	1.22926	1.12287e-41	8.81939e-40	0.586836	39.0546	Upregulation	0.122926
AL034397.3	13.5232	1.45488	1.14043e-41	8.93811e-40	0.491759	39.0488	Upregulation	0.145488
NCOA1	13.5173	1.57512	1.23646e-41	9.66999e-40	0.44211	39.0146	Upregulation	0.157512
FBXO11	13.4977	1.7687	1.61386e-41	1.25946e-39	0.37124	38.8998	Upregulation	0.17687
DOCK10	13.4948	2.16898	1.67776e-41	1.30655e-39	0.325711	38.8839	Upregulation	0.216898
S100A12	13.4578	8.19318	2.76952e-41	2.14761e-39	0.921199	38.668	Upregulation	0.819318
ANKRD17	13.4528	1.51652	2.96278e-41	2.29261e-39	0.41574	38.6397	Upregulation	0.151652
KIF13A	13.4401	1.49788	3.52184e-41	2.71947e-39	0.438813	38.5655	Upregulation	0.149788
TRIP12	13.4205	1.34344	4.58364e-41	3.52449e-39	0.485167	38.4529	Upregulation	0.134344
CDC42SE2	13.3712	1.61421	8.91201e-41	6.82403e-39	0.405336	38.166	Upregulation	0.161421
PSEN1	13.3407	1.44959	1.34164e-40	1.02288e-38	0.426555	37.9902	Upregulation	0.144959
GSK3B	13.3406	1.27112	1.34425e-40	1.02288e-38	0.498867	37.9902	Upregulation	0.127112
SNTB1	13.3376	1.867	1.39964e-40	1.06283e-38	0.362897	37.9735	Upregulation	0.1867
DOCK11	13.3289	1.54523	1.57205e-40	1.19127e-38	0.420787	37.924	Upregulation	0.154523
PTPN12	13.3274	1.25298	1.60324e-40	1.2124e-38	0.541306	37.9164	Upregulation	0.125298
PLEKHA7	13.3136	6.7467	1.9285e-40	1.45536e-38	0.219819	37.837	Upregulation	0.67467
CDC42EP3	13.3022	1.1592	2.24813e-40	1.69308e-38	0.665534	37.7713	Upregulation	0.11592
LCP2	13.2282	1.17408	6.03147e-40	4.51447e-38	0.631438	37.3454	Upregulation	0.117408
FNDC3A	13.2261	1.91613	6.20469e-40	4.63465e-38	0.345076	37.334	Upregulation	0.191613
EGR1	13.2251	1.6099	6.28489e-40	4.68499e-38	0.493407	37.3293	Upregulation	0.16099
LAP3	13.2061	1.02541	8.08842e-40	6.00496e-38	0.579316	37.2215	Upregulation	0.102541
GRK3	13.2046	1.31367	8.25609e-40	6.11702e-38	0.515451	37.2135	Upregulation	0.131367
TLE4	13.1829	1.45113	1.10056e-39	8.1213e-38	0.448599	37.0904	Upregulation	0.145113
ZNF609	13.1641	1.76673	1.41279e-39	1.04043e-37	0.355686	36.9828	Upregulation	0.176673
ATAD2B	13.1558	1.67773	1.57646e-39	1.15863e-37	0.373403	36.9361	Upregulation	0.167773
RIC1	13.1163	1.80758	2.65735e-39	1.94135e-37	0.353935	36.7119	Upregulation	0.180758
CDKAL1	13.1053	3.92522	3.07069e-39	2.23885e-37	0.236094	36.65	Upregulation	0.392522
RAPGEF2	13.0537	2.05531	6.05124e-39	4.38577e-37	0.318603	36.358	Upregulation	0.205531
RIN2	13.0475	1.80615	6.56823e-39	4.7417e-37	0.347651	36.3241	Upregulation	0.180615
H1FX	13.0019	1.59259	1.19303e-38	8.56198e-37	0.66574	36.0674	Upregulation	0.159259
AC105052.4	12.9765	6.43586	1.66206e-38	1.18815e-36	0.214977	35.9251	Upregulation	0.643586
RNASE2	12.976	1.66426	1.67506e-38	1.19511e-36	0.402864	35.9226	Upregulation	0.166426
C9orf72	12.9744	1.14583	1.70996e-38	1.21763e-36	0.533581	35.9145	Upregulation	0.114583
HERC1	12.9724	1.71633	1.7537e-38	1.24636e-36	0.362073	35.9044	Upregulation	0.171633
FAM49B	12.9413	1.09858	2.63067e-38	1.86239e-36	0.681809	35.7299	Upregulation	0.109858
AFF1	12.8414	1.81671	9.60597e-38	6.77434e-36	0.334569	35.1691	Upregulation	0.181671
IFI6	12.8357	1.74945	1.03523e-37	7.28664e-36	0.562938	35.1375	Upregulation	0.174945
ANKS1A	12.8243	2.27366	1.19856e-37	8.42005e-36	0.289349	35.0747	Upregulation	0.227366
PLCL2	12.8053	1.53124	1.53044e-37	1.07105e-35	0.390606	34.9702	Upregulation	0.153124
ERBIN	12.7866	1.36431	1.94759e-37	1.35778e-35	0.439122	34.8672	Upregulation	0.136431
ATP11B	12.765	1.91051	2.57176e-37	1.78613e-35	0.322724	34.7481	Upregulation	0.191051
FBXL17	12.6638	2.55115	9.38769e-37	6.47079e-35	0.274207	34.189	Upregulation	0.255115
NEDD9	12.6622	1.78219	9.58288e-37	6.59291e-35	0.350845	34.1809	Upregulation	0.178219
CNTRL	12.6431	1.42466	1.22195e-36	8.37541e-35	0.409868	34.077	Upregulation	0.142466
COMMD10	12.6341	2.00459	1.36924e-36	9.36738e-35	0.316234	34.0284	Upregulation	0.200459
CREBBP	12.6326	1.17127	1.39569e-36	9.53055e-35	0.474763	34.0209	Upregulation	0.117127
IFI44	12.6181	1.65513	1.67904e-36	1.14441e-34	0.376906	33.9414	Upregulation	0.165513
HDAC4	12.6125	1.68145	1.80295e-36	1.2243e-34	0.353317	33.9121	Upregulation	0.168145
SOS1	12.5855	2.39683	2.5379e-36	1.72018e-34	0.275443	33.7644	Upregulation	0.239683
ATP9B	12.5584	2.26069	3.57542e-36	2.41893e-34	0.28389	33.6164	Upregulation	0.226069
MYCBP2	12.5298	1.07203	5.12788e-36	3.4501e-34	0.650906	33.4622	Upregulation	0.107203
VSIG4	12.4871	5.62355	8.77986e-36	5.88556e-34	0.211475	33.2302	Upregulation	0.562355
UBAP1	12.4818	1.69792	9.38669e-36	6.28084e-34	0.347033	33.202	Upregulation	0.169792
HELZ	12.4705	1.26451	1.08166e-35	7.21124e-34	0.456428	33.142	Upregulation	0.126451
PCNX1	12.401	1.58275	2.58145e-35	1.71477e-33	0.381438	32.7658	Upregulation	0.158275
SNX29	12.3606	1.32664	4.27042e-35	2.82643e-33	0.43974	32.5488	Upregulation	0.132664
BLOC1S1	12.3478	1.03201	5.00487e-35	3.3006e-33	0.827565	32.4814	Upregulation	0.103201
H2AFJ	12.3325	1.19684	6.051e-35	3.96905e-33	0.57602	32.4013	Upregulation	0.119684
TMEM131L	12.3188	1.76355	7.17182e-35	4.69581e-33	0.338278	32.3283	Upregulation	0.176355
ELF2	12.3008	1.27828	8.97043e-35	5.86297e-33	0.457149	32.2319	Upregulation	0.127828
KIF13B	12.2833	1.92768	1.11304e-34	7.26172e-33	0.30789	32.139	Upregulation	0.192768
SGK3	12.2537	1.34288	1.60427e-34	1.04295e-32	0.424083	31.9817	Upregulation	0.134288
SRPK2	12.2503	1.1929	1.67436e-34	1.08658e-32	0.48424	31.9639	Upregulation	0.11929
CTNNB1	12.2477	1.44412	1.72821e-34	1.11757e-32	0.468583	31.9517	Upregulation	0.144412
OAS1	12.2112	1.29954	2.70821e-34	1.74206e-32	0.482798	31.7589	Upregulation	0.129954
PUM2	12.1746	1.48713	4.24243e-34	2.71939e-32	0.364545	31.5655	Upregulation	0.148713
PPBP	12.161	2.5289	5.01314e-34	3.2078e-32	0.266069	31.4938	Upregulation	0.25289
PTEN	12.1598	1.12254	5.09105e-34	3.25196e-32	0.645653	31.4879	Upregulation	0.112254
TNS3	12.1141	1.59779	8.89285e-34	5.64103e-32	0.3493	31.2486	Upregulation	0.159779
U2AF1	12.0897	2.12371	1.19719e-33	7.58101e-32	0.270911	31.1203	Upregulation	0.212371
FAM117B	12.075	1.83743	1.43233e-33	9.03876e-32	0.327256	31.0439	Upregulation	0.183743
C3AR1	12.0744	1.95915	1.44299e-33	9.09037e-32	0.28904	31.0414	Upregulation	0.195915
STK38	12.0625	1.12333	1.66682e-33	1.04823e-31	0.486506	30.9795	Upregulation	0.112333
SGMS2	12.0604	1.85469	1.70901e-33	1.07109e-31	0.31232	30.9702	Upregulation	0.185469
TRIM22	12.0545	1.23255	1.83636e-33	1.14894e-31	0.507726	30.9397	Upregulation	0.123255
DIAPH1	12.0247	1.05173	2.63636e-33	1.64384e-31	0.613412	30.7841	Upregulation	0.105173
S100A11	12.0156	3.24258	2.94199e-33	1.82818e-31	0.991244	30.738	Upregulation	0.324258
CLASP1	11.9814	2.60847	4.44679e-33	2.74928e-31	0.248764	30.5608	Upregulation	0.260847
KDM4C	11.9801	1.73923	4.51751e-33	2.78829e-31	0.320663	30.5547	Upregulation	0.173923
STAG2	11.9437	1.09951	6.99978e-33	4.27711e-31	0.488154	30.3688	Upregulation	0.109951
MACF1	11.9364	1.16261	7.64662e-33	4.66457e-31	0.44726	30.3312	Upregulation	0.116261
VCL	11.8533	1.28395	2.06788e-32	1.25102e-30	0.434075	29.9027	Upregulation	0.128395
PPP3R1	11.7988	1.35	3.96106e-32	2.3806e-30	0.413679	29.6233	Upregulation	0.135
PARP8	11.7929	1.34984	4.24615e-32	2.54359e-30	0.424186	29.5946	Upregulation	0.134984
TCF7L2	11.7923	2.05007	4.27904e-32	2.5591e-30	0.299032	29.5919	Upregulation	0.205007
WWP2	11.7632	1.36773	6.04322e-32	3.60829e-30	0.382983	29.4427	Upregulation	0.136773
FCER1G	11.762	2.14085	6.12547e-32	3.65144e-30	0.982798	29.4375	Upregulation	0.214085
WDR70	11.6988	2.31064	1.29255e-31	7.65513e-30	0.262361	29.116	Upregulation	0.231064
NFIL3	11.6587	1.62688	2.0707e-31	1.22241e-29	0.336115	28.9128	Upregulation	0.162688
PHACTR2	11.6188	1.38546	3.30659e-31	1.94573e-29	0.386279	28.7109	Upregulation	0.138546
HIPK2	11.5863	1.41166	4.83396e-31	2.83538e-29	0.383704	28.5474	Upregulation	0.141166
HIST1H1D	11.5681	3.10662	5.9774e-31	3.49487e-29	0.228883	28.4566	Upregulation	0.310662
S100A10	11.5373	3.69138	8.56021e-31	4.98112e-29	0.979707	28.3027	Upregulation	0.369138
MEF2C	11.493	1.10245	1.43057e-30	8.27179e-29	0.538834	28.0824	Upregulation	0.110245
RGS18	11.4906	1.44091	1.47045e-30	8.48893e-29	0.36197	28.0711	Upregulation	0.144091
SSBP2	11.4775	2.30274	1.71181e-30	9.85125e-29	0.260198	28.0065	Upregulation	0.230274
LY6E	11.4665	1.86841	1.94396e-30	1.11697e-28	0.717244	27.952	Upregulation	0.186841
TMCC1	11.44	1.79217	2.6388e-30	1.5091e-28	0.296766	27.8213	Upregulation	0.179217
HIST1H1C	11.414	2.19443	3.56095e-30	2.02697e-28	0.257932	27.6932	Upregulation	0.219443
MKLN1	11.4137	1.58828	3.57103e-30	2.02955e-28	0.319942	27.6926	Upregulation	0.158828
ATP5F1E	11.3977	2.24308	4.29287e-30	2.43602e-28	0.987742	27.6133	Upregulation	0.224308
RAP1B	11.3793	1.01088	5.30172e-30	2.9992e-28	0.753914	27.523	Upregulation	0.101088
ADGRB3	11.3687	5.89208	5.9859e-30	3.37581e-28	0.191801	27.4716	Upregulation	0.589208
IPCEF1	11.3685	2.0279	6.00217e-30	3.37978e-28	0.279151	27.4711	Upregulation	0.20279
ITCH	11.3626	1.46559	6.4194e-30	3.60916e-28	0.342604	27.4426	Upregulation	0.146559
STAT1	11.3453	1.01918	7.8273e-30	4.39397e-28	0.598063	27.3571	Upregulation	0.101918
SVIL	11.2926	1.73241	1.4282e-29	7.99288e-28	0.306963	27.0973	Upregulation	0.173241
LRRFIP1	11.2806	1.29855	1.63656e-29	9.11714e-28	0.913885	27.0401	Upregulation	0.129855
MBD5	11.274	2.32143	1.76414e-29	9.81296e-28	0.253605	27.0082	Upregulation	0.232143
XPR1	11.1783	2.44113	5.21074e-29	2.85506e-27	0.237845	26.5444	Upregulation	0.244113
MON2	11.1597	1.62121	6.41843e-29	3.51152e-27	0.309951	26.4545	Upregulation	0.162121
MAN1A1	11.1144	1.99988	1.06804e-28	5.80854e-27	0.274722	26.2359	Upregulation	0.199988
NEK7	11.0927	1.4361	1.36144e-28	7.38224e-27	0.362485	26.1318	Upregulation	0.14361
CHD9	11.0657	1.38718	1.84105e-28	9.90948e-27	0.351463	26.0039	Upregulation	0.138718
CAMKMT	11.0588	3.49608	1.98771e-28	1.06675e-26	0.20684	25.9719	Upregulation	0.349608
ANKRD12	11.0555	1.00369	2.06099e-28	1.10445e-26	0.510301	25.9569	Upregulation	0.100369
JAZF1	11.0464	1.4035	2.28195e-28	1.21929e-26	0.368665	25.9139	Upregulation	0.14035
MS4A4A	11.0382	3.78989	2.50111e-28	1.3325e-26	0.197672	25.8753	Upregulation	0.378989
FYN	10.9812	1.0454	4.70695e-28	2.48958e-26	0.563453	25.6039	Upregulation	0.10454
CUL3	10.9667	1.26634	5.52392e-28	2.90908e-26	0.383395	25.5362	Upregulation	0.126634
MPP7	10.9483	1.35481	6.76861e-28	3.55435e-26	0.352802	25.4492	Upregulation	0.135481
TET3	10.8773	1.34555	1.47922e-27	7.7344e-26	0.362794	25.1116	Upregulation	0.134555
APOBEC3A	10.8525	1.18346	1.94078e-27	1.01189e-25	0.416358	24.9949	Upregulation	0.118346
ATP11A	10.836	1.21471	2.32459e-27	1.21028e-25	0.403379	24.9171	Upregulation	0.121471
ZNF438	10.8345	2.45596	2.36371e-27	1.22889e-25	0.232283	24.9105	Upregulation	0.245596
DYRK1A	10.8112	1.43043	3.04684e-27	1.57957e-25	0.340647	24.8015	Upregulation	0.143043
PPP6R3	10.7909	1.44262	3.79932e-27	1.96689e-25	0.325505	24.7062	Upregulation	0.144262
MDM2	10.7637	1.42381	5.10561e-27	2.63198e-25	0.330758	24.5797	Upregulation	0.142381
BRAF	10.7412	1.9383	6.52033e-27	3.35655e-25	0.265863	24.4741	Upregulation	0.19383
NFAT5	10.7398	2.07805	6.62029e-27	3.40322e-25	0.251648	24.4681	Upregulation	0.207805
KDM6A	10.7122	1.65356	8.92094e-27	4.57946e-25	0.300474	24.3392	Upregulation	0.165356
PPM1L	10.6934	2.48239	1.09326e-26	5.56527e-25	0.230738	24.2545	Upregulation	0.248239
ZNF407	10.6925	2.61173	1.10366e-26	5.61041e-25	0.225587	24.251	Upregulation	0.261173
ARID1B	10.6674	1.1158	1.44672e-26	7.31372e-25	0.441595	24.1359	Upregulation	0.11158
RESF1	10.6653	1.16349	1.47842e-26	7.46366e-25	0.418418	24.127	Upregulation	0.116349
FAR2	10.651	2.27105	1.72563e-26	8.69969e-25	0.23939	24.0605	Upregulation	0.227105
CLASP2	10.6271	1.5695	2.22959e-26	1.12095e-24	0.300371	23.9504	Upregulation	0.15695
MYH9	10.6069	1.01302	2.76646e-26	1.38706e-24	0.816543	23.8579	Upregulation	0.101302
WDR74	10.5965	1.41882	3.09329e-26	1.54669e-24	0.377318	23.8106	Upregulation	0.141882
WWOX	10.5911	3.42579	3.27745e-26	1.63654e-24	0.20344	23.7861	Upregulation	0.342579
RNF24	10.5817	1.37015	3.62138e-26	1.80581e-24	0.349712	23.7433	Upregulation	0.137015
WASHC2C	10.5593	1.13708	4.59874e-26	2.29005e-24	0.412134	23.6402	Upregulation	0.113708
SCFD1	10.5546	1.54349	4.83731e-26	2.40558e-24	0.300371	23.6188	Upregulation	0.154349
CLU	10.5292	3.66491	6.34044e-26	3.1488e-24	0.188092	23.5019	Upregulation	0.366491
PTPN1	10.5265	1.21671	6.52181e-26	3.23448e-24	0.399155	23.4902	Upregulation	0.121671
LCP1	10.5223	1.34024	6.82115e-26	3.37836e-24	0.951071	23.4713	Upregulation	0.134024
IGF2BP3	10.5062	4.70575	8.09101e-26	4.00188e-24	0.180161	23.3977	Upregulation	0.470575
ARMH3	10.4504	1.83136	1.45939e-25	7.17944e-24	0.265657	23.1439	Upregulation	0.183136
MAP3K8	10.4394	1.21044	1.63837e-25	8.03834e-24	0.381953	23.0948	Upregulation	0.121044
RNGTT	10.4324	2.35164	1.76403e-25	8.64328e-24	0.225175	23.0633	Upregulation	0.235164
OOEP	10.4087	6.27915	2.26348e-25	1.10461e-23	0.17192	22.9568	Upregulation	0.627915
PIK3R1	10.3994	1.25313	2.49471e-25	1.21421e-23	0.393284	22.9157	Upregulation	0.125313
RLF	10.3938	1.94391	2.64519e-25	1.28574e-23	0.253399	22.8908	Upregulation	0.194391
FOXN2	10.3558	1.20042	3.93982e-25	1.90995e-23	0.37773	22.719	Upregulation	0.120042
ELL2	10.3509	2.91713	4.1446e-25	2.00392e-23	0.208694	22.6981	Upregulation	0.291713
MAP4K3	10.3464	2.80672	4.34537e-25	2.09822e-23	0.2089	22.6781	Upregulation	0.280672
TIAM1	10.3136	1.23619	6.11683e-25	2.9497e-23	0.404821	22.5302	Upregulation	0.123619
GPD2	10.3026	2.16403	6.85492e-25	3.30128e-23	0.232798	22.4813	Upregulation	0.216403
IL15	10.2956	1.71933	7.37266e-25	3.54595e-23	0.274619	22.4503	Upregulation	0.171933
CLIP4	10.2917	1.58403	7.68222e-25	3.68998e-23	0.286259	22.433	Upregulation	0.158403
ZMYM2	10.2747	1.4244	9.16528e-25	4.39657e-23	0.313865	22.3569	Upregulation	0.14244
ATF6	10.2611	1.24932	1.0546e-24	5.05227e-23	0.348475	22.2965	Upregulation	0.124932
MIR4435-2HG	10.2512	1.45254	1.1688e-24	5.58477e-23	0.321487	22.253	Upregulation	0.145254
SIGLEC1	10.223	1.93222	1.56425e-24	7.44516e-23	0.25103	22.1281	Upregulation	0.193222
STIM1	10.1876	1.45222	2.25253e-24	1.06794e-22	0.315822	21.9715	Upregulation	0.145222
FNIP1	10.1659	1.26212	2.81466e-24	1.32928e-22	0.354759	21.8764	Upregulation	0.126212
RFX3	10.1572	3.02406	3.07654e-24	1.44922e-22	0.199629	21.8389	Upregulation	0.302406
CBWD2	10.1097	1.27552	5.00615e-24	2.3491e-22	0.322621	21.6291	Upregulation	0.127552
UBAC2	10.1068	1.16379	5.15289e-24	2.41486e-22	0.393696	21.6171	Upregulation	0.116379
PLBD1	10.0939	1.40518	5.87967e-24	2.75194e-22	0.692419	21.5604	Upregulation	0.140518
KIAA1958	10.0914	2.63453	6.03284e-24	2.82002e-22	0.208282	21.5497	Upregulation	0.263453
OSBPL9	10.0574	1.42479	8.51915e-24	3.962e-22	0.29522	21.4021	Upregulation	0.142479
SASH1	10.0304	2.86807	1.12072e-23	5.19232e-22	0.201792	21.2846	Upregulation	0.286807
COX6B1	10.0234	1.14293	1.20282e-23	5.55863e-22	0.930676	21.255	Upregulation	0.114293
NKG7	10.0201	1.01551	1.24323e-23	5.73091e-22	0.239596	21.2418	Upregulation	0.101551
TNFAIP8	10.0141	1.14914	1.32172e-23	6.06979e-22	0.394726	21.2168	Upregulation	0.114914
PHC2	10.0031	1.00216	1.47751e-23	6.75981e-22	0.464771	21.1701	Upregulation	0.100216
NRIP1	9.99674	1.18499	1.57502e-23	7.18796e-22	0.370313	21.1434	Upregulation	0.118499
PRKAR2B	9.99039	2.30225	1.67913e-23	7.65351e-22	0.23527	21.1161	Upregulation	0.230225
BMP2K	9.98511	1.33992	1.77113e-23	8.05279e-22	0.345385	21.0941	Upregulation	0.133992
RICTOR	9.93555	1.38286	2.91565e-23	1.31911e-21	0.30274	20.8797	Upregulation	0.138286
FHIT	9.9264	3.22755	3.19592e-23	1.44412e-21	0.19314	20.8404	Upregulation	0.322755
H1F0	9.91794	2.11327	3.4786e-23	1.56798e-21	0.236918	20.8047	Upregulation	0.211327
ACSL3	9.88737	1.92022	4.72267e-23	2.12092e-21	0.244129	20.6735	Upregulation	0.192022
NFIA	9.87718	1.95043	5.2286e-23	2.34524e-21	0.251442	20.6298	Upregulation	0.195043
USP47	9.87241	1.46954	5.48294e-23	2.45331e-21	0.290997	20.6102	Upregulation	0.146954
WDR26	9.8632	1.13633	6.01023e-23	2.68597e-21	0.388546	20.5709	Upregulation	0.113633
AL360012.1	9.84632	27.8267	7.11024e-23	3.16982e-21	0.160589	20.499	Upregulation	2.78267
DYM	9.84148	1.44127	7.46088e-23	3.31805e-21	0.30274	20.4791	Upregulation	0.144127
GLT1D1	9.78555	1.03624	1.29881e-22	5.75518e-21	0.403688	20.2399	Upregulation	0.103624
ADK	9.77369	1.44997	1.46033e-22	6.44745e-21	0.293469	20.1906	Upregulation	0.144996
XRCC4	9.76562	2.10798	1.58142e-22	6.97369e-21	0.22775	20.1565	Upregulation	0.210798
CRYBG1	9.73773	1.06464	2.08157e-22	9.1352e-21	0.369592	20.0393	Upregulation	0.106464
USP24	9.73334	1.58359	2.17331e-22	9.52638e-21	0.275443	20.0211	Upregulation	0.158359
PLAC8	9.71688	1.10908	2.55502e-22	1.11461e-20	0.391121	19.9529	Upregulation	0.110908
BTAF1	9.71232	1.46759	2.67198e-22	1.16425e-20	0.290997	19.934	Upregulation	0.146759
MAPK14	9.70985	1.05334	2.73732e-22	1.1913e-20	0.432736	19.924	Upregulation	0.105334
CCL5	9.69884	1.62863	3.04943e-22	1.32556e-20	0.203234	19.8776	Upregulation	0.162863
C11orf98	9.6894	1.50133	3.34502e-22	1.4506e-20	0.274207	19.8385	Upregulation	0.150133
RELL1	9.66622	1.33878	4.19601e-22	1.81749e-20	0.320869	19.7405	Upregulation	0.133878
NFKB1	9.65575	1.08232	4.64768e-22	2.00838e-20	0.427998	19.6972	Upregulation	0.108232
STRN3	9.65344	1.89049	4.75355e-22	2.0517e-20	0.235991	19.6879	Upregulation	0.189049
SELL	9.65137	1.03361	4.85057e-22	2.09112e-20	0.638237	19.6796	Upregulation	0.103361
MYL12A	9.62718	1.11418	6.13928e-22	2.63428e-20	0.897301	19.5793	Upregulation	0.111418
PIK3CB	9.60167	1.45576	7.86609e-22	3.3634e-20	0.278842	19.4732	Upregulation	0.145576
ANTXR2	9.59873	1.54858	8.0934e-22	3.45655e-20	0.290688	19.4614	Upregulation	0.154858
RNF111	9.5905	1.44417	8.7657e-22	3.73497e-20	0.278842	19.4277	Upregulation	0.144417
SRGAP1	9.58549	5.58216	9.20157e-22	3.91612e-20	0.161619	19.4071	Upregulation	0.558216
ZNF644	9.56392	1.33662	1.13381e-21	4.81422e-20	0.303255	19.3175	Upregulation	0.133662
DOCK4	9.50036	3.71772	2.09173e-21	8.8202e-20	0.173774	19.0545	Upregulation	0.371772
ANO6	9.47899	1.01992	2.56754e-21	1.07769e-19	0.406057	18.9675	Upregulation	0.101992
ZCCHC7	9.47562	1.64078	2.65181e-21	1.11179e-19	0.256902	18.954	Upregulation	0.164078
KIAA1109	9.47055	1.31657	2.78384e-21	1.16447e-19	0.308714	18.9339	Upregulation	0.131657
PIBF1	9.45834	2.43703	3.12882e-21	1.30579e-19	0.203234	18.8841	Upregulation	0.243703
VPS13D	9.42884	1.49791	4.14641e-21	1.72067e-19	0.267305	18.7643	Upregulation	0.14979
SPG11	9.42722	1.06688	4.21109e-21	1.74355e-19	0.371755	18.7586	Upregulation	0.106688
PITPNC1	9.42433	1.36789	4.3286e-21	1.79018e-19	0.304388	18.7471	Upregulation	0.136789
KDM7A	9.40271	1.07226	5.31756e-21	2.18683e-19	0.387721	18.6602	Upregulation	0.107226
MS4A6A	9.38852	1.0884	6.08492e-21	2.49679e-19	0.914916	18.6026	Upregulation	0.10884
HOOK2	9.38694	1.40951	6.17661e-21	2.53158e-19	0.281726	18.5966	Upregulation	0.140951
TPK1	9.38412	1.78989	6.34452e-21	2.59749e-19	0.239493	18.5854	Upregulation	0.178989
WDR7	9.36187	2.00269	7.83344e-21	3.19278e-19	0.217037	18.4958	Upregulation	0.200269
ASCC3	9.36143	1.72911	7.86638e-21	3.20264e-19	0.245365	18.4945	Upregulation	0.172911
MTMR3	9.35482	1.04793	8.37446e-21	3.40571e-19	0.387206	18.4678	Upregulation	0.104793
HIST1H4C	9.34642	1.28231	9.0664e-21	3.67893e-19	0.312629	18.4343	Upregulation	0.128231
ARID2	9.34026	1.75216	9.60992e-21	3.87798e-19	0.245983	18.4114	Upregulation	0.175216
TRIO	9.33377	1.45999	1.02169e-20	4.11385e-19	0.283787	18.3858	Upregulation	0.145999
MYL9	9.33145	4.3557	1.04428e-20	4.19558e-19	0.162443	18.3772	Upregulation	0.43557
SIRPD	9.32444	3.43722	1.11575e-20	4.47781e-19	0.17295	18.3489	Upregulation	0.343722
C20orf194	9.29507	2.01384	1.47104e-20	5.87791e-19	0.219613	18.2308	Upregulation	0.201384
PLXNC1	9.29492	1.04874	1.47311e-20	5.87974e-19	0.387515	18.2306	Upregulation	0.104874
FKBP2	9.28835	1.35514	1.56699e-20	6.24765e-19	0.284405	18.2043	Upregulation	0.135514
LRRC8C	9.26468	1.79086	1.95672e-20	7.77609e-19	0.236094	18.1092	Upregulation	0.179086
TMEM131	9.23847	1.11992	2.5004e-20	9.90446e-19	0.371137	18.0042	Upregulation	0.111992
LCORL	9.18825	1.60477	3.9927e-20	1.57305e-18	0.247425	17.8033	Upregulation	0.160477
ARFGEF1	9.18256	1.05107	4.20957e-20	1.65494e-18	0.359085	17.7812	Upregulation	0.105107
CEMIP2	9.1493	1.82681	5.73029e-20	2.23836e-18	0.233004	17.6501	Upregulation	0.182681
LDLRAD4	9.14116	2.05907	6.17861e-20	2.41091e-18	0.218171	17.6178	Upregulation	0.205907
FBXL20	9.1019	1.43935	8.87615e-20	3.43421e-18	0.27122	17.4642	Upregulation	0.143935
TCN2	9.08859	1.93338	1.00333e-19	3.86558e-18	0.218068	17.4128	Upregulation	0.193338
ARHGAP25	9.07825	1.16475	1.10337e-19	4.24652e-18	0.329934	17.372	Upregulation	0.116475
MICU2	9.0684	1.35527	1.20774e-19	4.64333e-18	0.286671	17.3332	Upregulation	0.135527
OAS2	9.06011	1.25433	1.30316e-19	4.9997e-18	0.319221	17.3011	Upregulation	0.125433
PDSS2	9.05514	2.1705	1.36388e-19	5.21623e-18	0.204471	17.2826	Upregulation	0.21705
FAM168A	9.04999	2.0999	1.4298e-19	5.46264e-18	0.20684	17.2626	Upregulation	0.20999
PTPRA	9.03167	1.09764	1.69069e-19	6.45267e-18	0.335393	17.1903	Upregulation	0.109764
DHRSX	9.00054	1.4737	2.24619e-19	8.52829e-18	0.26473	17.0691	Upregulation	0.14737
STXBP5	8.98514	2.44926	2.58397e-19	9.79046e-18	0.192316	17.0092	Upregulation	0.244926
TENT2	8.98137	1.10611	2.67418e-19	1.01113e-17	0.324063	16.9952	Upregulation	0.110611
NUP98	8.95791	1.36756	3.30905e-19	1.24603e-17	0.268026	16.9045	Upregulation	0.136756
RC3H1	8.94575	1.00554	3.6944e-19	1.38828e-17	0.373918	16.8575	Upregulation	0.100554
SCAPER	8.9341	1.89454	4.10509e-19	1.53945e-17	0.223321	16.8126	Upregulation	0.189454
TBL1X	8.91699	1.03807	4.79129e-19	1.79128e-17	0.396683	16.7468	Upregulation	0.103807
DMXL1	8.91617	1.23759	4.82692e-19	1.80275e-17	0.291203	16.7441	Upregulation	0.123759
FER	8.90238	3.34117	5.46618e-19	2.03528e-17	0.16677	16.6914	Upregulation	0.334117
PPP1R21	8.89665	1.73111	5.75565e-19	2.14088e-17	0.230119	16.6694	Upregulation	0.173111
UBR5	8.8925	1.20593	5.97467e-19	2.22009e-17	0.32159	16.6536	Upregulation	0.120593
GALNT7	8.8749	1.70645	6.99989e-19	2.59577e-17	0.23218	16.5857	Upregulation	0.170645
CAMK1D	8.86441	1.42428	7.69129e-19	2.84352e-17	0.292645	16.5461	Upregulation	0.142428
SLMAP	8.82871	1.2885	1.0589e-18	3.88343e-17	0.28801	16.4108	Upregulation	0.12885
UBR1	8.82057	1.93963	1.13875e-18	4.16795e-17	0.209106	16.3801	Upregulation	0.193963
SOS2	8.77935	1.02827	1.64426e-18	5.97634e-17	0.350948	16.2236	Upregulation	0.102827
VPS8	8.75937	1.57621	1.9634e-18	7.12214e-17	0.240214	16.1474	Upregulation	0.157621
ATXN7L1	8.74907	1.98306	2.15115e-18	7.78551e-17	0.206737	16.1087	Upregulation	0.198306
SESTD1	8.74899	1.2446	2.15266e-18	7.78551e-17	0.292542	16.1087	Upregulation	0.12446
MCTP2	8.72285	2.93339	2.71281e-18	9.77281e-17	0.171405	16.01	Upregulation	0.293339
CDK19	8.68156	1.43372	3.90377e-18	1.39806e-16	0.261743	15.8545	Upregulation	0.143372
EIF1AY	8.65832	1.60515	4.78786e-18	1.708e-16	0.220231	15.7675	Upregulation	0.160515
ALPK1	8.63624	1.90737	5.80917e-18	2.06228e-16	0.208282	15.6857	Upregulation	0.190737
SCFD2	8.63273	2.83412	5.99059e-18	2.12463e-16	0.170272	15.6727	Upregulation	0.283412
SMYD3	8.61608	3.6233	6.92879e-18	2.45025e-16	0.15925	15.6108	Upregulation	0.36233
TBC1D8	8.6071	1.3899	7.49348e-18	2.64738e-16	0.266996	15.5772	Upregulation	0.13899
RSRC1	8.60321	1.30467	7.75188e-18	2.73077e-16	0.274001	15.5637	Upregulation	0.130467
MS4A4E	8.59709	2.02318	8.17605e-18	2.87742e-16	0.203234	15.541	Upregulation	0.202318
CCDC91	8.58803	1.49865	8.84732e-18	3.10173e-16	0.245674	15.5084	Upregulation	0.149865
GPATCH8	8.56874	1.10067	1.04619e-17	3.64683e-16	0.318706	15.4381	Upregulation	0.110067
TNKS	8.54467	1.96656	1.28898e-17	4.4846e-16	0.203234	15.3483	Upregulation	0.196656
DLG1	8.51648	1.43344	1.64469e-17	5.70592e-16	0.250309	15.2437	Upregulation	0.143344
RAPGEF1	8.51548	1.07511	1.65896e-17	5.74996e-16	0.366193	15.2403	Upregulation	0.107511
KLF9	8.50894	1.53335	1.75537e-17	6.07837e-16	0.232077	15.2162	Upregulation	0.153335
ARHGEF3	8.50772	1.36146	1.77394e-17	6.13686e-16	0.261949	15.2121	Upregulation	0.136146
WDFY4	8.4864	1.33669	2.13141e-17	7.35958e-16	0.264627	15.1331	Upregulation	0.133669
CD58	8.48375	1.22079	2.18056e-17	7.5222e-16	0.281314	15.1237	Upregulation	0.122079
INPP5A	8.48184	2.37066	2.21656e-17	7.63201e-16	0.182324	15.1174	Upregulation	0.237066
RASA2	8.43897	1.52476	3.20133e-17	1.09917e-15	0.240832	14.9589	Upregulation	0.152476
RASA1	8.42927	1.60065	3.47826e-17	1.19202e-15	0.223218	14.9237	Upregulation	0.160065
R3HCC1L	8.42489	1.69116	3.61075e-17	1.23627e-15	0.21745	14.9079	Upregulation	0.169116
ZCCHC2	8.38953	1.35799	4.88097e-17	1.6603e-15	0.264215	14.7798	Upregulation	0.135799
LRBA	8.38055	2.37018	5.26818e-17	1.78537e-15	0.18253	14.7483	Upregulation	0.237018
TUBB1	8.36709	3.33535	5.906e-17	1.99231e-15	0.151009	14.7006	Upregulation	0.333535
SLC35F1	8.32421	27.3253	8.48924e-17	2.85059e-15	0.135764	14.5451	Upregulation	2.73253
CHIC2	8.32208	1.04541	8.64314e-17	2.89961e-15	0.328698	14.5377	Upregulation	0.104541
UBE2W	8.31909	1.01966	8.86388e-17	2.96822e-15	0.307581	14.5275	Upregulation	0.101966
TTC17	8.30332	1.03406	1.01246e-16	3.38421e-15	0.338175	14.4705	Upregulation	0.103406
IFIT3	8.30301	1.33128	1.01505e-16	3.38976e-15	0.246189	14.4698	Upregulation	0.133128
SCAF8	8.28689	1.5179	1.16251e-16	3.85758e-15	0.230326	14.4137	Upregulation	0.15179
E2F3	8.2857	1.25854	1.17415e-16	3.89266e-15	0.275031	14.4098	Upregulation	0.125854
THADA	8.28322	1.90518	1.19887e-16	3.97102e-15	0.200865	14.4011	Upregulation	0.190518
PACSIN2	8.26795	1.09455	1.36279e-16	4.50991e-15	0.30892	14.3458	Upregulation	0.109455
INPP4A	8.24977	1.1478	1.58695e-16	5.23752e-15	0.296457	14.2809	Upregulation	0.11478
USP9X	8.19594	1.04746	2.48647e-16	8.11842e-15	0.317058	14.0905	Upregulation	0.104746
PLA2G4A	8.17507	3.04912	2.957e-16	9.62036e-15	0.157705	14.0168	Upregulation	0.304912
SENP5	8.16758	1.7132	3.14625e-16	1.02179e-14	0.205192	13.9906	Upregulation	0.17132
NF1	8.1601	1.66482	3.34744e-16	1.0852e-14	0.21848	13.9645	Upregulation	0.166482
PF4	8.15138	2.93263	3.59781e-16	1.16534e-14	0.161001	13.9335	Upregulation	0.293263
PPM1B	8.1509	1.04987	3.6122e-16	1.16897e-14	0.314071	13.9322	Upregulation	0.104987
AL138720.1	8.1502	8.06557	3.63337e-16	1.17478e-14	0.133601	13.93	Upregulation	0.806557
ITM2B	8.14824	1.01876	3.69266e-16	1.19184e-14	0.971364	13.9238	Upregulation	0.101876
LDLRAD3	8.14494	2.30757	3.79465e-16	1.22368e-14	0.176349	13.9123	Upregulation	0.230757
SDCCAG8	8.13421	1.02247	4.14647e-16	1.33478e-14	0.329728	13.8746	Upregulation	0.102247
LCOR	8.11312	1.09326	4.93358e-16	1.57982e-14	0.304697	13.8014	Upregulation	0.109326
PDE3B	8.08638	1.92256	6.14647e-16	1.95624e-14	0.199217	13.7086	Upregulation	0.192256
TLR1	8.06781	1.38876	7.15683e-16	2.26991e-14	0.243717	13.644	Upregulation	0.138876
SEC24B	8.03329	1.44465	9.489e-16	2.9992e-14	0.225999	13.523	Upregulation	0.144465
EXOC6	8.009	1.31751	1.15644e-15	3.64573e-14	0.246189	13.4382	Upregulation	0.131751
NCOA7	7.98927	1.51367	1.35738e-15	4.27183e-14	0.22775	13.3694	Upregulation	0.151367
LRRC8D	7.97869	1.22345	1.479e-15	4.63465e-14	0.283375	13.334	Upregulation	0.122345
SMURF1	7.97734	1.96259	1.49523e-15	4.6815e-14	0.188195	13.3296	Upregulation	0.196259
TMSB10	7.97579	5.85852	1.51405e-15	4.73016e-14	0.998352	13.3251	Upregulation	0.585852
CPB2-AS1	7.97568	3.95868	1.5154e-15	4.73016e-14	0.141636	13.3251	Upregulation	0.395868
ALCAM	7.97376	2.21801	1.53922e-15	4.79873e-14	0.182118	13.3189	Upregulation	0.221801
MYOF	7.93031	1.43731	2.18592e-15	6.76304e-14	0.230222	13.1699	Upregulation	0.143731
CPEB3	7.88379	2.4459	3.17607e-15	9.76867e-14	0.166564	13.0102	Upregulation	0.24459
TLK1	7.8478	1.08135	4.2341e-15	1.29576e-13	0.29213	12.8875	Upregulation	0.108135
ITSN1	7.83737	1.94859	4.60071e-15	1.4056e-13	0.185929	12.8521	Upregulation	0.194859
LONRF1	7.82244	2.70314	5.18086e-15	1.57758e-13	0.15513	12.802	Upregulation	0.270314
PLEKHG2	7.81692	1.83053	5.41296e-15	1.64551e-13	0.207149	12.7837	Upregulation	0.183053
EXOC6B	7.77506	3.6811	7.54131e-15	2.28493e-13	0.139782	12.6411	Upregulation	0.36811
S100Z	7.76384	1.17814	8.23964e-15	2.49239e-13	0.278945	12.6034	Upregulation	0.117814
AC004556.3	7.76003	1.4925	8.49096e-15	2.56629e-13	0.204265	12.5907	Upregulation	0.14925
OPA1	7.75941	1.33084	8.53249e-15	2.57671e-13	0.235785	12.5889	Upregulation	0.133084
CAVIN2	7.7494	2.95825	9.23282e-15	2.78132e-13	0.14658	12.5557	Upregulation	0.295825
TEX2	7.74261	2.53326	9.74002e-15	2.9317e-13	0.160383	12.5329	Upregulation	0.253326
AAK1	7.71308	1.0752	1.22817e-14	3.67857e-13	0.279151	12.4343	Upregulation	0.10752
SESN1	7.66188	2.52812	1.83227e-14	5.46561e-13	0.160898	12.2624	Upregulation	0.252812
BICRAL	7.65687	1.76017	1.90519e-14	5.66926e-13	0.194067	12.2465	Upregulation	0.176017
SLC36A4	7.62637	1.0067	2.41454e-14	7.13275e-13	0.294293	12.1467	Upregulation	0.10067
AP003086.1	7.61684	27.221	2.59956e-14	7.67312e-13	0.124227	12.115	Upregulation	2.7221
KLF7	7.59815	1.32635	3.00405e-14	8.84564e-13	0.232695	12.0533	Upregulation	0.132635
MAPKAP1	7.59404	1.07984	3.10079e-14	9.11583e-13	0.299444	12.0402	Upregulation	0.107984
IGF1R	7.58533	2.06333	3.31633e-14	9.72603e-13	0.175319	12.0121	Upregulation	0.206333
SLC49A4	7.58423	1.16291	3.34462e-14	9.80116e-13	0.28255	12.0087	Upregulation	0.116291
IMMP2L	7.57379	3.00829	3.62501e-14	1.05805e-12	0.149773	11.9755	Upregulation	0.300829
KIAA0232	7.55407	1.07449	4.21861e-14	1.22641e-12	0.280593	11.9114	Upregulation	0.107449
RFX2	7.54547	2.60187	4.50665e-14	1.30807e-12	0.153997	11.8834	Upregulation	0.260187
TMEM39A	7.54132	2.10734	4.65251e-14	1.34827e-12	0.170066	11.8702	Upregulation	0.210734
HERC4	7.5385	1.28164	4.75413e-14	1.37663e-12	0.238875	11.8612	Upregulation	0.128164
FCHO2	7.52317	1.78424	5.34648e-14	1.54571e-12	0.193449	11.8109	Upregulation	0.178424
KIF1B	7.49893	1.42877	6.43401e-14	1.85572e-12	0.220128	11.7315	Upregulation	0.142877
RASA3	7.49532	1.2084	6.61371e-14	1.90455e-12	0.244129	11.7202	Upregulation	0.12084
ATP8B4	7.47251	2.18197	7.86822e-14	2.2587e-12	0.167491	11.6461	Upregulation	0.218197
LINC01138	7.46495	2.84866	8.33329e-14	2.38286e-12	0.149464	11.6229	Upregulation	0.284866
DENND4C	7.44517	1.46682	9.68193e-14	2.76203e-12	0.207664	11.5588	Upregulation	0.146682
MCU	7.43939	2.01718	1.01155e-13	2.87897e-12	0.17501	11.5408	Upregulation	0.201718
MSH3	7.41663	1.42548	1.20135e-13	3.40067e-12	0.219407	11.4684	Upregulation	0.142548
GIGYF2	7.40185	1.04722	1.34299e-13	3.79574e-12	0.260095	11.4207	Upregulation	0.104722
UBE3C	7.39974	1.01051	1.36447e-13	3.8505e-12	0.280078	11.4145	Upregulation	0.101051
SERPINB1	7.37587	1.0697	1.63272e-13	4.57926e-12	0.857437	11.3392	Upregulation	0.10697
RAPGEF6	7.36705	1.35047	1.7445e-13	4.88154e-12	0.218583	11.3114	Upregulation	0.135047
SPARC	7.3632	2.2663	1.79551e-13	5.00896e-12	0.161825	11.3003	Upregulation	0.22663
ZMYM4	7.34923	1.04982	1.9935e-13	5.53598e-12	0.277812	11.2568	Upregulation	0.104982
ZNF804A	7.34025	2.79392	2.132e-13	5.90715e-12	0.148949	11.2286	Upregulation	0.279392
SRGAP2C	7.32833	1.38101	2.3303e-13	6.44193e-12	0.216316	11.191	Upregulation	0.138101
IFIT1	7.30563	1.99734	2.75969e-13	7.60599e-12	0.167903	11.1188	Upregulation	0.199734
KAT6A	7.29495	1.01408	2.98775e-13	8.21597e-12	0.29759	11.0853	Upregulation	0.101408
AC004448.2	7.25684	27.0717	3.96231e-13	1.08147e-11	0.118356	10.966	Upregulation	2.70717
PCSK5	7.23288	1.83144	4.72848e-13	1.28579e-11	0.18356	10.8908	Upregulation	0.183144
AHNAK	7.22993	1.43838	4.83247e-13	1.31212e-11	0.928204	10.882	Upregulation	0.143838
CA5B	7.21721	1.42348	5.30669e-13	1.43768e-11	0.209621	10.8423	Upregulation	0.142348
PDS5B	7.20715	1.09858	5.71351e-13	1.5456e-11	0.255665	10.8109	Upregulation	0.109858
UBE4B	7.20661	1.06709	5.73601e-13	1.55054e-11	0.25515	10.8095	Upregulation	0.106709
GMDS	7.16762	1.50278	7.63114e-13	2.04471e-11	0.209415	10.6894	Upregulation	0.150278
TBL1XR1	7.16023	1.0075	8.0541e-13	2.15488e-11	0.288216	10.6666	Upregulation	0.10075
DSC2	7.15551	1.77381	8.33605e-13	2.22382e-11	0.177689	10.6529	Upregulation	0.177381
WDR37	7.1543	1.36085	8.41025e-13	2.24198e-11	0.209106	10.6494	Upregulation	0.136085
CAMK2D	7.15409	1.36442	8.42291e-13	2.24372e-11	0.265245	10.649	Upregulation	0.136442
FBXO38	7.13931	1.68299	9.37983e-13	2.49137e-11	0.1815	10.6036	Upregulation	0.168299
MAP2K5	7.135	1.60859	9.67879e-13	2.56891e-11	0.195509	10.5903	Upregulation	0.160859
ARFGEF2	7.12669	1.44197	1.02811e-12	2.72285e-11	0.20684	10.565	Upregulation	0.144197
ABCA1	7.12603	1.81008	1.03304e-12	2.73195e-11	0.18768	10.5635	Upregulation	0.181008
CUL1	7.12529	1.05395	1.03861e-12	2.74472e-11	0.277709	10.5615	Upregulation	0.105395
TOP2B	7.12326	1.00868	1.05405e-12	2.7835e-11	0.279563	10.5554	Upregulation	0.100868
POU2F1	7.12268	1.56124	1.05846e-12	2.79111e-11	0.195303	10.5542	Upregulation	0.156124
AL096870.8	7.10405	2.38743	1.21151e-12	3.18324e-11	0.146374	10.4971	Upregulation	0.238743
SLFN5	7.09171	1.28994	1.32465e-12	3.47551e-11	0.218068	10.459	Upregulation	0.128994
TNRC6A	7.06715	1.07033	1.58144e-12	4.13149e-11	0.25618	10.3839	Upregulation	0.107033
SMAD3	7.03847	1.23108	1.94366e-12	5.05615e-11	0.246807	10.2962	Upregulation	0.123108
TRG-AS1	7.03725	1.13565	1.96069e-12	5.09682e-11	0.253708	10.2927	Upregulation	0.113565
ZNRF2	7.0248	1.39302	2.14374e-12	5.56474e-11	0.208797	10.2546	Upregulation	0.139302
SUSD1	7.0105	1.16508	2.37475e-12	6.14263e-11	0.243614	10.2116	Upregulation	0.116508
SLC2A9	7.00781	1.32552	2.4207e-12	6.25265e-11	0.216316	10.2039	Upregulation	0.132552
TRPM7	6.99642	1.34812	2.62585e-12	6.76822e-11	0.222909	10.1695	Upregulation	0.134812
ABHD3	6.98753	1.54919	2.79771e-12	7.19601e-11	0.185208	10.1429	Upregulation	0.154919
SLC25A25	6.98138	1.99472	2.92287e-12	7.49685e-11	0.162443	10.1251	Upregulation	0.199472
SNX13	6.97721	1.24731	3.011e-12	7.71749e-11	0.21302	10.1125	Upregulation	0.124731
INSR	6.97305	1.23048	3.10145e-12	7.93819e-11	0.234652	10.1003	Upregulation	0.123048
CDC14A	6.96994	1.97354	3.17073e-12	8.10419e-11	0.165534	10.0913	Upregulation	0.197354
FAM157C	6.96251	1.48564	3.34271e-12	8.5259e-11	0.188195	10.0693	Upregulation	0.148564
MSR1	6.95069	3.17187	3.63501e-12	9.25852e-11	0.134322	10.0335	Upregulation	0.317187
FBN2	6.94368	1.89005	3.82022e-12	9.71674e-11	0.166049	10.0125	Upregulation	0.189005
FAM120B	6.91454	1.3623	4.69373e-12	1.19054e-10	0.204677	9.92426	Upregulation	0.13623
APC	6.91024	1.06285	4.83828e-12	1.22636e-10	0.255356	9.91138	Upregulation	0.106285
TBK1	6.90924	1.38941	4.87268e-12	1.23422e-10	0.204471	9.90861	Upregulation	0.138941
RAB3GAP1	6.90795	1.09516	4.91719e-12	1.24463e-10	0.250309	9.90496	Upregulation	0.109516
UBA6	6.90407	1.28821	5.0533e-12	1.27732e-10	0.213741	9.8937	Upregulation	0.128821
FNIP2	6.8961	1.4095	5.3451e-12	1.34828e-10	0.204471	9.87022	Upregulation	0.14095
YTHDF3	6.88937	1.03775	5.60409e-12	1.41167e-10	0.261846	9.85027	Upregulation	0.103775
FAM118A	6.88696	1.46949	5.69962e-12	1.43376e-10	0.203028	9.84352	Upregulation	0.146949
MGAT5	6.88638	2.13081	5.72304e-12	1.43866e-10	0.156572	9.84204	Upregulation	0.213081
VRK2	6.88531	1.48742	5.76609e-12	1.44849e-10	0.198496	9.83909	Upregulation	0.148742
TP53BP2	6.87531	1.28177	6.18553e-12	1.55066e-10	0.215286	9.80948	Upregulation	0.128177
ABHD15-AS1	6.87158	27.0693	6.3495e-12	1.59068e-10	0.112073	9.79842	Upregulation	2.70693
C22orf34	6.85952	2.04047	6.90911e-12	1.72969e-10	0.157602	9.76203	Upregulation	0.204047
USP3-AS1	6.85099	5.33834	7.33382e-12	1.83476e-10	0.115163	9.73642	Upregulation	0.533834
PEX14	6.83332	2.33841	8.29715e-12	2.07151e-10	0.145035	9.68371	Upregulation	0.233841
FGD6	6.82762	1.57932	8.6333e-12	2.15397e-10	0.185517	9.66676	Upregulation	0.157932
PIK3C2A	6.81731	1.28653	9.27616e-12	2.31121e-10	0.209106	9.63616	Upregulation	0.128653
AMPH	6.80211	27.259	1.03101e-11	2.56359e-10	0.110939	9.59115	Upregulation	2.7259
RREB1	6.8008	1.03388	1.04042e-11	2.58522e-10	0.276061	9.5875	Upregulation	0.103388
MATR3-1	6.79963	1.52392	1.04891e-11	2.60456e-10	0.188298	9.58427	Upregulation	0.152392
AC084871.1	6.76985	3.69324	1.28915e-11	3.18598e-10	0.121446	9.49676	Upregulation	0.369324
VPS53	6.7375	1.02261	1.61131e-11	3.95014e-10	0.241244	9.40339	Upregulation	0.102261
MYO1E	6.7321	1.83024	1.67236e-11	4.09158e-10	0.163988	9.38811	Upregulation	0.183024
PTGER2	6.72051	1.12405	1.8109e-11	4.42167e-10	0.231253	9.35441	Upregulation	0.112405
SMIM4	6.69541	1.31654	2.1507e-11	5.22001e-10	0.210754	9.28233	Upregulation	0.131654
PHTF2	6.69263	1.58486	2.19188e-11	5.31643e-10	0.178925	9.27438	Upregulation	0.158486
BX284668.5	6.687	1.02978	2.27793e-11	5.51784e-10	0.244438	9.25823	Upregulation	0.102978
AC119396.1	6.68268	1.33729	2.34618e-11	5.67189e-10	0.192625	9.24627	Upregulation	0.133729
FOXO1	6.67943	1.31084	2.39876e-11	5.79137e-10	0.200659	9.23722	Upregulation	0.131084
UBR3	6.67604	1.05007	2.45478e-11	5.9227e-10	0.246395	9.22748	Upregulation	0.105007
C2CD5	6.66861	1.27743	2.58239e-11	6.22238e-10	0.206119	9.20604	Upregulation	0.127743
LPCAT2	6.64739	1.00429	2.98339e-11	7.15564e-10	0.261537	9.14535	Upregulation	0.100429
TANGO6	6.63981	2.13467	3.14091e-11	7.52358e-10	0.147404	9.12358	Upregulation	0.213467
GALNT2	6.60244	1.02482	4.04444e-11	9.66256e-10	0.246601	9.01491	Upregulation	0.102482
HDAC8	6.59379	1.36106	4.28726e-11	1.02227e-09	0.205089	8.99044	Upregulation	0.136106
GPHN	6.59269	2.93752	4.31921e-11	1.02921e-09	0.128039	8.98749	Upregulation	0.293752
DENND1B	6.58956	1.6432	4.41123e-11	1.05046e-09	0.166667	8.97862	Upregulation	0.16432
RABGAP1	6.58822	1.12181	4.45117e-11	1.05859e-09	0.242274	8.97527	Upregulation	0.112181
PVT1	6.58533	1.37406	4.53883e-11	1.07874e-09	0.20138	8.96708	Upregulation	0.137406
AHCTF1	6.57651	1.316	4.81604e-11	1.13944e-09	0.202204	8.94331	Upregulation	0.1316
ELP4	6.57135	1.74567	4.986e-11	1.17661e-09	0.166564	8.92937	Upregulation	0.174567
CDR2	6.56173	2.59454	5.31862e-11	1.25107e-09	0.133704	8.90272	Upregulation	0.259454
AP1G1	6.55173	1.15911	5.68744e-11	1.33184e-09	0.21848	8.87555	Upregulation	0.115911
SHLD2	6.55098	1.46059	5.7161e-11	1.33769e-09	0.184899	8.87364	Upregulation	0.146059
LINC02432	6.52696	1.32158	6.71168e-11	1.5607e-09	0.220643	8.80668	Upregulation	0.132158
PPP1R12B	6.52578	2.00825	6.76496e-11	1.57209e-09	0.153379	8.80352	Upregulation	0.200825
GATD3B	6.51649	1.91333	7.19735e-11	1.66728e-09	0.151112	8.77799	Upregulation	0.191333
TMEM164	6.50294	1.22706	7.87644e-11	1.82113e-09	0.224557	8.73966	Upregulation	0.122706
CMPK2	6.49873	1.35894	8.09995e-11	1.86927e-09	0.185517	8.72833	Upregulation	0.135894
AMBRA1	6.47984	1.69672	9.18213e-11	2.11102e-09	0.162752	8.67551	Upregulation	0.169672
FBXO34	6.4771	1.18717	9.35001e-11	2.14827e-09	0.206943	8.66791	Upregulation	0.118717
MAPK8	6.47663	1.77224	9.37914e-11	2.15361e-09	0.161207	8.66683	Upregulation	0.177224
HERC3	6.4559	1.30572	1.07578e-10	2.4609e-09	0.197672	8.60891	Upregulation	0.130572
AVL9	6.43496	1.06352	1.23506e-10	2.81121e-09	0.243201	8.55111	Upregulation	0.106352
MBNL2	6.42645	1.46497	1.30615e-10	2.96198e-09	0.186444	8.52842	Upregulation	0.146497
DNM1L	6.40285	1.0204	1.52507e-10	3.43503e-09	0.248146	8.46407	Upregulation	0.10204
SRBD1	6.39312	1.73696	1.6254e-10	3.65424e-09	0.16234	8.4372	Upregulation	0.173696
NLK	6.37169	2.99475	1.86959e-10	4.18085e-09	0.122373	8.37874	Upregulation	0.299475
RAB3GAP2	6.37166	1.18609	1.86991e-10	4.18085e-09	0.207767	8.37874	Upregulation	0.118609
HIST1H2AC	6.36328	1.43975	1.97492e-10	4.40219e-09	0.182736	8.35633	Upregulation	0.143975
SNHG25	6.35555	4.73594	2.07688e-10	4.62104e-09	0.107849	8.33526	Upregulation	0.473594
FBXW11	6.35282	1.02717	2.11409e-10	4.70097e-09	0.233931	8.32781	Upregulation	0.102717
BMPR2	6.33008	1.11939	2.45034e-10	5.43215e-09	0.220746	8.26503	Upregulation	0.111939
SENP7	6.31751	1.29198	2.65818e-10	5.88936e-09	0.19211	8.22993	Upregulation	0.129198
TRAPPC8	6.31738	1.00784	2.6603e-10	5.89048e-09	0.233622	8.22985	Upregulation	0.100784
NCOA6	6.30992	1.13447	2.79177e-10	6.17411e-09	0.209621	8.20943	Upregulation	0.113447
GMDS-DT	6.30313	2.01978	2.91699e-10	6.43489e-09	0.150803	8.19146	Upregulation	0.201978
EPDR1	6.29732	5.96936	3.02834e-10	6.65708e-09	0.104759	8.17672	Upregulation	0.596936
XYLT1	6.29714	1.99938	3.03186e-10	6.66081e-09	0.149155	8.17647	Upregulation	0.199938
EPHA1-AS1	6.29245	3.48862	3.12487e-10	6.86104e-09	0.114339	8.16361	Upregulation	0.348862
BIN3	6.28384	1.3304	3.30306e-10	7.24358e-09	0.193037	8.14005	Upregulation	0.13304
OASL	6.2757	1.11636	3.48064e-10	7.62387e-09	0.197054	8.11782	Upregulation	0.111636
CBWD5	6.26924	1.29102	3.62805e-10	7.92777e-09	0.185826	8.10085	Upregulation	0.129102
RIPK2	6.26613	1.01687	3.70136e-10	8.07351e-09	0.268335	8.09294	Upregulation	0.101687
CPM	6.25627	1.43754	3.94293e-10	8.59019e-09	0.18974	8.066	Upregulation	0.143754
LMBR1	6.22502	1.46458	4.8148e-10	1.04153e-08	0.174289	7.98233	Upregulation	0.146458
TASOR2	6.2207	1.18924	4.94936e-10	1.07e-08	0.205913	7.97061	Upregulation	0.118924
KSR1	6.21722	1.0725	5.0605e-10	1.09274e-08	0.225278	7.96148	Upregulation	0.10725
VCAN-AS1	6.21703	7.56685	5.06659e-10	1.09341e-08	0.102081	7.96122	Upregulation	0.756685
P2RY8	6.21577	1.00411	5.10741e-10	1.10157e-08	0.244438	7.95799	Upregulation	0.100411
SIPA1L3	6.17766	1.67748	6.50592e-10	1.39826e-08	0.160795	7.85441	Upregulation	0.167748
FOXJ3	6.17499	1.20664	6.61658e-10	1.41954e-08	0.200762	7.84785	Upregulation	0.120664
HIST1H2BK	6.17467	1.52121	6.63037e-10	1.42167e-08	0.170375	7.8472	Upregulation	0.152121
RAP1GDS1	6.16297	1.12663	7.13936e-10	1.52901e-08	0.219201	7.81559	Upregulation	0.112663
SLC25A13	6.16135	1.11838	7.21278e-10	1.54203e-08	0.217656	7.81191	Upregulation	0.111838
INVS	6.14803	2.84288	7.84498e-10	1.66915e-08	0.12021	7.7775	Upregulation	0.284288
CALCRL	6.14348	2.80395	8.07321e-10	1.71397e-08	0.122064	7.766	Upregulation	0.280395
RFX7	6.12306	2.01849	9.17929e-10	1.94203e-08	0.142254	7.71174	Upregulation	0.201849
ST3GAL6	6.09884	1.39031	1.06843e-09	2.24875e-08	0.172538	7.64806	Upregulation	0.139031
ENOX2	6.0919	1.63945	1.11577e-09	2.34568e-08	0.160795	7.62973	Upregulation	0.163945
AZIN1-AS1	6.0891	3.31139	1.13546e-09	2.38571e-08	0.117017	7.62238	Upregulation	0.331139
HIST2H2AC	6.06858	1.66882	1.29047e-09	2.70519e-08	0.153997	7.5678	Upregulation	0.166882
PIK3CA	6.06447	1.3244	1.32386e-09	2.77041e-08	0.181294	7.55746	Upregulation	0.13244
GBE1	6.05703	1.75204	1.38661e-09	2.90007e-08	0.153997	7.53759	Upregulation	0.175204
WDPCP	6.05457	2.3388	1.4079e-09	2.94125e-08	0.126494	7.53147	Upregulation	0.23388
RPTOR	6.04802	1.67511	1.46636e-09	3.05292e-08	0.154203	7.51528	Upregulation	0.167511
DLEU1	6.00775	2.83535	1.88119e-09	3.90105e-08	0.117223	7.40882	Upregulation	0.283535
ARSB	5.99912	1.3292	1.98392e-09	4.09552e-08	0.181397	7.38769	Upregulation	0.13292
PTRH2	5.98428	1.33074	2.17345e-09	4.48171e-08	0.178513	7.34856	Upregulation	0.133074
MT2A	5.97946	1.07984	2.23885e-09	4.61337e-08	0.549341	7.33598	Upregulation	0.107984
CENPC	5.97938	1.17153	2.23982e-09	4.61337e-08	0.197775	7.33598	Upregulation	0.117153
ATR	5.97531	1.29998	2.2965e-09	4.72215e-08	0.181912	7.32586	Upregulation	0.129998
ARAP2	5.975	1.05672	2.30083e-09	4.7284e-08	0.210548	7.32529	Upregulation	0.105672
UMAD1	5.96559	1.87288	2.43745e-09	4.99513e-08	0.140709	7.30145	Upregulation	0.187288
NBAS	5.94656	1.17014	2.7383e-09	5.57421e-08	0.197466	7.25382	Upregulation	0.117014
DIS3L2	5.93309	1.59827	2.97294e-09	6.03844e-08	0.155233	7.21908	Upregulation	0.159827
MAP3K7CL	5.9202	1.62232	3.21543e-09	6.52373e-08	0.162546	7.1855	Upregulation	0.162232
FLVCR2	5.9191	1.64616	3.23704e-09	6.5603e-08	0.166667	7.18308	Upregulation	0.164616
HLX	5.90504	1.47513	3.52572e-09	7.13106e-08	0.161001	7.14685	Upregulation	0.147513
CSNK1G1	5.89755	1.28939	3.68944e-09	7.44828e-08	0.176246	7.12794	Upregulation	0.128939
NOTCH2NLB	5.88463	3.33898	3.98933e-09	8.03597e-08	0.108982	7.09496	Upregulation	0.333898
RIPK1	5.88203	1.1588	4.05259e-09	8.15442e-08	0.181397	7.08861	Upregulation	0.11588
FAM198B-AS1	5.87601	1.45666	4.20271e-09	8.43793e-08	0.169551	7.07376	Upregulation	0.145666
SPECC1L	5.86708	1.36673	4.4354e-09	8.8856e-08	0.166358	7.05131	Upregulation	0.136673
TBCK	5.85931	1.60035	4.64781e-09	9.29587e-08	0.157705	7.03171	Upregulation	0.160035
TRAF3	5.85873	1.1903	4.6643e-09	9.32375e-08	0.208076	7.03041	Upregulation	0.11903
CLIC4	5.85137	1.01496	4.87551e-09	9.74064e-08	0.214565	7.01141	Upregulation	0.101496
SUFU	5.83319	1.48167	5.43786e-09	1.08287e-07	0.161722	6.96542	Upregulation	0.148167
SMG6	5.83085	1.38656	5.51451e-09	1.09753e-07	0.165122	6.95958	Upregulation	0.138656
EPC2	5.82431	1.1028	5.73482e-09	1.14076e-07	0.207355	6.9428	Upregulation	0.11028
TBC1D23	5.82219	1.391	5.80806e-09	1.1547e-07	0.167079	6.93753	Upregulation	0.1391
MTM1	5.82085	1.52486	5.85508e-09	1.16285e-07	0.154924	6.93448	Upregulation	0.152486
NRF1	5.81959	1.95443	5.89922e-09	1.17092e-07	0.137927	6.93147	Upregulation	0.195443
ABCC1	5.81409	1.02575	6.09645e-09	1.20842e-07	0.215183	6.91778	Upregulation	0.102575
ARHGAP31	5.7944	1.12582	6.85671e-09	1.35363e-07	0.206119	6.8685	Upregulation	0.112582
TAFA2	5.78875	3.05535	7.09129e-09	1.39692e-07	0.112073	6.85483	Upregulation	0.305535
PKP4	5.78797	2.22175	7.12415e-09	1.40189e-07	0.125361	6.85329	Upregulation	0.222175
FARS2	5.78284	1.85551	7.34516e-09	1.44305e-07	0.140812	6.84072	Upregulation	0.185551
ALOX15B	5.77676	3.25722	7.61539e-09	1.49374e-07	0.109188	6.82573	Upregulation	0.325722
GIMAP5	5.76227	1.12014	8.29883e-09	1.62171e-07	0.186238	6.79003	Upregulation	0.112014
ENTPD1-AS1	5.75867	2.54306	8.47813e-09	1.65586e-07	0.117944	6.78098	Upregulation	0.254306
ANO10	5.75172	1.57455	8.83387e-09	1.72166e-07	0.1541	6.76405	Upregulation	0.157455
KLHL5	5.74853	1.30299	9.00241e-09	1.75003e-07	0.177895	6.75695	Upregulation	0.130299
SYNJ1	5.73555	1.39442	9.71945e-09	1.88422e-07	0.166255	6.72487	Upregulation	0.139442
SLFN12	5.70726	1.24859	1.14808e-08	2.21746e-07	0.172332	6.65414	Upregulation	0.124859
OXSR1	5.70347	1.0162	1.17396e-08	2.26505e-07	0.222394	6.64492	Upregulation	0.10162
TYW1	5.70072	1.75247	1.19304e-08	2.29823e-07	0.141018	6.63861	Upregulation	0.175247
GP1BB	5.69765	2.15807	1.21467e-08	2.33744e-07	0.118047	6.63126	Upregulation	0.215807
GAB1	5.69122	2.20153	1.26132e-08	2.42338e-07	0.126288	6.61558	Upregulation	0.220153
VWA8	5.67507	2.12957	1.38633e-08	2.658e-07	0.125567	6.57545	Upregulation	0.212957
AL133415.1	5.66442	3.29787	1.47522e-08	2.82546e-07	0.104759	6.54891	Upregulation	0.329787
GRB10	5.65652	3.29192	1.54477e-08	2.95402e-07	0.105274	6.52959	Upregulation	0.329192
WDR43	5.64758	1.00479	1.62726e-08	3.10529e-07	0.208488	6.5079	Upregulation	0.100479
HIVEP1	5.64077	1.77142	1.69293e-08	3.22892e-07	0.142563	6.49094	Upregulation	0.177142
ANKRD28	5.59327	2.1942	2.22832e-08	4.21928e-07	0.123506	6.37476	Upregulation	0.21942
CEP192	5.58108	1.42229	2.39027e-08	4.5096e-07	0.158323	6.34586	Upregulation	0.142229
PLEKHM3	5.57601	1.905	2.46094e-08	4.63815e-07	0.13082	6.33366	Upregulation	0.1905
CYP20A1	5.55055	1.20666	2.84776e-08	5.34243e-07	0.175834	6.27226	Upregulation	0.120666
SNX9	5.5321	1.62288	3.16426e-08	5.91195e-07	0.150597	6.22827	Upregulation	0.162288
ZMYND8	5.52334	1.20831	3.32615e-08	6.18914e-07	0.174186	6.20837	Upregulation	0.120831
HEATR5B	5.51705	1.40268	3.44744e-08	6.40507e-07	0.156469	6.19348	Upregulation	0.140268
HIGD1A	5.51595	1.10386	3.46903e-08	6.43863e-07	0.184384	6.19121	Upregulation	0.110386
DPYD-AS1	5.51368	26.738	3.51398e-08	6.51217e-07	0.0899258	6.18627	Upregulation	2.6738
GABPB1	5.49859	2.21787	3.82848e-08	7.08783e-07	0.124948	6.14949	Upregulation	0.221787
PEAK1	5.49748	1.88021	3.85266e-08	7.12898e-07	0.130923	6.14697	Upregulation	0.188021
LHFPL2	5.48284	1.8596	4.18555e-08	7.72933e-07	0.127009	6.11186	Upregulation	0.18596
VPS54	5.48242	1.1136	4.19543e-08	7.74367e-07	0.190152	6.11105	Upregulation	0.11136
ATRN	5.47527	1.47336	4.36851e-08	8.04691e-07	0.156881	6.09437	Upregulation	0.147336
PLD1	5.4606	1.6823	4.7453e-08	8.70154e-07	0.142975	6.0604	Upregulation	0.16823
PRORP	5.44786	1.72402	5.09788e-08	9.31075e-07	0.138752	6.03102	Upregulation	0.172402
DGKG	5.42981	1.3187	5.6414e-08	1.02727e-06	0.161825	5.98832	Upregulation	0.13187
ADAM19	5.42941	1.94855	5.65404e-08	1.02906e-06	0.123197	5.98756	Upregulation	0.194855
PTK2	5.4278	2.04152	5.70543e-08	1.03738e-06	0.123609	5.98406	Upregulation	0.204152
CDK14	5.3886	3.16437	7.10096e-08	1.28537e-06	0.102905	5.89097	Upregulation	0.316437
MYC	5.38665	1.6923	7.17817e-08	1.29871e-06	0.125567	5.88649	Upregulation	0.16923
EXOC2	5.38438	1.7663	7.26949e-08	1.31458e-06	0.13185	5.88121	Upregulation	0.17663
EGR2	5.35105	5.99106	8.74477e-08	1.57746e-06	0.0893078	5.80204	Upregulation	0.599106
PRKCA	5.34008	1.83879	9.29071e-08	1.671e-06	0.134116	5.77702	Upregulation	0.183879
PTS	5.33806	1.25776	9.39474e-08	1.68888e-06	0.162237	5.7724	Upregulation	0.125776
MPIG6B	5.33592	4.0883	9.5061e-08	1.70723e-06	0.092604	5.76771	Upregulation	0.40883
KANSL1L	5.31645	2.00226	1.05813e-07	1.89382e-06	0.119901	5.72266	Upregulation	0.200226
ATP10D	5.31618	1.33235	1.05966e-07	1.89564e-06	0.156263	5.72224	Upregulation	0.133235
SIPA1L2	5.27846	2.32314	1.30277e-07	2.3147e-06	0.109085	5.6355	Upregulation	0.232314
FTO	5.26199	1.58393	1.42506e-07	2.51853e-06	0.143799	5.59885	Upregulation	0.158393
AL355922.1	5.26165	4.70773	1.42769e-07	2.52195e-06	0.0893078	5.59826	Upregulation	0.470773
GNG11	5.25872	2.16835	1.4506e-07	2.55995e-06	0.112279	5.59177	Upregulation	0.216835
TMIGD3	5.25622	3.73887	1.47049e-07	2.59381e-06	0.0952822	5.58606	Upregulation	0.373887
VPS50	5.24336	1.65047	1.57678e-07	2.76795e-06	0.13185	5.55784	Upregulation	0.165047
LINC02785	5.24164	1.34415	1.59159e-07	2.79127e-06	0.160383	5.5542	Upregulation	0.134415
FN1	5.22307	5.42648	1.75981e-07	3.07303e-06	0.0899258	5.51243	Upregulation	0.542648
PDE8A	5.20427	1.44914	1.94763e-07	3.38808e-06	0.144108	5.47005	Upregulation	0.144914
PIGX	5.18431	1.0693	2.16815e-07	3.75741e-06	0.17944	5.42511	Upregulation	0.10693
MCPH1	5.18031	1.53167	2.21514e-07	3.83703e-06	0.136897	5.416	Upregulation	0.153168
AOPEP	5.17242	3.34813	2.31086e-07	3.99526e-06	0.0960033	5.39846	Upregulation	0.334813
PRKCH	5.15995	2.34674	2.47019e-07	4.24866e-06	0.10857	5.37175	Upregulation	0.234674
AC079781.5	5.15859	1.55874	2.48821e-07	4.27763e-06	0.134528	5.3688	Upregulation	0.155874
MAP2K4	5.14925	1.14258	2.61534e-07	4.49409e-06	0.173156	5.34736	Upregulation	0.114258
MFGE8	5.13273	4.94232	2.85574e-07	4.89111e-06	0.0871446	5.31059	Upregulation	0.494232
SLC16A7	5.10805	1.29241	3.25505e-07	5.55422e-06	0.146477	5.25538	Upregulation	0.129241
RAB12	5.10484	1.15424	3.31076e-07	5.63877e-06	0.167182	5.24882	Upregulation	0.115424
ACRBP	5.01579	2.16041	5.28171e-07	8.84336e-06	0.118665	5.05338	Upregulation	0.216041
MCM9	5.01523	1.62836	5.29705e-07	8.86498e-06	0.129996	5.05232	Upregulation	0.162836
TMEM144	5.00518	1.75915	5.58105e-07	9.33175e-06	0.124227	5.03004	Upregulation	0.175915

## Sheet: Sheet 4
names	scores	logfoldchanges	pvals	pvals_adj	pct_nz_group	log(pvalue)	Signature	size
FP236383.3	57.7717	113.048	0	0	0.997802	inf	Upregulation	11.3048
FP671120.4	56.7305	53.5715	0	0	0.979816	inf	Upregulation	5.35715
RBFOX2	56.0015	46.053	0	0	0.967226	inf	Upregulation	4.6053
DPYD	34.6388	3.86506	6.59372e-263	8.04456e-260	0.86271	259.094	Upregulation	0.386506
APOO	30.7135	6.56861	3.75841e-207	2.64541e-204	0.543565	203.578	Upregulation	0.656861
TEX14	27.3513	10.4884	1.04125e-164	5.1501e-162	0.473421	161.288	Upregulation	1.04884
AC138123.1	26.1495	29.8169	9.9905e-151	4.40557e-148	0.451639	147.356	Upregulation	2.98169
MALAT1	25.3833	26.3367	3.85179e-142	1.48399e-139	0.998801	138.829	Upregulation	2.63367
CCDC200	24.2786	8.98989	3.30197e-130	1.06013e-127	0.421063	126.975	Upregulation	0.898989
SLC8A1	23.6935	2.66597	4.20365e-124	1.28215e-121	0.622302	120.892	Upregulation	0.266597
PLXDC2	23.1386	2.33434	1.89575e-118	5.50686e-116	0.765787	115.259	Upregulation	0.233434
SPIDR	23.0506	2.84083	1.45033e-117	4.02147e-115	0.543565	114.396	Upregulation	0.284083
ARHGAP15	22.6297	3.21473	2.21165e-113	5.82365e-111	0.495004	110.235	Upregulation	0.321473
HIST1H4C	21.9227	2.70063	1.57922e-106	3.82789e-104	0.519784	103.417	Upregulation	0.270063
ARHGAP26	20.0294	1.92936	3.05378e-89	5.67367e-87	0.702438	86.2461	Upregulation	0.192936
ACSL1	19.475	2.58208	1.78982e-84	2.97769e-82	0.531974	81.5261	Upregulation	0.258208
IFITM2	18.8221	3.60097	4.97771e-79	7.68731e-77	0.909273	76.1142	Upregulation	0.360097
NDUFB1	18.394	1.67732	1.46613e-75	2.12944e-73	0.654876	72.6717	Upregulation	0.167732
SSH2	18.2572	1.76136	1.81371e-74	2.62386e-72	0.644884	71.5811	Upregulation	0.176136
ZFAND3	18.1288	2.02303	1.88885e-73	2.65899e-71	0.530576	70.5753	Upregulation	0.202303
SIPA1L1	18.1095	2.38032	2.68311e-73	3.74826e-71	0.460232	70.4262	Upregulation	0.238032
LINC01619	18.0153	5.43968	1.47823e-72	2.04942e-70	0.322742	69.6884	Upregulation	0.543968
DIAPH2	17.7129	1.96682	3.33558e-70	4.472e-68	0.516187	67.3495	Upregulation	0.196682
LRMDA	17.6786	2.15997	6.12964e-70	8.188e-68	0.495204	67.0868	Upregulation	0.215997
AC022217.3	17.2864	28.844	5.9531e-67	7.4112e-65	0.298561	64.1301	Upregulation	2.8844
RETN	17.1332	1.91691	8.39066e-66	1.02369e-63	0.792966	62.9898	Upregulation	0.191691
NDUFA3	16.9077	1.60028	3.94706e-64	4.64522e-62	0.626299	61.333	Upregulation	0.160028
ATP5ME	16.7459	1.54391	6.066e-63	7.04831e-61	0.672662	60.1519	Upregulation	0.154391
MBNL1	16.6845	1.62619	1.69903e-62	1.95554e-60	0.790568	59.7087	Upregulation	0.162619
AOAH	16.6464	1.60058	3.21134e-62	3.67307e-60	0.677058	59.435	Upregulation	0.160058
SIK3	16.5641	1.89178	1.26717e-61	1.42269e-59	0.502398	58.8469	Upregulation	0.189178
ZSWIM6	16.4099	1.83775	1.62556e-60	1.7975e-58	0.509592	57.7453	Upregulation	0.183775
FOXP1	16.3762	1.55944	2.82749e-60	3.10778e-58	0.61251	57.5076	Upregulation	0.155944
IQGAP2	16.0245	1.44151	8.61335e-58	9.00734e-56	0.622102	55.0454	Upregulation	0.144151
DLEU2	15.8017	1.92887	3.02671e-56	3.11182e-54	0.458833	53.507	Upregulation	0.192887
PICALM	15.7929	1.42582	3.4843e-56	3.57223e-54	0.67526	53.4471	Upregulation	0.142582
ARL15	15.708	3.45649	1.33259e-55	1.35484e-53	0.314748	52.8681	Upregulation	0.345649
TBC1D5	15.2366	1.98607	2.02111e-52	1.90166e-50	0.417466	49.7209	Upregulation	0.198607
ZEB2	15.128	1.83186	1.05844e-51	9.80757e-50	0.845324	49.0084	Upregulation	0.183186
HDAC9	15.0066	2.37001	6.65108e-51	6.02565e-49	0.38809	48.22	Upregulation	0.237001
RBM47	14.8051	1.65299	1.3574e-49	1.20881e-47	0.522182	46.9176	Upregulation	0.165299
COP1	14.8033	1.74867	1.39442e-49	1.23876e-47	0.445444	46.907	Upregulation	0.174867
ARHGAP24	14.624	2.36694	1.97435e-48	1.70031e-46	0.361311	45.7695	Upregulation	0.236694
JARID2	14.5924	1.70359	3.14115e-48	2.67993e-46	0.5006	45.5719	Upregulation	0.170359
GAB2	14.5815	1.82135	3.68277e-48	3.13473e-46	0.431255	45.5038	Upregulation	0.182135
PAN3	14.5128	1.91836	1.00492e-47	8.45545e-46	0.409672	45.0729	Upregulation	0.191836
UBE2E2	14.507	1.97668	1.0938e-47	9.18218e-46	0.408273	45.0371	Upregulation	0.197668
ELMO1	14.4987	1.86729	1.23525e-47	1.03459e-45	0.409073	44.9852	Upregulation	0.186729
VPS13B	14.4907	2.62895	1.38692e-47	1.15896e-45	0.323941	44.9359	Upregulation	0.262895
SBF2	14.4706	1.79324	1.8583e-47	1.54581e-45	0.431655	44.8108	Upregulation	0.179324
FNDC3B	14.4117	1.73894	4.37086e-47	3.57892e-45	0.435052	44.4462	Upregulation	0.173894
MAML3	14.3932	2.03564	5.71275e-47	4.65684e-45	0.389089	44.3319	Upregulation	0.203564
MAML2	14.3292	2.12757	1.43781e-46	1.16428e-44	0.380895	43.9339	Upregulation	0.212757
ASAP1	14.2632	1.6054	3.71068e-46	2.93971e-44	0.461031	43.5317	Upregulation	0.16054
S100A8	14.1695	52.937	1.41462e-45	1.11347e-43	0.996803	42.9533	Upregulation	5.2937
FKBP5	14.1544	1.69148	1.75497e-45	1.37841e-43	0.489808	42.8606	Upregulation	0.169148
LINC00910	13.8189	4.51079	1.96047e-43	1.46439e-41	0.253997	40.8343	Upregulation	0.451079
PET100	13.6986	1.17192	1.03453e-42	7.58813e-41	0.611711	40.1199	Upregulation	0.117192
TRPS1	13.6276	1.71507	2.74421e-42	1.98892e-40	0.424061	39.7014	Upregulation	0.171507
CHST11	13.6109	1.69105	3.44924e-42	2.49005e-40	0.440448	39.6038	Upregulation	0.169105
MCTP1	13.5417	1.68961	8.87564e-42	6.39483e-40	0.413869	39.1942	Upregulation	0.168961
LINC00278	13.3631	3.47136	9.93993e-41	6.99637e-39	0.263389	38.1551	Upregulation	0.347136
NBPF26	13.3293	1.40775	1.56425e-40	1.09262e-38	0.513389	37.9615	Upregulation	0.140775
DOCK8	13.1681	1.20265	1.33997e-39	9.18429e-38	0.730016	37.037	Upregulation	0.120265
MNDA	13.1512	2.44496	1.67462e-39	1.14566e-37	0.956035	36.9409	Upregulation	0.244496
ATP5MD	13.0066	1.16629	1.12186e-38	7.53414e-37	0.697042	36.123	Upregulation	0.116629
PLCB1	12.8881	1.8701	5.25007e-38	3.4623e-36	0.406075	35.4606	Upregulation	0.187009
ZBTB20	12.821	2.61962	1.25156e-37	8.18684e-36	0.28697	35.0869	Upregulation	0.261962
AC010894.3	12.7045	28.1189	5.58382e-37	3.5918e-35	0.219424	34.4447	Upregulation	2.81189
MEF2C	12.696	1.20337	6.22183e-37	3.98694e-35	0.567546	34.3994	Upregulation	0.120337
IFITM3	12.6959	4.44802	6.23078e-37	3.98694e-35	0.882894	34.3994	Upregulation	0.444802
DENND1A	12.6373	1.35322	1.31476e-36	8.29682e-35	0.47522	34.0811	Upregulation	0.135322
ST6GALNAC3	12.5239	3.75897	5.52216e-36	3.40837e-34	0.240807	33.4675	Upregulation	0.375897
SLCO3A1	12.3331	1.2616	6.00913e-35	3.6115e-33	0.5002	32.4423	Upregulation	0.12616
CELF2	12.267	1.08586	1.36283e-34	8.0453e-33	0.636491	32.0945	Upregulation	0.108586
UTRN	12.1492	1.31367	5.78962e-34	3.3371e-32	0.489009	31.4766	Upregulation	0.131367
ATG7	12.1433	1.55548	6.22533e-34	3.57697e-32	0.405875	31.4465	Upregulation	0.155548
PPBP	12.0614	3.38925	1.68965e-33	9.58802e-32	0.273781	31.0183	Upregulation	0.338925
SVIL	11.9391	1.76798	7.39952e-33	4.1285e-31	0.329536	30.3842	Upregulation	0.176798
NCOA2	11.8392	1.53438	2.44642e-32	1.35055e-30	0.364109	29.8695	Upregulation	0.153438
PTCH2	11.83	4.11402	2.73066e-32	1.50293e-30	0.222822	29.8231	Upregulation	0.411402
MED13L	11.7695	1.169	5.60711e-32	3.05396e-30	0.53757	29.5151	Upregulation	0.1169
LPP	11.5605	1.54949	6.52912e-31	3.4684e-29	0.363709	28.4599	Upregulation	0.154949
ADAMTSL4-AS1	11.4862	3.49835	1.54838e-30	8.15427e-29	0.229217	28.0886	Upregulation	0.349835
GIMAP7	11.4591	1.06924	2.11748e-30	1.10875e-28	0.588329	27.9552	Upregulation	0.106924
MEF2A	11.4478	1.37204	2.41187e-30	1.25832e-28	0.426659	27.9002	Upregulation	0.137204
AGTPBP1	11.368	1.18441	6.03236e-30	3.12734e-28	0.488409	27.5048	Upregulation	0.118441
THBS1	11.2994	1.45328	1.32164e-29	6.75603e-28	0.388689	27.1703	Upregulation	0.145328
BCAS3	11.2837	2.83508	1.57876e-29	8.04796e-28	0.240208	27.0943	Upregulation	0.283508
HIST1H1E	11.246	1.64055	2.4237e-29	1.22867e-27	0.373901	26.9106	Upregulation	0.164055
MAP3K5	11.1493	1.48471	7.21672e-29	3.60353e-27	0.361111	26.4433	Upregulation	0.148471
PLEKHA7	11.0903	6.51942	1.3975e-28	6.90283e-27	0.194245	26.161	Upregulation	0.651942
SPTLC2	10.7076	1.05095	9.38037e-27	4.39042e-25	0.469824	24.3575	Upregulation	0.105095
ITFG1	10.5993	1.73251	3.00148e-26	1.39413e-24	0.298361	23.8557	Upregulation	0.173251
STAG1	10.5516	1.77946	4.99305e-26	2.30455e-24	0.283373	23.6374	Upregulation	0.177946
RABGAP1L	10.5487	1.10323	5.14796e-26	2.37305e-24	0.42486	23.6247	Upregulation	0.110323
EIF4G3	10.4646	1.38707	1.25638e-25	5.72661e-24	0.352918	23.2421	Upregulation	0.138707
TCF12	10.4538	1.75343	1.40779e-25	6.40082e-24	0.294964	23.1938	Upregulation	0.175343
DISC1	10.4058	2.19902	2.33233e-25	1.0526e-23	0.252998	22.9777	Upregulation	0.219902
PPP3CA	10.3955	1.19849	2.59815e-25	1.17112e-23	0.416267	22.9314	Upregulation	0.119849
ATP5F1E	10.2649	2.21128	1.01458e-24	4.48488e-23	0.988609	22.3482	Upregulation	0.221128
ERC1	10.123	1.82682	4.36929e-24	1.86823e-22	0.277578	21.7286	Upregulation	0.182682
SLC9A9	10.1097	2.37452	5.00497e-24	2.13256e-22	0.232814	21.6711	Upregulation	0.237452
EXT1	10.1065	2.00957	5.1707e-24	2.19806e-22	0.270783	21.658	Upregulation	0.200957
USP32	9.98537	1.48113	1.76633e-23	7.35488e-22	0.313349	21.1334	Upregulation	0.148113
IL1R2	9.97392	5.04304	1.98254e-23	8.23641e-22	0.181655	21.0843	Upregulation	0.504304
FRY	9.90884	1.38355	3.81033e-23	1.56347e-21	0.346922	20.8059	Upregulation	0.138355
SSBP2	9.85916	2.02431	6.25709e-23	2.54745e-21	0.244804	20.5939	Upregulation	0.202431
WDFY2	9.82258	1.1068	9.00077e-23	3.64019e-21	0.386691	20.4389	Upregulation	0.11068
AC105052.4	9.5684	5.9151	1.08573e-21	4.20516e-20	0.168665	19.3762	Upregulation	0.59151
TMTC2	9.54079	2.02735	1.41751e-21	5.46705e-20	0.245404	19.2622	Upregulation	0.202735
BX284668.5	9.53626	1.4643	1.48075e-21	5.69294e-20	0.297962	19.2447	Upregulation	0.14643
OOEP	9.5248	6.21916	1.65368e-21	6.34447e-20	0.166667	19.1976	Upregulation	0.621916
SNRPD3	9.40885	1.23591	5.01603e-21	1.89465e-19	0.343525	18.7225	Upregulation	0.123591
WDFY3	9.35968	1.35993	7.9979e-21	2.98705e-19	0.321343	18.5248	Upregulation	0.135993
BTBD9	9.35663	2.81053	8.23189e-21	3.07131e-19	0.196843	18.5127	Upregulation	0.281053
RUNX1	9.31032	1.28157	1.27451e-20	4.73586e-19	0.360512	18.3246	Upregulation	0.128157
KYNU	9.25828	1.17534	2.07755e-20	7.67311e-19	0.380695	18.115	Upregulation	0.117534
FAM172A	9.175	2.13381	4.51572e-20	1.63806e-18	0.219225	17.7857	Upregulation	0.213381
S100A6	9.029	6.86456	1.73251e-19	6.14455e-18	0.994604	17.2115	Upregulation	0.686457
PTPRJ	8.98301	1.09181	2.63452e-19	9.24506e-18	0.381095	17.0341	Upregulation	0.109181
COG5	8.92526	1.92598	4.44635e-19	1.54697e-17	0.226819	16.8105	Upregulation	0.192598
ZDHHC20	8.83094	1.01011	1.03801e-18	3.56064e-17	0.393086	16.4485	Upregulation	0.101011
ADAMTS2	8.81208	8.11156	1.2285e-18	4.19052e-17	0.152878	16.3777	Upregulation	0.811155
FCHSD2	8.80888	1.41349	1.26399e-18	4.29955e-17	0.314948	16.3666	Upregulation	0.141349
ATXN1	8.75716	1.36186	2.00236e-18	6.74225e-17	0.283373	16.1712	Upregulation	0.136186
EXOC4	8.72521	1.41231	2.65683e-18	8.88871e-17	0.288569	16.0512	Upregulation	0.141231
TRAPPC9	8.71133	1.65417	3.00341e-18	1.00208e-16	0.246003	15.9991	Upregulation	0.165417
PDE4D	8.68705	2.59232	3.7197e-18	1.23768e-16	0.193046	15.9074	Upregulation	0.259232
CSF2RA	8.67817	1.16465	4.02202e-18	1.33463e-16	0.332134	15.8746	Upregulation	0.116465
AC012447.1	8.67354	8.21562	4.18881e-18	1.38621e-16	0.15048	15.8582	Upregulation	0.821562
DENND4A	8.53712	1.41134	1.37614e-17	4.42601e-16	0.279976	15.354	Upregulation	0.141134
PIK3R5	8.47315	1.00303	2.3884e-17	7.60818e-16	0.378697	15.1187	Upregulation	0.100303
CD83	8.46505	1.46601	2.56049e-17	8.13367e-16	0.290967	15.0897	Upregulation	0.146601
UPF2	8.4598	1.22678	2.67826e-17	8.48719e-16	0.286571	15.0712	Upregulation	0.122678
MTSS1	8.3632	1.39081	6.10419e-17	1.89821e-15	0.230616	14.7217	Upregulation	0.139081
RGS18	8.32325	1.2551	8.55842e-17	2.63898e-15	0.318545	14.5786	Upregulation	0.12551
VTI1A	8.29588	1.432	1.07785e-16	3.29578e-15	0.263989	14.482	Upregulation	0.1432
TBC1D22A	8.28672	1.08033	1.16414e-16	3.53892e-15	0.368705	14.4511	Upregulation	0.108033
MYL9	8.25128	4.45551	1.56711e-16	4.73248e-15	0.152678	14.3249	Upregulation	0.445551
NSMCE2	8.22466	1.73963	1.95742e-16	5.88205e-15	0.231015	14.2305	Upregulation	0.173964
PF4	8.22141	3.39989	2.01118e-16	6.0337e-15	0.169464	14.2194	Upregulation	0.339989
U2AF1	8.13443	1.71187	4.13882e-16	1.22165e-14	0.214828	13.9131	Upregulation	0.171187
RABGEF1	8.08926	1.69508	6.00258e-16	1.7548e-14	0.219624	13.7558	Upregulation	0.169508
SOS1	8.03363	1.8517	9.46292e-16	2.74013e-14	0.210432	13.5622	Upregulation	0.18517
MIR181A1HG	8.03122	2.2248	9.65088e-16	2.79014e-14	0.191247	13.5544	Upregulation	0.22248
UTY	7.98781	1.79165	1.3736e-15	3.93388e-14	0.21203	13.4052	Upregulation	0.179165
FTX	7.94512	1.1597	1.94004e-15	5.49593e-14	0.285771	13.26	Upregulation	0.11597
NT5C2	7.8318	1.07415	4.80927e-15	1.33859e-13	0.308153	12.8734	Upregulation	0.107415
FMN1	7.81317	2.91031	5.57666e-15	1.54982e-13	0.164668	12.8097	Upregulation	0.291031
CAMK1D	7.78771	1.23734	6.82321e-15	1.88765e-13	0.284972	12.7241	Upregulation	0.123734
PELI2	7.75736	1.22774	8.67148e-15	2.38562e-13	0.278977	12.6224	Upregulation	0.122774
CERS6	7.74762	1.11078	9.3634e-15	2.57097e-13	0.292766	12.5899	Upregulation	0.111078
AC009093.2	7.71315	3.03132	1.22754e-14	3.35043e-13	0.157074	12.4749	Upregulation	0.303132
S100Z	7.69385	1.17278	1.42775e-14	3.87664e-13	0.286171	12.4115	Upregulation	0.117278
B2M	7.67964	3.02007	1.59537e-14	4.31575e-13	0.9998	12.3649	Upregulation	0.302007
CRIP1	7.6542	2.20704	1.94521e-14	5.25825e-13	0.756994	12.2792	Upregulation	0.220704
BABAM2	7.63936	1.23822	2.18298e-14	5.87494e-13	0.27498	12.231	Upregulation	0.123822
PDE3B	7.6301	1.93463	2.3457e-14	6.29897e-13	0.199241	12.2007	Upregulation	0.193463
RAP1GAP2	7.49112	1.22254	6.82897e-14	1.78534e-12	0.264189	11.7483	Upregulation	0.122254
WWOX	7.46749	2.8434	8.17416e-14	2.1279e-12	0.160472	11.672	Upregulation	0.28434
RAD51B	7.46018	3.69123	8.64065e-14	2.24454e-12	0.143086	11.6489	Upregulation	0.369123
ZNF609	7.43843	1.1195	1.01885e-13	2.63727e-12	0.27458	11.5788	Upregulation	0.11195
FAF1	7.41905	1.5377	1.17965e-13	3.04058e-12	0.216027	11.517	Upregulation	0.15377
DIP2B	7.40808	1.41785	1.2814e-13	3.29126e-12	0.233213	11.4826	Upregulation	0.141785
EIF1AY	7.37138	1.514	1.68867e-13	4.31311e-12	0.206035	11.3652	Upregulation	0.1514
CAMKMT	7.3094	2.80397	2.68343e-13	6.76419e-12	0.153477	11.1698	Upregulation	0.280397
FRMD4B	7.28634	1.2869	3.18496e-13	8.00637e-12	0.245604	11.0966	Upregulation	0.12869
CROCC	7.20586	2.14662	5.76797e-13	1.42548e-11	0.170264	10.846	Upregulation	0.214662
NSF	7.14697	1.10044	8.87159e-13	2.16041e-11	0.285372	10.6655	Upregulation	0.110044
IPCEF1	7.11981	1.4883	1.08073e-12	2.62132e-11	0.219025	10.5815	Upregulation	0.14883
S100A10	7.10072	2.5667	1.24111e-12	2.99643e-11	0.94984	10.5234	Upregulation	0.25667
PAM	7.09867	2.54622	1.25966e-12	3.03921e-11	0.153477	10.5172	Upregulation	0.254622
STK3	7.09371	1.82991	1.30568e-12	3.14195e-11	0.183853	10.5028	Upregulation	0.182991
CDKAL1	7.07195	2.9659	1.52774e-12	3.65948e-11	0.145284	10.4366	Upregulation	0.29659
WDR70	7.06345	1.67793	1.6242e-12	3.88545e-11	0.195244	10.4106	Upregulation	0.167793
PRKAR2B	7.02214	2.04571	2.1849e-12	5.18945e-11	0.194444	10.2849	Upregulation	0.204571
VAV3	7.004	1.06038	2.48764e-12	5.89702e-11	0.288169	10.2294	Upregulation	0.106038
RFX3	6.99423	2.4624	2.66711e-12	6.31022e-11	0.155476	10.2	Upregulation	0.24624
RNF24	6.95463	1.00772	3.53499e-12	8.29918e-11	0.300759	10.081	Upregulation	0.100772
ADGRB3	6.86501	4.7102	6.64855e-12	1.53723e-10	0.1253	9.81326	Upregulation	0.47102
CCL5	6.83201	1.33584	8.37311e-12	1.92382e-10	0.16247	9.71584	Upregulation	0.133584
AC011472.2	6.77681	1.18977	1.22855e-11	2.78601e-10	0.245404	9.55502	Upregulation	0.118977
CBWD5	6.76977	1.40738	1.28987e-11	2.91784e-10	0.20044	9.53494	Upregulation	0.140738
FBXL17	6.68944	1.67034	2.24033e-11	4.97563e-10	0.185851	9.30315	Upregulation	0.167034
TUBB1	6.68368	3.26524	2.33018e-11	5.16264e-10	0.129896	9.28713	Upregulation	0.326524
FKBP2	6.64864	1.10408	2.95803e-11	6.50643e-10	0.248801	9.18666	Upregulation	0.110408
CPQ	6.63554	1.12643	3.23319e-11	7.08188e-10	0.245604	9.14985	Upregulation	0.112643
SLC22A15	6.61918	1.27814	3.61207e-11	7.86936e-10	0.223221	9.10406	Upregulation	0.127814
SLC39A11	6.55803	1.40726	5.45246e-11	1.17599e-09	0.201839	8.9296	Upregulation	0.140726
PRKCE	6.49642	1.92207	8.22546e-11	1.75035e-09	0.167866	8.75688	Upregulation	0.192207
XYLT1	6.48402	1.99124	8.93105e-11	1.89499e-09	0.158673	8.72239	Upregulation	0.199124
AL163541.1	6.47517	7.90262	9.47021e-11	2.00358e-09	0.11251	8.69819	Upregulation	0.790262
CLU	6.4571	3.51947	1.06729e-10	2.25411e-09	0.127698	8.64702	Upregulation	0.351947
FLT3	6.39611	3.08753	1.59384e-10	3.32211e-09	0.127698	8.47859	Upregulation	0.308753
SMYD3	6.33852	3.14393	2.3199e-10	4.77026e-09	0.128497	8.32146	Upregulation	0.314393
IMMP2L	6.31931	2.65702	2.62727e-10	5.3751e-09	0.135691	8.26961	Upregulation	0.265702
MBD5	6.29349	1.62141	3.10412e-10	6.3189e-09	0.180256	8.19936	Upregulation	0.162141
AFF1	6.2603	1.05018	3.84249e-10	7.77011e-09	0.23741	8.10957	Upregulation	0.105018
STXBP5	6.21364	1.99542	5.177e-10	1.03599e-08	0.153677	7.98464	Upregulation	0.199542
FER	6.19837	2.83782	5.70495e-10	1.13667e-08	0.128897	7.94436	Upregulation	0.283782
LDLRAD4	6.16212	1.58653	7.17781e-10	1.42085e-08	0.176659	7.84745	Upregulation	0.158653
SGMS1	6.1618	1.31362	7.19204e-10	1.42213e-08	0.197242	7.84706	Upregulation	0.131362
PIBF1	6.11485	1.92411	9.66495e-10	1.88866e-08	0.155276	7.72385	Upregulation	0.192411
RASA2	6.09335	1.19134	1.10574e-09	2.1493e-08	0.209832	7.6677	Upregulation	0.119134
ANTXR2	6.07948	1.09402	1.2057e-09	2.33244e-08	0.242206	7.63219	Upregulation	0.109402
DOCK10	6.06219	1.22984	1.34282e-09	2.58676e-08	0.214628	7.58724	Upregulation	0.122984
CAVIN2	5.99904	2.96683	1.98481e-09	3.78168e-08	0.123501	7.42231	Upregulation	0.296683
ZNF438	5.9808	1.64492	2.22043e-09	4.21525e-08	0.160472	7.37518	Upregulation	0.164492
FOXO1	5.85693	1.16301	4.71514e-09	8.7426e-08	0.193845	7.05836	Upregulation	0.116301
NF1	5.85438	1.33851	4.78802e-09	8.87323e-08	0.18725	7.05192	Upregulation	0.133851
HIST1H1D	5.83315	2.02447	5.43908e-09	1.0029e-07	0.142486	6.99874	Upregulation	0.202447
NFAT5	5.81405	1.39484	6.09782e-09	1.11985e-07	0.178457	6.95084	Upregulation	0.139484
TPST1	5.75026	5.21653	8.91075e-09	1.61217e-07	0.102118	6.79259	Upregulation	0.521653
IGF2BP3	5.69191	3.70633	1.25623e-08	2.24837e-07	0.107314	6.64813	Upregulation	0.370633
S100P	5.6056	3.89869	2.07538e-08	3.64146e-07	0.108313	6.43872	Upregulation	0.389869
GNG11	5.60133	2.60358	2.12716e-08	3.73053e-07	0.122902	6.42823	Upregulation	0.260358
MAN1A1	5.4633	1.24668	4.6736e-08	8.00461e-07	0.190248	6.09666	Upregulation	0.124668
ZNF407	5.43185	1.75233	5.5774e-08	9.48158e-07	0.146283	6.02312	Upregulation	0.175233
SRGAP2B	5.43111	1.09972	5.60057e-08	9.51656e-07	0.206435	6.02152	Upregulation	0.109972
COMMD10	5.37164	1.02991	7.80249e-08	1.3118e-06	0.208233	5.88213	Upregulation	0.102991
C11orf98	5.36731	1.02926	7.9919e-08	1.3418e-06	0.210032	5.87231	Upregulation	0.102926
FAR2	5.31046	1.46796	1.09351e-07	1.80613e-06	0.158873	5.74325	Upregulation	0.146796
ZCCHC7	5.3049	1.09293	1.12735e-07	1.86117e-06	0.195643	5.73021	Upregulation	0.109293
RFX2	5.28417	2.1097	1.26276e-07	2.07629e-06	0.122502	5.68271	Upregulation	0.21097
C20orf194	5.26412	1.39464	1.40865e-07	2.30375e-06	0.160272	5.63757	Upregulation	0.139464
FHIT	5.25445	2.25937	1.48466e-07	2.42157e-06	0.122902	5.6159	Upregulation	0.225937
ATP11B	5.25017	1.01666	1.51962e-07	2.47308e-06	0.209033	5.60676	Upregulation	0.101666
MATR3-1	5.09447	1.23684	3.4971e-07	5.55544e-06	0.166267	5.25528	Upregulation	0.123684
CDR2	5.07336	2.27933	3.90853e-07	6.17686e-06	0.114508	5.20923	Upregulation	0.227933
IL1RAP	5.0082	1.7527	5.49421e-07	8.57907e-06	0.131894	5.06656	Upregulation	0.17527
CPB2-AS1	5.00507	3.32219	5.58418e-07	8.71584e-06	0.0981215	5.05969	Upregulation	0.332219

## Sheet: Sheet 5
names	scores	logfoldchanges	pvals	pvals_adj	pct_nz_group	log(pvalue)	Signature	size
FP236383.3	62.4295	96.7044	0	0	0.999629	inf	Upregulation	9.67044
FP671120.4	60.2567	43.8476	0	0	0.964837	inf	Upregulation	4.38476
RBFOX2	59.3579	42.0987	0	0	0.950445	inf	Upregulation	4.20987
S100A8	37.9375	232.317	0	0	0.997997	inf	Upregulation	23.2317
DPYD	37.4671	3.90127	3.16753e-307	2.41531e-304	0.867211	303.617	Upregulation	0.390127
MALAT1	37.235	48.3076	1.85188e-303	1.38328e-300	0.999481	299.859	Upregulation	4.83076
IFITM3	37.2103	23.2266	4.65123e-303	3.40479e-300	0.93724	299.468	Upregulation	2.32266
ACSL1	36.4931	4.49845	1.42514e-291	9.65957e-289	0.729822	288.015	Upregulation	0.449845
IFITM2	35.5181	9.13851	2.58789e-276	1.63309e-273	0.940282	272.787	Upregulation	0.913851
IFI27	32.1586	19.0643	6.69087e-227	3.26523e-224	0.516617	223.486	Upregulation	1.90643
FKBP5	30.4909	3.94202	3.44234e-204	1.46504e-201	0.670846	200.834	Upregulation	0.394202
IL1R2	28.0527	8.72722	3.7038e-173	1.2437e-170	0.456528	169.905	Upregulation	0.872722
PLAC8	27.9882	4.32616	2.25954e-172	7.51832e-170	0.624481	169.124	Upregulation	0.432616
SLC8A1	27.7806	2.98451	7.4404e-170	2.40997e-167	0.649036	166.618	Upregulation	0.298451
APOO	27.6781	6.06168	1.28024e-168	4.07461e-166	0.457196	165.39	Upregulation	0.606168
IFITM1	25.4477	7.65334	7.49144e-143	1.84023e-140	0.48457	139.735	Upregulation	0.765334
SAMSN1	25.1716	2.93869	8.20721e-140	1.87745e-137	0.590134	136.726	Upregulation	0.293869
ARHGAP15	25.0087	3.26109	4.91319e-138	1.08987e-135	0.503264	134.963	Upregulation	0.326109
SSH2	24.8398	2.37429	3.33187e-136	7.17352e-134	0.697774	133.144	Upregulation	0.237429
AC138123.1	24.629	29.5625	6.18063e-134	1.3001e-131	0.394362	130.886	Upregulation	2.95625
SIPA1L1	24.3121	2.9528	1.45906e-130	3.01712e-128	0.527522	127.52	Upregulation	0.29528
JARID2	23.9669	2.5713	6.16371e-127	1.23278e-124	0.605045	123.909	Upregulation	0.25713
PLXDC2	23.5205	2.13871	2.51906e-122	4.7772e-120	0.755712	119.321	Upregulation	0.213871
NDUFA3	22.9548	2.16639	1.31878e-116	2.38953e-114	0.672626	113.622	Upregulation	0.216639
NDUFB1	22.2348	1.91981	1.58203e-109	2.62009e-107	0.679822	106.582	Upregulation	0.191981
DLEU2	22.2235	2.76025	2.03748e-109	3.35918e-107	0.524481	106.474	Upregulation	0.276025
DIAPH2	22.125	2.24712	1.81485e-108	2.95224e-106	0.556751	105.53	Upregulation	0.224712
LINC01619	22.0572	5.78577	8.1511e-108	1.31427e-105	0.364392	104.881	Upregulation	0.578577
ZSWIM6	21.3834	2.17166	1.90525e-101	2.85796e-99	0.559421	98.5439	Upregulation	0.217166
NAMPT	21.2985	2.32881	1.17253e-100	1.73748e-98	0.784866	97.7601	Upregulation	0.232881
RBM47	21.172	2.15734	1.73162e-99	2.49524e-97	0.587389	96.6029	Upregulation	0.215734
ZFAND3	21.1177	2.15726	5.4733e-99	7.85601e-97	0.550223	96.1048	Upregulation	0.215726
SBF2	21.1012	2.3104	7.75782e-99	1.10916e-96	0.511053	95.955	Upregulation	0.23104
FNDC3B	21.094	2.38184	9.03273e-99	1.27647e-96	0.511424	95.894	Upregulation	0.238184
ZEB2	20.5038	2.46422	1.99163e-93	2.67017e-91	0.871217	90.5735	Upregulation	0.246422
HIST1H4C	20.4882	2.59245	2.74094e-93	3.66135e-91	0.471588	90.4364	Upregulation	0.259245
SPIDR	20.1753	2.3627	1.61231e-90	2.12274e-88	0.477819	87.6731	Upregulation	0.23627
AOAH	20.1162	1.82792	5.31878e-90	6.95259e-88	0.700074	87.1579	Upregulation	0.182792
GAB2	19.8899	2.24678	4.97962e-88	6.37269e-86	0.49043	85.1957	Upregulation	0.224678
ATP5ME	19.796	1.77247	3.22183e-87	4.06628e-85	0.687463	84.3908	Upregulation	0.177247
ATP5MD	19.6892	1.80993	2.668e-86	3.31021e-84	0.738576	83.4801	Upregulation	0.180993
LRMDA	19.6733	2.27695	3.65459e-86	4.48864e-84	0.502745	83.3479	Upregulation	0.227695
ARHGAP26	19.4693	1.76035	2.00014e-84	2.41607e-82	0.677077	81.6169	Upregulation	0.176035
CCDC200	19.0604	8.76609	5.38766e-81	6.26012e-79	0.306973	78.2034	Upregulation	0.876609
TEX14	18.6427	10.5556	1.44665e-77	1.59967e-75	0.299629	74.796	Upregulation	1.05556
MAP3K8	18.505	2.27694	1.88182e-76	2.03776e-74	0.486053	73.6908	Upregulation	0.227694
TBC1D5	18.4068	2.26409	1.15915e-75	1.24416e-73	0.444288	72.9051	Upregulation	0.226409
AREG	18.3897	5.21209	1.58916e-75	1.70072e-73	0.318843	72.7694	Upregulation	0.521209
IRAK3	17.6277	1.60529	1.50945e-69	1.48116e-67	0.653858	66.8294	Upregulation	0.160529
CELF2	17.5879	1.61365	3.05032e-69	2.98516e-67	0.678709	66.525	Upregulation	0.161365
TBXAS1	17.4861	1.57114	1.82898e-68	1.76164e-66	0.709941	65.7541	Upregulation	0.157114
KYNU	17.1654	1.90662	4.82436e-66	4.47029e-64	0.482641	63.3497	Upregulation	0.190662
ARL15	17.0311	3.47537	4.83208e-65	4.43255e-63	0.316246	62.3533	Upregulation	0.347537
UTRN	16.8154	1.74029	1.88374e-63	1.70239e-61	0.53724	60.7689	Upregulation	0.174029
NDUFA1	16.7778	1.5434	3.5454e-63	3.18834e-61	0.810237	60.4964	Upregulation	0.15434
COP1	16.7669	1.86229	4.26361e-63	3.82482e-61	0.455786	60.4174	Upregulation	0.186229
VPS13B	16.6884	2.77594	1.59105e-62	1.41689e-60	0.339911	59.8487	Upregulation	0.277594
CHST11	16.572	1.86523	1.1099e-61	9.76525e-60	0.468249	59.0103	Upregulation	0.186523
S100A12	16.4493	17.1489	8.47766e-61	7.35286e-59	0.922033	58.1335	Upregulation	1.71489
ROMO1	16.4414	1.4763	9.66164e-61	8.34023e-59	0.661944	58.0788	Upregulation	0.14763
NOP10	16.4133	1.63699	1.53589e-60	1.3196e-58	0.794585	57.8796	Upregulation	0.163699
ATP5MF	16.2909	1.61807	1.1448e-59	9.72175e-58	0.80868	57.0123	Upregulation	0.161807
HIST1H1E	16.229	2.30964	3.14566e-59	2.64676e-57	0.429451	56.5773	Upregulation	0.230964
RNASE2	16.1101	2.35544	2.16688e-58	1.77825e-56	0.439911	55.75	Upregulation	0.235544
SIK3	16.094	1.70792	2.80983e-58	2.2956e-56	0.4773	55.6391	Upregulation	0.170792
ASAP1	16.0813	1.68827	3.44919e-58	2.81166e-56	0.470846	55.551	Upregulation	0.168827
MAML2	15.7075	2.08991	1.34309e-55	1.06403e-53	0.385757	52.973	Upregulation	0.208991
AC022217.3	15.6642	28.5549	2.65961e-55	2.10247e-53	0.250816	52.6773	Upregulation	2.85549
MED13L	15.5958	1.42686	7.7773e-55	6.10852e-53	0.572404	52.2141	Upregulation	0.142686
NKG7	15.4681	3.47575	5.69271e-54	4.40505e-52	0.31595	51.356	Upregulation	0.347575
ADAMTSL4-AS1	15.1881	3.90364	4.23838e-52	3.19853e-50	0.273368	49.495	Upregulation	0.390364
MCTP2	15.0917	3.89422	1.8355e-51	1.35446e-49	0.269585	48.8682	Upregulation	0.389422
EPSTI1	14.9202	1.70326	2.43452e-50	1.74717e-48	0.456973	47.7577	Upregulation	0.170326
CD163	14.7566	1.8503	2.79108e-49	1.96833e-47	0.496884	46.7059	Upregulation	0.18503
SPTLC2	14.7545	1.41871	2.87668e-49	2.02479e-47	0.508234	46.6936	Upregulation	0.141871
S100A6	14.6784	11.8933	8.86353e-49	6.17931e-47	0.996513	46.2091	Upregulation	1.18933
MT2A	14.616	3.69621	2.22157e-48	1.52841e-46	0.637834	45.8158	Upregulation	0.369621
PAN3	14.5656	1.7594	4.64976e-48	3.1692e-46	0.395475	45.4991	Upregulation	0.17594
LPP	14.5623	1.76363	4.88048e-48	3.32027e-46	0.395104	45.4788	Upregulation	0.176363
DYSF	14.5439	1.53325	6.38675e-48	4.32891e-46	0.466617	45.3636	Upregulation	0.153325
AGTPBP1	14.4664	1.35013	1.97579e-47	1.32205e-45	0.519659	44.8788	Upregulation	0.135013
IFI16	14.2989	1.30066	2.22414e-46	1.45368e-44	0.607493	43.8375	Upregulation	0.130066
RIPOR2	14.1225	1.65124	2.76036e-45	1.76938e-43	0.702374	42.7522	Upregulation	0.165124
FAM49A	13.8485	1.42764	1.29926e-43	8.11505e-42	0.487092	41.0907	Upregulation	0.142764
MAML3	13.8269	1.87378	1.75538e-43	1.09452e-41	0.363947	40.9608	Upregulation	0.187378
FMN1	13.6631	3.85416	1.68597e-42	1.03019e-40	0.247107	39.9871	Upregulation	0.385416
ATG7	13.6537	1.6038	1.91752e-42	1.16777e-40	0.414688	39.9326	Upregulation	0.16038
RUNX1	13.6459	1.64535	2.13455e-42	1.29564e-40	0.412166	39.8875	Upregulation	0.164535
MIR181A1HG	13.6355	2.89916	2.46217e-42	1.49202e-40	0.26951	39.8262	Upregulation	0.289916
MAP2K1	13.6004	1.41656	3.98453e-42	2.40657e-40	0.474481	39.6186	Upregulation	0.141656
DOCK8	13.5319	1.19314	1.01332e-41	6.06023e-40	0.716914	39.2175	Upregulation	0.119314
H2AFJ	13.4792	1.57359	2.07371e-41	1.22815e-39	0.574852	38.9107	Upregulation	0.157359
PLSCR1	13.4633	1.37033	2.57153e-41	1.51563e-39	0.5977	38.8194	Upregulation	0.137033
ZBTB16	13.3033	2.47023	2.21596e-40	1.2813e-38	0.287982	37.8923	Upregulation	0.247023
SEC62	13.2391	1.18349	5.21668e-40	2.99272e-38	0.569955	37.5239	Upregulation	0.118349
MNDA	13.1578	2.47646	1.53391e-39	8.69081e-38	0.950445	37.0609	Upregulation	0.247646
RABGAP1L	13.078	1.23593	4.39881e-39	2.47313e-37	0.450223	36.6068	Upregulation	0.123593
ARHGAP24	12.9133	1.99598	3.78835e-38	2.08507e-36	0.318546	35.6809	Upregulation	0.199598
MIR4435-2HG	12.8909	1.71192	5.06558e-38	2.77969e-36	0.358383	35.556	Upregulation	0.171192
ELMO1	12.8821	1.64426	5.68048e-38	3.10315e-36	0.367062	35.5082	Upregulation	0.164426
FOXP1	12.823	1.08445	1.21879e-37	6.64811e-36	0.554228	35.1773	Upregulation	0.108445
DDIT4	12.8204	1.80471	1.2609e-37	6.86759e-36	0.337092	35.1632	Upregulation	0.180471
PLEKHA7	12.8194	6.70079	1.27681e-37	6.94392e-36	0.207938	35.1584	Upregulation	0.670079
UBE2E2	12.7785	1.71606	2.16225e-37	1.17072e-35	0.365282	34.9315	Upregulation	0.171606
SLC9A9	12.7252	2.66389	4.28217e-37	2.29475e-35	0.261202	34.6393	Upregulation	0.266389
PET100	12.6642	1.08652	9.34074e-37	4.96919e-35	0.580415	34.3037	Upregulation	0.108652
TCF12	12.5776	1.9017	2.80348e-36	1.4764e-34	0.315134	33.8308	Upregulation	0.19017
ZDHHC20	12.5676	1.34899	3.18157e-36	1.67311e-34	0.434792	33.7765	Upregulation	0.134899
LINC00910	12.5336	4.66176	4.88628e-36	2.55855e-34	0.215579	33.592	Upregulation	0.466176
MS4A4A	12.5078	4.39694	6.76504e-36	3.53724e-34	0.217285	33.4513	Upregulation	0.439694
CSGALNACT2	12.4256	1.28302	1.89864e-35	9.74642e-34	0.454451	33.0112	Upregulation	0.128302
MEF2A	12.4106	1.37326	2.29066e-35	1.17424e-33	0.427003	32.9302	Upregulation	0.137326
AGFG1	12.2536	1.25111	1.60616e-34	8.08627e-33	0.518472	32.0923	Upregulation	0.125111
TAOK3	12.2512	1.08994	1.65432e-34	8.31728e-33	0.540282	32.08	Upregulation	0.108994
CLU	12.2414	4.41861	1.86816e-34	9.36665e-33	0.211647	32.0284	Upregulation	0.441861
DOCK2	12.1706	1.01218	4.45901e-34	2.21745e-32	0.578116	31.6541	Upregulation	0.101218
GNAQ	12.1407	1.14792	6.42365e-34	3.18149e-32	0.542507	31.4974	Upregulation	0.114792
BCAS3	12.0166	2.84035	2.9062e-33	1.4297e-31	0.237537	30.8448	Upregulation	0.284035
DISC1	11.983	2.29232	4.36142e-33	2.14272e-31	0.264763	30.669	Upregulation	0.229232
RAD51B	11.9773	4.45713	4.67305e-33	2.28967e-31	0.205638	30.6402	Upregulation	0.445713
AC010894.3	11.9763	27.9218	4.73036e-33	2.31465e-31	0.191766	30.6355	Upregulation	2.79218
RABGEF1	11.9237	2.15429	8.90166e-33	4.33835e-31	0.269362	30.3627	Upregulation	0.215429
THBS1	11.9088	1.66461	1.06563e-32	5.18656e-31	0.380564	30.2851	Upregulation	0.166461
ATP5F1E	11.8091	2.79443	3.50195e-32	1.67549e-30	0.981009	29.7759	Upregulation	0.279443
SRGAP2	11.759	1.62483	6.34475e-32	3.00419e-30	0.36543	29.5223	Upregulation	0.162483
TIMP1	11.7027	1.9241	1.23467e-31	5.81598e-30	0.796365	29.2354	Upregulation	0.19241
EXT1	11.6591	2.11113	2.06211e-31	9.59026e-30	0.282938	29.0182	Upregulation	0.211113
HIST1H1D	11.6325	3.00791	2.81704e-31	1.30515e-29	0.226855	28.8843	Upregulation	0.300791
NSMCE2	11.603	2.10124	3.97814e-31	1.8292e-29	0.273071	28.7377	Upregulation	0.210124
FGD4	11.5619	1.39552	6.42489e-31	2.9358e-29	0.383828	28.5323	Upregulation	0.139552
ZBTB20	11.4789	2.29187	1.68399e-30	7.59994e-29	0.250371	28.1192	Upregulation	0.229187
PAG1	11.4023	1.8824	4.07102e-30	1.8149e-28	0.328338	27.7411	Upregulation	0.18824
IFI44L	11.397	1.47878	4.32764e-30	1.92462e-28	0.313798	27.7157	Upregulation	0.147878
TXN	11.3836	1.11879	5.04877e-30	2.23988e-28	0.728858	27.6498	Upregulation	0.111879
PELI1	11.3832	1.4361	5.07025e-30	2.24669e-28	0.455712	27.6485	Upregulation	0.14361
STAG1	11.3376	1.79303	8.54802e-30	3.73795e-28	0.282493	27.4274	Upregulation	0.179303
MICU1	11.2834	1.23504	1.58565e-29	6.8682e-28	0.398294	27.1632	Upregulation	0.123504
NCOA2	11.2766	1.42756	1.71307e-29	7.41136e-28	0.340356	27.1301	Upregulation	0.142756
WDFY3	11.2477	1.4926	2.37727e-29	1.02005e-27	0.338131	26.9914	Upregulation	0.14926
PTPRJ	11.2342	1.29743	2.7697e-29	1.18427e-27	0.40089	26.9265	Upregulation	0.129743
RB1	11.2189	1.12134	3.29374e-29	1.4067e-27	0.425519	26.8518	Upregulation	0.112134
C11orf98	11.1819	1.73832	5.00142e-29	2.12363e-27	0.293027	26.6729	Upregulation	0.173832
ACSL3	11.1656	2.10335	6.01011e-29	2.54602e-27	0.260979	26.5941	Upregulation	0.210335
ITFG1	11.1607	1.66561	6.35124e-29	2.68742e-27	0.295178	26.5707	Upregulation	0.166561
SELL	11.1557	1.34166	6.7191e-29	2.83651e-27	0.6523	26.5472	Upregulation	0.134166
ATXN1	11.0988	1.53005	1.27093e-28	5.32234e-27	0.309125	26.2739	Upregulation	0.153005
FAM172A	11.0251	2.30508	2.89267e-28	1.20039e-26	0.236944	25.9207	Upregulation	0.230508
EXOC4	10.9686	1.55394	5.40861e-28	2.22678e-26	0.31276	25.6523	Upregulation	0.155394
HIST1H1C	10.941	2.20564	7.3361e-28	2.99341e-26	0.246736	25.5238	Upregulation	0.220564
DOCK4	10.9117	3.89905	1.0135e-27	4.1171e-26	0.193472	25.3854	Upregulation	0.389905
PHF21A	10.9062	1.14865	1.07681e-27	4.36943e-26	0.427226	25.3596	Upregulation	0.114865
EIF4G3	10.8339	1.31473	2.37759e-27	9.56287e-26	0.34681	25.0194	Upregulation	0.131473
PRKCE	10.8145	2.50537	2.93805e-27	1.18041e-25	0.227893	24.928	Upregulation	0.250537
MCTP1	10.7961	1.30386	3.59095e-27	1.43799e-25	0.358086	24.8422	Upregulation	0.130386
SNRPD3	10.76	1.31107	5.31815e-27	2.12037e-25	0.352522	24.6736	Upregulation	0.131107
NT5C2	10.7401	1.32422	6.59803e-27	2.61924e-25	0.342656	24.5818	Upregulation	0.132422
ABCA1	10.7082	2.18976	9.31072e-27	3.68811e-25	0.242507	24.4332	Upregulation	0.218976
KCNE1	10.6189	2.6737	2.43284e-26	9.53366e-25	0.21454	24.0207	Upregulation	0.26737
ASPH	10.6168	1.90787	2.48996e-26	9.74706e-25	0.263279	24.0111	Upregulation	0.190787
SRGAP2B	10.4881	1.95179	9.80169e-26	3.76445e-24	0.275223	23.4243	Upregulation	0.195179
SGMS1	10.4363	1.84343	1.69306e-25	6.4617e-24	0.256157	23.1897	Upregulation	0.184343
TMTC2	10.4244	2.02325	1.9194e-25	7.3103e-24	0.2477	23.1361	Upregulation	0.202325
ERC1	10.4198	1.7305	2.01455e-25	7.64089e-24	0.270401	23.1169	Upregulation	0.17305
ST6GALNAC3	10.3962	3.34943	2.579e-25	9.76154e-24	0.19132	23.0105	Upregulation	0.334943
AC105052.4	10.3931	5.96918	2.66443e-25	1.00745e-23	0.169807	22.9968	Upregulation	0.596918
BTBD9	10.3924	2.89519	2.68539e-25	1.01432e-23	0.201558	22.9938	Upregulation	0.289519
TRPS1	10.3393	1.27312	4.67918e-25	1.7458e-23	0.36046	22.758	Upregulation	0.127312
MTSS1	10.3158	1.67527	5.9772e-25	2.22329e-23	0.250742	22.653	Upregulation	0.167527
LINC00278	10.2307	2.96294	1.4444e-24	5.29723e-23	0.196736	22.276	Upregulation	0.296294
VTI1A	10.1516	1.58989	3.25857e-24	1.17853e-22	0.28227	21.9287	Upregulation	0.158989
RAB8B	10.0894	1.16276	6.15624e-24	2.20474e-22	0.386795	21.6566	Upregulation	0.116276
CPQ	10.0844	1.51778	6.4736e-24	2.31613e-22	0.29043	21.6352	Upregulation	0.151778
B2M	10.0504	12.0306	9.14849e-24	3.25724e-22	0.998813	21.4872	Upregulation	1.20306
TRAPPC9	9.98232	1.72721	1.82157e-23	6.41687e-22	0.255267	21.1927	Upregulation	0.172721
SLC39A11	9.98002	1.82087	1.86433e-23	6.56119e-22	0.247107	21.183	Upregulation	0.182087
BLOC1S1	9.92035	1.02282	3.39566e-23	1.17917e-21	0.796588	20.9284	Upregulation	0.102282
CEMIP2	9.89233	1.88624	4.49461e-23	1.55636e-21	0.24184	20.8079	Upregulation	0.188624
ADAMTS2	9.89085	8.23166	4.56147e-23	1.57653e-21	0.15905	20.8023	Upregulation	0.823166
USP32	9.87099	1.36415	5.56114e-23	1.9148e-21	0.299926	20.7179	Upregulation	0.136415
FKBP2	9.7758	1.57021	1.43028e-22	4.88338e-21	0.286202	20.3113	Upregulation	0.157021
SCLT1	9.77426	1.14029	1.45219e-22	4.95354e-21	0.389763	20.3051	Upregulation	0.114029
COG5	9.77397	1.92647	1.45635e-22	4.96311e-21	0.229228	20.3042	Upregulation	0.192647
AQP9	9.7498	1.50263	1.8483e-22	6.27548e-21	0.291766	20.2024	Upregulation	0.150263
IL1RAP	9.72897	2.62626	2.26878e-22	7.66755e-21	0.2	20.1153	Upregulation	0.262626
IFI6	9.70197	2.23272	2.9574e-22	9.95802e-21	0.520475	20.0018	Upregulation	0.223272
MAP3K5	9.69794	1.24814	3.07648e-22	1.03373e-20	0.32589	19.9856	Upregulation	0.124814
ARID5B	9.69302	3.43021	3.22838e-22	1.08306e-20	0.175742	19.9653	Upregulation	0.343021
STK3	9.62217	2.16072	6.44568e-22	2.13115e-20	0.214763	19.6714	Upregulation	0.216072
BABAM2	9.53184	1.40464	1.54523e-21	5.04073e-20	0.294362	19.2975	Upregulation	0.140464
OOEP	9.52547	6.13601	1.64303e-21	5.35021e-20	0.154674	19.2716	Upregulation	0.613602
CSF2RA	9.42827	1.17343	4.16908e-21	1.3468e-19	0.334125	18.8707	Upregulation	0.117343
S100A11	9.40015	3.59867	5.44836e-21	1.75542e-19	0.986647	18.7556	Upregulation	0.359867
H1F0	9.38095	2.08671	6.53779e-21	2.09352e-19	0.225223	18.6791	Upregulation	0.208671
MBD5	9.20744	1.99851	3.34001e-20	1.036e-18	0.218027	17.9846	Upregulation	0.199851
AP3B1	9.18769	1.04319	4.01371e-20	1.23866e-18	0.35497	17.907	Upregulation	0.104319
ZNF438	9.16168	2.13871	5.10949e-20	1.56758e-18	0.203042	17.8048	Upregulation	0.213871
KLHL2	9.15355	1.6431	5.50934e-20	1.68601e-18	0.238501	17.7731	Upregulation	0.16431
NFIL3	9.08655	1.31403	1.02232e-19	3.0873e-18	0.29362	17.5104	Upregulation	0.131403
DOCK5	9.04201	1.0553	1.53818e-19	4.61089e-18	0.345846	17.3362	Upregulation	0.10553
RAP1GAP2	9.04072	1.38024	1.55637e-19	4.66159e-18	0.278264	17.3315	Upregulation	0.138024
VAV3	8.89046	1.21541	6.08584e-19	1.77914e-17	0.307641	16.7498	Upregulation	0.121541
HIPK2	8.84504	1.22773	9.14974e-19	2.65786e-17	0.337908	16.5755	Upregulation	0.122773
TUT7	8.81054	1.03173	1.24541e-18	3.61199e-17	0.363798	16.4423	Upregulation	0.103173
RASA2	8.80009	1.53132	1.36708e-18	3.95545e-17	0.244065	16.4028	Upregulation	0.153132
DIP2B	8.6344	1.51868	5.90382e-18	1.66348e-16	0.243398	15.779	Upregulation	0.151868
PLCB1	8.56863	1.29	1.04727e-17	2.9127e-16	0.329377	15.5357	Upregulation	0.129
PDE4D	8.5446	2.47746	1.28977e-17	3.57087e-16	0.17997	15.4472	Upregulation	0.247746
FAF1	8.47512	1.65072	2.34839e-17	6.4578e-16	0.222923	15.1899	Upregulation	0.165072
GPD2	8.45778	1.84503	2.72526e-17	7.47171e-16	0.200964	15.1266	Upregulation	0.184503
ATP11B	8.45603	1.37255	2.76641e-17	7.56752e-16	0.252596	15.121	Upregulation	0.137255
U2AF1	8.40692	1.66476	4.20911e-17	1.14032e-15	0.208828	14.943	Upregulation	0.166476
DOCK10	8.3826	1.43896	5.17721e-17	1.39537e-15	0.243769	14.8553	Upregulation	0.143896
COX7C	8.36258	1.10998	6.13604e-17	1.64773e-15	0.878561	14.7831	Upregulation	0.110998
ITPR2	8.35465	1.04254	6.56259e-17	1.75969e-15	0.321217	14.7546	Upregulation	0.104254
FNDC3A	8.32619	1.32888	8.3483e-17	2.22871e-15	0.266543	14.6519	Upregulation	0.132888
APOBEC3A	8.30203	1.11659	1.02349e-16	2.72245e-15	0.371217	14.565	Upregulation	0.111659
XRN1	8.27949	1.19002	1.23707e-16	3.27863e-15	0.278858	14.4843	Upregulation	0.119002
CDKAL1	8.15833	3.06072	3.39686e-16	8.82388e-15	0.153709	14.0543	Upregulation	0.306072
AC009093.2	8.05435	3.04089	7.99038e-16	2.04086e-14	0.152745	13.6902	Upregulation	0.304089
SUMF1	8.04454	1.21691	8.65717e-16	2.20809e-14	0.27092	13.656	Upregulation	0.121691
PTCH2	8.04362	3.64541	8.7225e-16	2.22321e-14	0.147478	13.653	Upregulation	0.364541
CAMKMT	7.97595	2.82592	1.51208e-15	3.82737e-14	0.154896	13.4171	Upregulation	0.282592
SOS1	7.95264	1.73836	1.82577e-15	4.60545e-14	0.199332	13.3367	Upregulation	0.173836
ELL2	7.92959	2.47867	2.19879e-15	5.53493e-14	0.167359	13.2569	Upregulation	0.247867
FCHSD2	7.87553	1.16891	3.39306e-15	8.43678e-14	0.291246	13.0738	Upregulation	0.116891
CTSL	7.87495	2.77848	3.40874e-15	8.47001e-14	0.165208	13.0721	Upregulation	0.277848
TCN2	7.87471	1.78484	3.41541e-15	8.48084e-14	0.196217	13.0716	Upregulation	0.178484
FCER1G	7.83143	2.89277	4.82341e-15	1.19124e-13	0.967359	12.924	Upregulation	0.289277
BCL2A1	7.82599	1.221	5.03658e-15	1.24305e-13	0.442211	12.9055	Upregulation	0.1221
TCF7L2	7.80128	1.51173	6.12817e-15	1.50737e-13	0.233383	12.8218	Upregulation	0.151173
CNIH4	7.74549	1.00519	9.52147e-15	2.3233e-13	0.392507	12.6339	Upregulation	0.100519
MYOF	7.73984	1.46854	9.95406e-15	2.42724e-13	0.223887	12.6149	Upregulation	0.146854
MCEMP1	7.73335	1.25194	1.04752e-14	2.55091e-13	0.361276	12.5933	Upregulation	0.125194
KIAA1958	7.70378	2.16465	1.32103e-14	3.19783e-13	0.167804	12.4951	Upregulation	0.216465
SMYD3	7.63208	3.28563	2.31004e-14	5.54424e-13	0.141172	12.2562	Upregulation	0.328563
SVIL	7.59551	1.18013	3.06573e-14	7.31479e-13	0.248071	12.1358	Upregulation	0.118013
NFAT5	7.51497	1.56413	5.69229e-14	1.33468e-12	0.198294	11.8746	Upregulation	0.156413
WDR70	7.44769	1.64339	9.49867e-14	2.19899e-12	0.192656	11.6578	Upregulation	0.164339
S100A4	7.41815	5.97639	1.18765e-13	2.73127e-12	0.993843	11.5636	Upregulation	0.597639
TBC1D8	7.40701	1.23598	1.29179e-13	2.96245e-12	0.245772	11.5283	Upregulation	0.123598
RNASE1	7.38611	4.89618	1.51185e-13	3.44767e-12	0.12819	11.4625	Upregulation	0.489618
NF1	7.3622	1.49653	1.809e-13	4.1023e-12	0.203709	11.387	Upregulation	0.149653
SIRPD	7.35357	3.04987	1.92985e-13	4.37094e-12	0.138798	11.3594	Upregulation	0.304987
FHIT	7.3418	2.6043	2.10734e-13	4.76411e-12	0.149555	11.322	Upregulation	0.26043
B4GALT5	7.32299	1.32608	2.42509e-13	5.45884e-12	0.232641	11.2629	Upregulation	0.132608
AL163541.1	7.30111	7.92627	2.85401e-13	6.39287e-12	0.117582	11.1943	Upregulation	0.792627
UPF2	7.26125	1.01709	3.8354e-13	8.55451e-12	0.257493	11.0678	Upregulation	0.101709
PITPNC1	7.12903	1.06166	1.01078e-12	2.21531e-11	0.267211	10.6546	Upregulation	0.106166
FLT3	7.11348	3.21032	1.13156e-12	2.47081e-11	0.131009	10.6072	Upregulation	0.321032
TPST1	7.10294	5.39547	1.22129e-12	2.6639e-11	0.116543	10.5745	Upregulation	0.539547
AL355922.1	7.07212	5.4183	1.52587e-12	3.30464e-11	0.116691	10.4809	Upregulation	0.54183
SLC1A3	7.0522	4.63498	1.76117e-12	3.79851e-11	0.120326	10.4204	Upregulation	0.463498
ADK	7.04429	1.09925	1.86413e-12	4.01347e-11	0.248739	10.3965	Upregulation	0.109925
FBXO11	7.03256	1.01507	2.0278e-12	4.3505e-11	0.269436	10.3615	Upregulation	0.101507
PTBP2	7.0279	2.33251	2.0967e-12	4.49043e-11	0.145623	10.3477	Upregulation	0.233251
OASL	7.01912	1.33189	2.2327e-12	4.7761e-11	0.205935	10.3209	Upregulation	0.133189
AC012447.1	6.94911	7.9527	3.67598e-12	7.77714e-11	0.111944	10.1092	Upregulation	0.79527
HDAC9	6.91356	1.31573	4.72653e-12	9.92517e-11	0.247107	10.0033	Upregulation	0.131573
SIGLEC1	6.90297	1.23227	5.09276e-12	1.06758e-10	0.198145	9.9716	Upregulation	0.123227
S100Z	6.89474	1.02778	5.39644e-12	1.12995e-10	0.264169	9.94694	Upregulation	0.102778
MAN1A1	6.85987	1.33209	6.8922e-12	1.43493e-10	0.206157	9.84317	Upregulation	0.133209
FBXL17	6.75582	1.63789	1.42034e-11	2.90587e-10	0.178116	9.53672	Upregulation	0.163789
DENND4A	6.75171	1.10021	1.46109e-11	2.98756e-10	0.242507	9.52468	Upregulation	0.110021
SMIM4	6.66587	1.29276	2.63103e-11	5.28241e-10	0.208457	9.27717	Upregulation	0.129276
BRAF	6.64967	1.31964	2.9376e-11	5.88501e-10	0.199332	9.23025	Upregulation	0.131964
KDM4C	6.53608	1.05622	6.31543e-11	1.24208e-09	0.233605	8.90585	Upregulation	0.105622
NCOA7	6.52353	1.30466	6.86696e-11	1.34621e-09	0.202745	8.87089	Upregulation	0.130466
UBASH3B	6.50327	1.99903	7.85923e-11	1.53335e-09	0.150593	8.81436	Upregulation	0.199903
COMMD10	6.49577	1.18965	8.26104e-11	1.60746e-09	0.218249	8.79386	Upregulation	0.118965
ANKS1A	6.39854	1.35826	1.56873e-10	2.9827e-09	0.18546	8.52539	Upregulation	0.135826
SLC22A15	6.36063	1.19618	2.00933e-10	3.78894e-09	0.210757	8.42148	Upregulation	0.119618
WWOX	6.32604	2.45967	2.51535e-10	4.714e-09	0.13316	8.32661	Upregulation	0.245967
LY6E	6.31592	1.00055	2.68566e-10	5.02032e-09	0.680786	8.29927	Upregulation	0.100055
SLC35F1	6.28697	26.8217	3.23718e-10	6.01442e-09	0.100668	8.22081	Upregulation	2.68217
KDM6A	6.23843	1.0451	4.41993e-10	8.12118e-09	0.229006	8.09038	Upregulation	0.10451
CR1	6.2064	1.0795	5.42105e-10	9.88126e-09	0.247404	8.00519	Upregulation	0.10795
AFF1	6.202	1.02934	5.57488e-10	1.01566e-08	0.228264	7.99325	Upregulation	0.102934
IPCEF1	6.19856	1.27152	5.69826e-10	1.03711e-08	0.195994	7.98418	Upregulation	0.127152
FER	6.19491	2.74927	5.83192e-10	1.06038e-08	0.121068	7.97454	Upregulation	0.274927
MAP3K7CL	6.19368	1.75059	5.87752e-10	1.06814e-08	0.164466	7.97137	Upregulation	0.175059
ADM	6.169	1.36905	6.8722e-10	1.24458e-08	0.170772	7.90498	Upregulation	0.136905
PRKCA	6.16874	1.90126	6.88355e-10	1.24602e-08	0.145994	7.90448	Upregulation	0.190126
TMCC1	6.09207	1.05781	1.1146e-09	1.98614e-08	0.211053	7.70199	Upregulation	0.105781
PIBF1	5.99943	1.75375	1.98015e-09	3.45451e-08	0.146142	7.46161	Upregulation	0.175375
RFX2	5.95857	2.13782	2.54449e-09	4.40752e-08	0.126706	7.35581	Upregulation	0.213782
CLASP1	5.9559	1.65499	2.58643e-09	4.47592e-08	0.150148	7.34912	Upregulation	0.165499
LIMK2	5.95274	1.59138	2.63691e-09	4.55682e-08	0.155564	7.34134	Upregulation	0.159138
RNGTT	5.94388	1.58249	2.78355e-09	4.80116e-08	0.151113	7.31865	Upregulation	0.158249
ZNF407	5.93758	1.76212	2.89268e-09	4.98705e-08	0.147552	7.30216	Upregulation	0.176212
FLVCR2	5.89741	1.54709	3.69257e-09	6.32437e-08	0.165059	7.19898	Upregulation	0.154709
FAM20A	5.89616	6.54038	3.72047e-09	6.36918e-08	0.0957715	7.19592	Upregulation	0.654038
CDK19	5.87973	1.01499	4.10931e-09	7.00862e-08	0.216469	7.15437	Upregulation	0.101499
MSR1	5.8526	2.91826	4.83946e-09	8.21563e-08	0.114763	7.08536	Upregulation	0.291826
LINC01138	5.85251	2.40502	4.84208e-09	8.21627e-08	0.121736	7.08533	Upregulation	0.240502
ALDH1A2	5.851	4.76013	4.88625e-09	8.28738e-08	0.0978487	7.08158	Upregulation	0.476013
SSBP2	5.842	1.3694	5.15773e-09	8.72357e-08	0.168991	7.05931	Upregulation	0.13694
IFIT1	5.8076	1.79708	6.33734e-09	1.06596e-07	0.141543	6.97226	Upregulation	0.179707
AC004448.2	5.80051	27.3539	6.61145e-09	1.11054e-07	0.0928783	6.95447	Upregulation	2.73539
ASCC3	5.80017	1.2049	6.62467e-09	1.11195e-07	0.186944	6.95392	Upregulation	0.12049
UTY	5.78315	1.36366	7.33143e-09	1.22922e-07	0.167136	6.91037	Upregulation	0.136366
EXOC6B	5.77791	3.1188	7.56346e-09	1.26696e-07	0.105638	6.89724	Upregulation	0.31188
PPM1L	5.766	1.56502	8.11766e-09	1.35607e-07	0.150593	6.86772	Upregulation	0.156502
UBR1	5.76302	1.4414	8.26243e-09	1.3774e-07	0.15816	6.86094	Upregulation	0.14414
OTOF	5.73424	4.12311	9.79532e-09	1.62372e-07	0.0980712	6.78949	Upregulation	0.412311
IFIT3	5.71041	1.08195	1.12704e-08	1.86066e-07	0.202226	6.73033	Upregulation	0.108195
RFX3	5.69756	2.11909	1.21533e-08	1.99831e-07	0.126113	6.69934	Upregulation	0.211909
ATP9B	5.59212	1.25567	2.24319e-08	3.65064e-07	0.171291	6.43763	Upregulation	0.125567
XRCC4	5.58957	1.34187	2.27629e-08	3.70287e-07	0.159792	6.43146	Upregulation	0.134187
HIST1H2AC	5.57595	1.38135	2.46182e-08	3.99048e-07	0.167507	6.39898	Upregulation	0.138135
SRGN	5.55989	1.18652	2.69938e-08	4.35818e-07	0.963724	6.36069	Upregulation	0.118652
RGL1	5.53545	4.31669	3.10428e-08	4.99427e-07	0.0948071	6.30153	Upregulation	0.431669
PDE3B	5.53354	1.51437	3.13827e-08	5.04675e-07	0.156602	6.29699	Upregulation	0.151437
HSPB1	5.45817	1.33186	4.81054e-08	7.58925e-07	0.212685	6.1198	Upregulation	0.133186
FAM168A	5.37388	1.44283	7.70618e-08	1.19717e-06	0.146142	5.92184	Upregulation	0.144283
CBWD5	5.35362	1.17531	8.62141e-08	1.33257e-06	0.169065	5.87531	Upregulation	0.117531
LDLRAD4	5.34838	1.32495	8.87449e-08	1.37053e-06	0.15638	5.86311	Upregulation	0.132495
CROCC	5.33719	1.91499	9.4397e-08	1.45475e-06	0.131009	5.83721	Upregulation	0.191499
RLF	5.3041	1.15384	1.13228e-07	1.73254e-06	0.17092	5.76132	Upregulation	0.115384
SERPING1	5.28631	1.50732	1.24809e-07	1.90418e-06	0.149407	5.72029	Upregulation	0.150732
LDLRAD3	5.20585	1.72556	1.93115e-07	2.90634e-06	0.127374	5.53665	Upregulation	0.172556
HIF1A-AS3	5.2015	7.13897	1.97691e-07	2.97397e-06	0.0839763	5.52666	Upregulation	0.713897
AL096870.8	5.18501	1.97651	2.15998e-07	3.23675e-06	0.113576	5.48989	Upregulation	0.197651
PPARG	5.15885	4.56967	2.48477e-07	3.70146e-06	0.0873887	5.43163	Upregulation	0.456967
ALPK1	5.15313	1.29975	2.56168e-07	3.80829e-06	0.150742	5.41927	Upregulation	0.129975
TUT4	5.1412	1.20639	2.72995e-07	4.04202e-06	0.160163	5.3934	Upregulation	0.120639
LRBA	5.12866	1.72333	2.91808e-07	4.30317e-06	0.128635	5.36621	Upregulation	0.172333
KIF1B	5.12213	1.02629	3.02104e-07	4.44962e-06	0.181009	5.35168	Upregulation	0.102629
MERTK	5.11042	3.15374	3.21443e-07	4.71927e-06	0.0948813	5.32613	Upregulation	0.315374
LGALS3BP	5.09801	1.52198	3.43234e-07	5.01505e-06	0.142359	5.29973	Upregulation	0.152198
ARID2	5.05862	1.07044	4.22301e-07	6.11176e-06	0.176929	5.21383	Upregulation	0.107044
AC015871.1	5.02795	1.25052	4.9575e-07	7.14087e-06	0.154006	5.14625	Upregulation	0.125052
AP003086.1	4.98047	26.4238	6.34308e-07	9.04414e-06	0.0797478	5.04363	Upregulation	2.64238
